# Supplementary material for: Using a female-specific isoform of doublesex to explore male-specific hearing in mosquitoes
Source: iScience. 2025 Aug 28;28(9):113330. doi: 10.1016/j.isci.2025.113330 (PMC12496202; doi:10.1016/j.isci.2025.113330)
Supplement: Table S2. Raw RNA-seq count data for each genotype, related to Figures 3, S4, and S5 [file mmc2.xlsx]

## Sheet: Supplementary Table 2. A
target_id	DSX_-/-_XX_PED_1	DSX_-/-_XX_PED_2	DSX_-/-_XX_PED_3	DSX_+/+_XX_PED_1	DSX_+/+_XX_PED_2	DSX_+/+_XX_PED_3	DSX_+/+_XY_PED_1	DSX_+/+_XY_PED_2	DSX_+/+_XY_PED_3
AGAP000002-RA	439.326	484.357	768.64	643.451	769.713	735.453	669.303	566.94	478.782
AGAP000002-RB	823.674	921.643	774.36	599.549	977.287	363.547	563.697	651.06	899.218
AGAP000005-RA	3222	4064.95	3299.64	3023	3462	2448	2353.6	3440.43	3435.37
AGAP000007-RA	2169.51	2575.39	1815.29	1303.13	1691.07	937	1239.75	1257.8	1957.65
AGAP000008-RA	1338	2633	1340	2060	1464	1095	1038	1184	1890
AGAP000009-RA	1632.27	1614.76	1561.37	1135.45	1859.19	1189.5	939.263	1301.99	1219.57
AGAP000009-RB	6252.47	4310.59	5424.11	3709.33	6300.72	2651.29	5760.4	9365.98	5847.9
AGAP000010-RA	558.548	624.773	629.836	631.301	666.59	579.85	648.05	625.43	725.099
AGAP000011-RA	2319	3484	3532	4170	3561	5038	275	158	308
AGAP000012-RA	185	246	178	246	166	169	164	96	168
AGAP000013-RA	509	518	354	413	551	225	323	454	470
AGAP000014-RA	13	10	12	17	12	12	13	11
AGAP000015-RA	276.211	253.526	231.785	27.1224	194.626	69.942	202.449	244.613	312.177
AGAP000015-RB	305.789	380.474	272.215	266.878	531.374	254.058	372.551	799.387	740.823
AGAP000016-RA	206	272	192	591	402	298	117	65	103
AGAP000017-RA	337.016	417.067	528.698	0	907.869	142.938	449.932	1390.02	845.278
AGAP000017-RB	2630.08	1426.73	1294.89	569.863	1559.86	244.796	1503.84	3539.76	1972.13
AGAP000017-RC	153.918	557.205	934.411	1096.14	1054.53	1214.44	667.394	99.5363	495.623
AGAP000018.R352	1190.98	1208.94	1459.73	701.025	1394.49	889.339	1148.52	1612.59	1472.11
AGAP000019-RA	103	130	106	61	280	600	69	40	100
AGAP000021-RA	1220	1296	1139	1152	956	648	1000	618	1059
AGAP000022-RA	2796	3213	3844	4347	2889	3447	3403	1629	3274
AGAP000023-RA	561	396	474	291	417	895	678	360	610
AGAP000025-RA	622	692	581	313	662	425	516	729	813
AGAP000028-RA	2748	2478	2989	2315	3176	1627	2497	2906	3005
AGAP000029.R703	2486.58	2173.76	3631.14	3103.82	3176.21	2154.39	2770.35	4527.89	3354.53
AGAP000029.R704	2720.04	2226.3	2511.83	1719.46	2608.34	1415.89	2812.32	3813.88	3373.46
AGAP000029.R705	1351.71	1113.68	1521.68	1181.59	1703.8	806.026	1415.3	2031.47	1863.51
AGAP000032.R706	1062.39	1127.69	619.966	1160.45	2610.59	788.627	533.523	951.663	1086.69
AGAP000032.R707	567.643	742.282	757.584	187.686	1031.26	485.408	782.025	554.475	915.865
AGAP000033.R351	2287.84	2035.22	2826.29	1346.38	2491.42	1388.44	2010.63	2157.25	2427.83
AGAP000035-RA	1589	1610	2146	1378	1959	1067	1588	1324	2195
AGAP000037-RA	165.095	152.707	295.127	497.175	332.369	854.971	550.416	285.549	345.13
AGAP000038-RA	26	39	117	125	109	413	185	33	77
AGAP000039-RA	34	44	39	1028	1259	988	15	3	13
AGAP000040-RA	278.921	277.787	344.268	507.668	287.714	282.833	47.9135	6.86509	51.4449
AGAP000040-RB	80.9477	63.6267	101.971	55.0329	162.883	86.9461	26.0865	34.9218	37.5551
AGAP000040-RC	73.1316	101.586	162.761	55.299	22.4026	14.2214	0	6.21308	0
AGAP000041-RA	411.796	299.646	368	224	218.161	243.254	3790	2641	4053.73
AGAP000042-RA	1192.09	1034.77	1399.06	813.795	1301.13	809.991	1539.26	1828.26	1400.1
AGAP000042-RB	314.267	160.184	224.081	144.426	255.04	101.24	168.616	444.386	322.104
AGAP000043.R708	160.837	98.2219	0	57.4042	101.832	8.13228	62.3627	119.508	141.063
AGAP000043.R709	224.401	189.837	372.493	180.515	297.722	170.711	293.444	308.546	204.245
AGAP000044-RA	1093	1721	2205	3380	1705	2164	1268	481	1281
AGAP000045-RA	223.836	124.952	186.126	369.494	576.295	261.386	176.266	240.029	224.239
AGAP000045-RB	520.164	464.048	538.209	144.506	236.705	133.614	587.734	588.971	752.779
AGAP000046-RA	111.117	189.664	134.007	343	456.381	331.51	74.0842	22.1522	88.1853
AGAP000047-RA	36	19	27	67	105	47	18	10	6
AGAP000048-RA	830	827	1050	479	862	487.899	816.941	810.848	1076
AGAP000049-RA	843	671	771	307	829	424	729	818	655
AGAP000051-RA	1031	1530	1220	61	89	28	3024	2070	4473
AGAP000053-RA	293	428	535	708	403	511	293	145	347
AGAP000056-RA	8	16	14	9	6	23	5	2	12
AGAP000057.R350	705.015	499.782	771.334	685.068	785.696	511.566	669.637	580.976	671.206
AGAP000058-RA	1211.29	863.403	1207.38	867.477	1701.52	706.238	948.289	1347.35	897.24
AGAP000061-RA	1163.36	1143.02	1576.08	713.425	902.196	606.607	1703.86	1397.95	1658.04
AGAP000061-RB	131.844	241.238	403.057	90.5532	141.887	126.053	326.566	355.977	294.198
AGAP000062.R710	325.959	267.426	431.336	243.577	516.359	465.673	251.727	311.244	255.948
AGAP000062.R711	574.041	653.574	791.664	548.423	1048.64	999.327	625.273	545.756	466.052
AGAP000063.R654	13.6675	0	0	26.2553	25.358	9.21524	12.051	0	0
AGAP000063.R655	92.0817	79.1089	99.6306	75.8522	112.764	118.933	93.0612	101.288	92.1203
AGAP000064-RA	1646	2128	2090	1039	2202	1371	1625	1768	2264
AGAP000066-RA	37	17	23	18	49	20	26	23.0043	21
AGAP000067-RA	753	634	964	937	771	743	736	744	642
AGAP000068.R349	723	535	832	1612	2107	1481	1211	1536	1391
AGAP000069-RA	0	2	0	0	0	0	2	2	0
AGAP000070-RA	189.249	221.612	166.527	247.089	293.714	196.23	258.594	250.77	426.372
AGAP000070-RB	805.751	883.388	834.473	653.911	987.286	636.77	907.406	879.23	1120.63
AGAP000071.R712	0	0	0	0	0	0	0	0	0
AGAP000071.R713	0	0	0	0	0	0	0	0	0
AGAP000072.R714	0	3	0	0	0	1	0	1	0
AGAP000072.R715	0	0	0	0	0	0	0	0	0
AGAP000073.R716	336.294	234.357	402.885	496.202	631.71	547.694	249.105	205.649	271.581
AGAP000073.R717	50.1672	65.3167	85.537	165.46	124.174	54.479	50.1769	15.3047	58.081
AGAP000074.R381	24	21	40	2	8	6	18	17	35
AGAP000075.R720	682.583	220.955	765.087	701.871	624.216	100.859	574.825	433.601	521.809
AGAP000075.R721	99.7477	63.3964	20.6342	0	18.0781	43.6047	16.6748	70.0884	90.7342
AGAP000075.R722	2963.53	3427.54	3338.67	1093.7	2155.68	1128.45	2577.89	2432.66	4117.62
AGAP000076-RA	2593	2643	2302	1260	2383	1535	2375	2048	2740
AGAP000078-RA	179.141	163.458	166.789	113.256	236.084	108.243	210.406	307.703	238.24
AGAP000079-RA	85	102	180	439	222	272	95	81	124
AGAP000080.R648	0.0397589	0.269511	0.0034461	0	1.6059	2.94437	309.518	270.009	268.792
AGAP000080.R649	2851.83	2093.17	3158.92	452.712	1009.14	299.872	328.586	904.199	216.935
AGAP000080.R650	1483.38	1362.22	789.716	375.288	853.099	418.852	168.144	796.366	106.152
AGAP000080.R651	219.199	211.688	98.1677	0	80.5776	11.6668	26.7661	141.958	23.3118
AGAP000080.R652	0.000148588	0.00209721	4.58279e-06	0	0.00303898	0.000989798	10.8989	9.44996	18.6911
AGAP000080.R653	10.5465	16.5727	8.19078	0	17.5779	6.66413	675.087	1146.9	553.118
AGAP000081.R193	676	721	819	541	674	461	716	598	1022
AGAP000082-RA	1583	1945	2646	2760	1760	1851	1846	977	2178
AGAP000085-RA	17	11	31	7	10	8	3	7	6
AGAP000088-RA	72	27	38	11	112	56	74	113	38
AGAP000090-RA	1171.59	940.722	839.186	438.901	1028.19	415.913	982.184	1535.41	1333.75
AGAP000091-RA	2299.34	3842.32	3527.37	2555.78	2274.19	2181.65	3312.77	2834.87	3630.66
AGAP000092-RA	1710	2592	2200	3398	1583	1572	1515	646	1625
AGAP000093-RA	515	520	496	442	506	383	381	284	401
AGAP000094-RA	303	146	281	815	809	1975	97	37	108
AGAP000095.R723	925.527	1401.73	1296.39	2506.26	1677.76	1769.97	746.454	347.649	722.011
AGAP000095.R724	1149.01	1344.11	1413.67	1092.31	1433.94	1160.24	817.238	749.598	1226.1
AGAP000095.R725	405.466	601.16	574.935	453.43	909.297	709.792	260.307	305.754	359.885
AGAP000096-RA	580	746	963	1135	554	661	826	338	675
AGAP000097-RA	470	343	302	335	556	187	398	553	480
AGAP000098-RA	595	829	767	746	661	515	612	432	687
AGAP000099-RA	355.607	352.043	174.048	188.986	411.601	341.081	190.407	311.452	266.722
AGAP000099-RB	445.476	285.825	403.08	501.904	625.528	453.63	207.285	217.158	162.78
AGAP000099-RC	1899.92	2961.13	1799.87	673.111	1834.87	829.289	992.308	1306.39	1442.5
AGAP000100-RA	3	0	4	0	6	0	0	0	0
AGAP000102.R194	2469	3086	3235	3827	3555	2724	1888	1539	2035
AGAP000104-RA	2706	3889	2910	2716	3183	2004	2038	1856	2445
AGAP000105-RA	387	515	610	537	345	413	578	299	583
AGAP000106-RA	515	685	783	982	651	602	524	292	609
AGAP000107.R195	383	267	431	2597	1850	1385	71	73	66
AGAP000108-RA	24	9	9	16	2	68	7	6	2
AGAP000109-RA	6358	7780	8366	8168	6644	6568	8948	5466	7848
AGAP000110-RA	393	532	815	912	462	543	570	276	604
AGAP000111-RA	0	0	0	0	0	0	1	0	3
AGAP000112-RA	8423	6891	11406	3450	5473	3110	5738	4821	5792
AGAP000113-RA	1543.23	1371.81	1693.69	1179.72	2234.1	1109.9	475.476	550.792	501.779
AGAP000114.R382	319.19	309.902	328.148	311.956	483.753	221.394	307.907	432.607	458.383
AGAP000115-RA	0	0	0	0	0	0	0	1	4
AGAP000116-RA	970	1199	1204	537	955	592	1041	796	1364
AGAP000117-RA	290.271	319.538	282	410.351	379.486	278	340.335	232.217	410.353
AGAP000118-RA	702	1198	1135	1238	575	649	844	359	888
AGAP000119-RA	384	375	311	321	329	232	196	210	327
AGAP000120-RA	672	818	1070	1050	589	706	815	441	881
AGAP000121-RA	432	310	703	514	370	291	542	508	447
AGAP000123-RA	17	10	10	15	23	31	2	2	6
AGAP000124.R726	412.618	528.575	363.671	215	623.829	197.397	227.002	165.881	406.206
AGAP000124.R727	114.382	127.425	90.3287	0	37.1712	82.6033	174.998	297.119	207.794
AGAP000126-RA	353	511	472.67	195	458	279	349	354	539
AGAP000127-RA	734.693	805.379	1264.84	1389.08	731.815	789.983	733.367	505.501	886.38
AGAP000128.R728	34.9016	13.9858	30.3027	5.43891	3.30083	15.8158	0	0	13.5796
AGAP000128.R729	8.09836	8.0142	16.6973	47.5611	43.6992	37.1842	18	27	25.4204
AGAP000129-RA	6482	9768	7610	7618	7396	7616	5735	2833	5074
AGAP000131-RA	12181	14233	14920	6159	7922	6131	13176	8791	17054
AGAP000132-RA	343	505	569	660	501	566	442	340	378
AGAP000133-RA	1	1.28346	0.163822	5.90109	3	2.40448	5.76606	1.23394	6.55132
AGAP000136-RA	730	1174	977	446	715	585	773	776	1008
AGAP000137-RA	21	23	22	18	58	115	29	85	65
AGAP000138.R385	30.98	42.6954	87.4741	103.793	60.4301	110.274	103.065	89.6105	95.4947
AGAP000138.R386	92.94	74.7169	87.4741	34.5976	105.753	220.548	206.13	197.143	238.737
AGAP000139-RA	435	601	1055	353	450	387	685	227	597
AGAP000140-RA	33.077	39	47	112	80	84	16.0407	18.108	36.0358
AGAP000141-RA	830.008	648.128	770.09	320.016	843.19	322.005	837.035	1285.1	1154.45
AGAP000142-RA	1928	2139	3462	1161	2390	1899	2551	2035	2834
AGAP000143.R387	353	467	445	512	521	770	286	186	344
AGAP000144-RA	543	866	609	1652	1228	1271	516	357	715
AGAP000145-RA	4269.65	5322.97	4029	3661.83	4826.9	2954.31	4039.93	4750.96	5358.16
AGAP000146.R730	151.126	81.6369	89.1781	85.9362	154.926	60.7012	176.97	246.643	186.518
AGAP000146.R731	2100.87	1597.36	2712.84	989.064	1579.34	1104.38	2591.03	2957.64	2703.48
AGAP000147-RA	327	303	325	295	340	210	357	317	477
AGAP000149-RA	2114	2445	2872	1854.62	2594	2132	2687	2235	3189
AGAP000150-RA	20	43	7	2674	12	12	5	23	19
AGAP000151-RA	0	0	0	544	0	2	0	1	0
AGAP000152-RA	0	0	0	120	0	0	0	0	0
AGAP000153.R732	23.8354	0	0	0	11.376	0	68.085	54.91	0
AGAP000153.R733	10.9015	0	0	0	23.8503	35.7093	0	0	0
AGAP000153.R734	139.401	145.067	129.062	230.371	372.181	164.423	0.00790937	16.1126	89.0812
AGAP000154-RA	2	0	0	0	3	0	3	7	9
AGAP000155-RA	202	175	283	301	229	190	168	134	154
AGAP000156-RA	264	331	402	356	451	419	367	306	314
AGAP000158.R390	499	598	462	431	739	311	388	408	598
AGAP000159-RA	2120	2198	1669	568	1733	879	1717	3142	2506.26
AGAP000160-RA	12	5	5	2	10	2	5	21	7
AGAP000161-RA	1227.23	1360.26	1335.04	755.635	1008.68	742.729	1494.75	1294.57	1582.24
AGAP000162-RA	77	395	260	781	407	596	202	33	157
AGAP000163-RA	30.8073	53.617	14.6994	233.307	116.137	154.34	7.33539	3	4.89404
AGAP000163-RB	4.19267	1.38302	6.30055	12.693	3.86328	9.6598	1.66461	0	1.10596
AGAP000164-RA	29	32	27	20	31	37	29	45	42
AGAP000165-RA	1183	1365	1830	1747	1221	1411	1341	511	1016
AGAP000166-RA	173	236	240	250	150	95	150	110	204
AGAP000167-RA	1275.14	2075.5	1395.38	2701.46	2677.85	3119.69	1120.4	476.664	1051.73
AGAP000168-RA	50	92	60	51	60	50	55	51	76
AGAP000169-RA	281	303	379	166	282	198	142	132	217
AGAP000170-RA	2206	2381	3101	3376	2083	2539	3561	1683	2855
AGAP000171-RA	2270	1517.82	1505.69	608.087	2507.92	885.342	1558.91	2433.78	1868.72
AGAP000173-RA	1311	1840	1891	2039	1210	1299	1314	920	1437
AGAP000177-RA	0	2	1	0	0	0	0	1	0
AGAP000178-RA	1608	2321	2704	1455	1576	1403	2202	1509	2730
AGAP000179-RA	143.485	292.282	316.805	2119.65	1644.01	1919.95	90.5927	4.96863	81.5685
AGAP000179-RB	129.377	121.574	214.564	1221.99	380.571	432.374	20.7966	0.136544	1.36675
AGAP000179-RC	114.138	148.143	78.6309	399.353	507.422	579.681	46.6107	50.8948	64.0647
AGAP000180-RA	329	471	455	2003	1232	1450	294	103	252
AGAP000181-RA	0	0	3	37	55	27	0	0	0
AGAP000182-RA	211	400	321	1846	1447	1235	63	23	114
AGAP000183-RA	47	130	51	297	296	176	16	11	18
AGAP000184-RA	2236.84	2423.09	2394.34	3865.03	3466.38	2393.85	1938.28	2490.8	1063.27
AGAP000184-RB	5082.66	6656.91	6683.66	8492.97	12905.6	8061.15	5419.72	1956.2	7255.73
AGAP000185-RA	530.493	424	346.203	269.152	447.155	153.06	630	1169.24	827.235
AGAP000186-RA	0	4.97245	0	0	0	0	3.299	3.50669	11.9594
AGAP000187-RA	3375	5697	4436	2903	2799	2470	4162	3821	6234
AGAP000188-RA	441.719	401.89	378.859	542.804	708.819	1021.52	711.145	583.332	639.684
AGAP000188-RB	459.281	479.11	482.141	536.196	541.181	311.481	671.855	805.668	825.316
AGAP000189-RA	601	655	785	310	616	309	671	619	909
AGAP000190-RA	107.137	113.053	107.065	141.691	194.139	78.9621	88.9244	281.375	145.9
AGAP000191-RA	0	1	0	13	0	0	0	0	1
AGAP000192-RA	0	1	0	0	3	0	0	0	0
AGAP000193-RA	0	0	0	0	0	0	0	0	3
AGAP000194-RA	5	1	3	1	2	4	3	1	5
AGAP000195-RA	828	1050	718	338	837	392	643	767	1077
AGAP000196-RA	177	296	233	258	162	165	179	109	223
AGAP000198-RA	186	186	182	150	308	145	116	100	122
AGAP000199-RA	896.273	925.873	984.969	899.157	1006.36	786.105	872.338	607.329	849.956
AGAP000199-RB	204.727	273.127	205.031	150.843	235.637	170.895	93.6624	204.671	215.044
AGAP000200-RA	51	46	51	64	75	56	44	36	52
AGAP000201-RA	386	747	578	715	446	449	319	277	498
AGAP000202-RA	194	264	297	235	238	188	297	215	303
AGAP000203-RA	742.535	710.617	758.966	245.406	770.383	380.904	809.791	1182.84	783.073
AGAP000203-RB	1091.12	1388.44	912.967	730.077	1760.27	1093.52	1019.55	1560.97	1546.83
AGAP000204-RA	18	14	27	58	37	83	13	11	12
AGAP000205-RA	292.549	216.345	285.275	320.338	374.378	264.837	342.486	377.147	398.904
AGAP000205-RB	55.4507	38.6546	31.7248	13.6847	31.6257	11.163	31.5141	44.89	43.4024
AGAP000206-RA	145	137	127	109	177	78	137	245	211
AGAP000209-RA	173	186	168	253	457	165.052	113	76	152
AGAP000210-RA	191	356	198	572	466	549	90	57	129
AGAP000211-RA	315	542	465	3419	1984	2767	149	15	53
AGAP000213-RA	41	26	55	203	143	425	26	4	46
AGAP000214-RA	369	323	430	1133	1440	1150	203	154	158
AGAP000215-RA	29	20	17	13	40	49	39	30	13.002
AGAP000216-RA	78.4797	107.122	71.397	54.3023	96.684	42.1676	66.534	117.503	103.569
AGAP000217-RA	167	129	160	75	344	163	83	104	92
AGAP000218-RA	492	339	442	132	445	174	85	108	129
AGAP000219-RA	19532	19209	28857	9550	8389	6361	35106	25182	34612
AGAP000220-RA	1628	2334	2609	7492	5266	5242	1979	973	2054
AGAP000222-RA	328.118	366.719	400.871	461.604	499.61	239.734	667.761	814.303	677.528
AGAP000222-RB	509.181	291.361	423.141	129.38	559.152	187.56	384.35	433.229	588.353
AGAP000222-RC	281.534	131.95	384.807	112.197	540.038	172.555	238.862	358.107	237.675
AGAP000223-RA	399	349	319	221	386	129	310	516	452
AGAP000225-RA	2	3	10	11	13	36	12	3	8
AGAP000226-RA	4	4	1	0	0	2	0	1	0
AGAP000228-RA	259.629	466.338	384.151	296.529	529.098	424.321	402.293	264.834	446.315
AGAP000230-RA	5	0	0	0	8	5	7	27	14
AGAP000232-RA	4553	4649.87	5656.22	2933.71	3594.86	2063.58	6136.21	9391.6	7428.72
AGAP000233-RA	409	321	330	160	727	411	313	398	367
AGAP000234-RA	431	517	633	634	525	491	465	419	508
AGAP000235-RA	3202	3434	3605	2034	2464	1894	3625	2884	4316
AGAP000236-RA	925.748	729.058	1422.89	843.107	827.937	680.58	1900.45	1506.36	1341.01
AGAP000236-RB	11153.6	10262.5	14602.6	1824.32	7017.93	3709.72	21830.5	21526.2	25043.9
AGAP000236-RC	591.475	371.039	966.091	1768.52	727.098	851.349	354.027	382.229	264.773
AGAP000237-RA	3303.86	2976.01	4328.76	4270.49	4099.23	2977.72	3639.53	4122.89	3858.86
AGAP000238-RA	1414	2091	1550	3261	2986	2057	838	405	1108
AGAP000239-RA	1	11	18	11	6	19	2	9	8
AGAP000240-RA	275	304	334	478.38	316	361	205	154.117	274
AGAP000241-RA	1680	1894	2533	3350	1962	2017	1601	783	1655
AGAP000242-RA	161.466	156.253	212.512	237.241	190.858	171.552	139.67	110.588	96.2399
AGAP000243-RA	1976.65	1790.72	2479.09	862.402	1114.3	773.939	2877.67	2722.73	3517.3
AGAP000244-RA	35	66	61	1	31	14	51	53	48
AGAP000245-RA	2193	2506	1789.79	1707.75	2144	1154	2053.8	2640	2999
AGAP000246-RA	2697.98	3493.3	3609.88	1428.13	1577.62	1225.17	2759.97	2123.12	3139.73
AGAP000247-RA	17.8554	5.88824	22	6.22866	9.3613	6	23.15	35.0931	47.382
AGAP000247-RB	4.17224	8.11176	0	2.79137	10.6387	0	16.8787	19.0104	9.80391
AGAP000248-RA	1149.64	1246.09	1838.07	1128.22	1105.6	884.021	1414.93	1173.44	1778.33
AGAP000249-RA	542	809	687	775	665	771	483	190	508
AGAP000250-RA	535	825	637	625	520	452	414	343	518
AGAP000251-RA	356	361	510	271	257	188	436	259	478
AGAP000252-RA	2116	2783	3697	2418	1886	1693	2594	1509	2906
AGAP000253-RA	673	773	910	1032	828	862	697	362	616
AGAP000254-RA	2782.7	2217.94	2802.85	1051.33	2802.75	1356.76	3757.35	8569.98	4274.51
AGAP000255-RA	233.94	167.562	205.261	150.757	327.091	111.604	203.028	393.21	220.201
AGAP000255-RB	655.709	718.705	797.646	731.467	853.232	578.497	899.092	880.272	1119.05
AGAP000255-RC	0	0	0	0	0	0.0608765	0	0	0
AGAP000255-RD	180.965	55.7326	127.093	25.7764	74.6772	28.839	98.8792	205.518	79.7468
AGAP000256-RA	383	499	259	822	1115	837	77	92	134
AGAP000258-RA	526	810	1168.61	143.96	716.28	841	527	1247	410.471
AGAP000260-RA	1185.54	1474.99	1542.29	1217.83	1177.31	1291.44	2427.14	777.263	1302.61
AGAP000260-RB	118.839	66.0676	147.913	345.092	247.495	310.901	118.017	146.331	122.101
AGAP000260-RC	171.66	388.052	350.342	581.859	338.156	887.565	506.397	117.917	393.234
AGAP000260-RD	784.963	1089.89	1069.46	789.223	554.037	601.092	1445.45	485.488	902.053
AGAP000261-RA	573	825	1230	1573	884	891	880	418	875
AGAP000262-RA	0	8	1	0	1	0	2	4.00525	1
AGAP000264-RA	1215.87	1377.92	2107.49	790.008	1254.91	1118.71	1922.66	1043.12	1785.85
AGAP000264-RB	180.996	190.103	113.649	106.132	248.194	105.445	104.853	174.526	124.108
AGAP000266-RA	27	27.1055	29.0646	30	122	55.2989	28.1424	58.6563	23
AGAP000267-RA	389	739.895	641.935	1059	1038	1041.7	552.858	320.344	532
AGAP000268-RA	36	55	26	79	37	55	19	8	24
AGAP000269-RA	1221	1601	1961	1390	1231	1124	1521	1035	1632
AGAP000270-RA	823	1179	1604	2003	1103	1434	1335	771	1552
AGAP000271-RA	417	385	473	348	422	239	360	481	522
AGAP000272-RA	559	844	683	1198	672	707	552	312	555
AGAP000273-RA	1714	2350	2581	663	2136	1259	2254	1745	2604
AGAP000274-RA	172	393	239	1425	1048	915	102	60	88
AGAP000275-RA	1614	1975	2110	1282	1009	982	1997	1521	2780.98
AGAP000277-RA	6418	8552	9912	1021	1087	749	8933	7212	10483
AGAP000278-RA	579	370	1010	531	425	792	1743	171	672
AGAP000279-RA	0	4	1	0	0	1	0	1	0
AGAP000280-RA	823.911	914.589	1109.36	636.358	575.622	652.333	754.919	571.508	686.37
AGAP000280-RB	1558.09	1889.41	2191.64	893.642	1025.38	1133.67	1510.08	993.492	1602.54
AGAP000281-RA	2034.96	2187.88	2480.89	1695.75	1894.9	1264.77	2639.36	2759.09	3180.72
AGAP000283-RA	349.561	209.119	539.958	414.812	364.183	448.449	343.39	353.956	339.265
AGAP000283-RB	792.439	862.881	1331.04	819.188	487.817	460.551	906.61	639.044	932.735
AGAP000284-RA	77	77	104	80	49	90	68	64	60
AGAP000285-RA	843	1061	1081	1295	674	927	881	508	915
AGAP000286-RA	179.942	255.229	258.713	155.242	143.131	103.696	193.645	213.255	243.844
AGAP000287-RA	387.058	429.771	585.287	718.758	367.869	512.304	407.355	211.745	447.156
AGAP000288-RA	95	77	119	216	144	128	82	27	80
AGAP000289-RA	155	209	271	298	179	168	170	131	217
AGAP000290-RA	125	218	134	305	178	203	38	22	45
AGAP000291-RA	867	1287	1505	1695	1085	1219	1050	669	1018
AGAP000292-RA	1906.29	1902.89	2121.51	986.142	3087.78	1308.47	1513.56	1548.42	1869.41
AGAP000293-RA	30	12	24	7	22	20	7	14	6
AGAP000294-RA	50.4392	39.6291	57.028	88.5011	159.001	72.1182	193.118	185.534	197.421
AGAP000294-RB	177.667	181.421	216.013	66.4989	350.097	131.237	112.408	258.619	139.114
AGAP000295-RA	672.9	689.115	509.659	439.31	614.476	385.982	629.262	620.669	878.498
AGAP000296-RA	1138	1065	1662	2124	1384	2029	2093	736	1846
AGAP000297-RA	653	1114	786	1148	670	527	971	820	1336
AGAP000298-RA	4	6	1	14	14	11	3	0	7
AGAP000299-RA	119	134	95	152	231	206	117	67	165
AGAP000300-RA	2392.7	1740.69	2791.74	1681	3510.79	2349.84	1312	1516.36	1763
AGAP000301-RA	19	4	16	0	34	17	1	7	3
AGAP000303-RA	72	29.0343	57.0489	38.0376	95	58	26	44.0123	67
AGAP000304-RA	0	0	0	0	0	0	0	0	0
AGAP000304-RB	423.379	782.339	471.197	1695.96	1075.61	1075.93	257.986	205.355	322.395
AGAP000304-RC	1558.62	2751.66	1853.8	3472.04	1979.39	1898.07	1380.01	919.645	2068.61
AGAP000305-RA	5051	5191	6654	8438	5454	5084	1699	578	1392
AGAP000306-RA	2320.66	2443.62	2261.3	2326	1949.65	1678.18	1752.77	1549.45	1805.12
AGAP000307-RA	337	239	332	310	469	323	291	243	236
AGAP000308-RA	3157.98	4242	4619.97	5297	3067.94	3339	3234.99	1829.75	3700
AGAP000309-RA	64	35	47.7711	28.0839	90.7042	28.3095	46.7649	44	61.0475
AGAP000309-RB	0	0	5.22894	2.91615	2.29577	2.69047	4.23509	0	3.95253
AGAP000310-RA	1107.96	1044.52	1581.47	1508.69	1074.1	902.929	1206.2	1061.88	1336.88
AGAP000311-RA	76.1576	86.7159	68.972	194.333	70.2827	47.9986	90.5986	39.7617	72.8875
AGAP000312-RA	865.98	762.891	803.211	209.288	879.239	412.694	673.03	836.324	934.073
AGAP000313-RA	1490	1837	2368	2168	1735	1323	1853	819	1746
AGAP000314-RA	267	149	225	121	303	96	280	415	334
AGAP000315-RA	501	669	705	2038	1569.84	1544.16	205	59.0238	228.409
AGAP000316-RA	210	289	204	221	213	138	194	158	217
AGAP000317-RA	2535.53	1978.35	2635.56	789.754	1777.82	761.225	2785.25	3348.43	2633.22
AGAP000319-RA	976.975	906.992	1234.92	506.118	1001.21	587.605	1042.54	930.617	990.461
AGAP000320-RA	719.051	753.861	706.096	160.732	376.407	388.9	524.606	654.017	632.645
AGAP000320-RB	840.954	1000.58	1201.26	602.306	640.012	610.649	647.712	448.751	870.201
AGAP000320-RC	1447.42	1612.25	1631.52	1067.02	1224.12	490.691	1279.1	1153.27	1407.11
AGAP000321-RA	318.431	727.935	525	206.018	210.36	275.746	105.06	221.748	255.07
AGAP000321-RB	2250.57	2374.06	2710	1874.98	1907.64	1111.25	2785.94	2364.25	2974.93
AGAP000322-RA	989.338	1094.5	1024.22	726.717	968.887	601.53	820.828	889.225	1172.77
AGAP000323-RA	61	51	43	25	21	20	67	80	107
AGAP000324-RA	71	81	81	146	89	107	62	27	64
AGAP000325-RA	395.897	528.042	544.722	539.143	532.015	585.145	423.163	268.112	452.667
AGAP000325-RB	246.103	209.958	341.278	356.857	317.985	283.855	312.837	206.888	230.333
AGAP000326-RA	533.682	597.043	919.831	1292.81	686.741	675.892	438.754	224.944	394.826
AGAP000327-RA	8808	14528	10925	40036	21943	17380	2827	1154	3387
AGAP000328-RA	1455.84	1778.68	1332.07	1261.73	1819.59	1212.1	1213.1	1225.31	1504.58
AGAP000329-RA	366.031	380	328	235	429	177	589	799	628
AGAP000330-RA	196	186	166	130	222	122	165	158	173
AGAP000331-RA	803.174	841.69	828.01	0.00570701	1030.25	703.685	530.107	554.691	708.59
AGAP000331-RB	1124.83	1193.31	1065.99	1573.99	1749.75	896.315	1216.89	1319.31	1929.41
AGAP000332-RA	549.45	510.904	565.277	68.6488	603.282	200.262	794.198	559.774	704.54
AGAP000334-RA	1056	1253	1449	1129	826	807	1505	1198	1860
AGAP000336-RA	356.371	269.364	301.781	323.258	395.812	209.288	376.747	381.146	340.888
AGAP000337-RA	1047	1260	1671	717	1197	1139	1375	894	1444
AGAP000338-RA	58	55	94	115	63	57	119	30	80
AGAP000339-RA	340	445	542	332	343	263	596	326	531
AGAP000340-RA	2	2	3	3	3	1	10	5	5
AGAP000341-RA	170	146	208	13	216	144	196	166	145
AGAP000342-RA	192	170	263	42	279	213	261	219	182
AGAP000343-RA	826	962	911	535	915	640	933	845	1302
AGAP000344-RA	11	5	5	71.0218	44	51	9	2	11
AGAP000344-RB	0	0	0	7.97817	0	0	0	0	0
AGAP000345-RA	11.8139	5	13.6349	25	22	72	2.66213	5	11
AGAP000345-RB	1.18609	1	1.36514	0	0	0	4.33787	0	0
AGAP000346-RA	610.439	747.788	788.042	498.974	601.475	465.636	494.67	282.232	457.087
AGAP000347-RA	49	26	86	275	21	385	70	3	5
AGAP000348-RA	56	28	20	31	48	61	11	15	34
AGAP000349-RA	1227	1280	1506	1299	1082	950	1355	1269.41	1474
AGAP000351-RB	52	72	63	26	97	51	73	72	47
AGAP000352-RA	7	9	6	4	9	10	9.0011	14.0046	10
AGAP000354-RA	1197.33	1886.14	1945.95	2167.42	1378.7	1567.65	1913	1641.18	2440.39
AGAP000354-RB	564.667	391.861	530.05	520.579	655.304	468.354	222.999	344.816	171.611
AGAP000355-RA	359.022	265.63	426.644	220.829	315.256	146.764	369.332	420.802	390.193
AGAP000356-RA	18	33	26	91	62	33	29	5	36
AGAP000357-RA	0	0	0	1	0	0	0	0	0
AGAP000358-RA	1585	2319	2022	2694	1579	1864	1664	954	1667
AGAP000359-RA	16	22	14	36	32	14	12	9	14
AGAP000360-RA	110.703	106.925	147.014	146.762	198.093	131.134	91.2151	76.4993	118.541
AGAP000361-RA	531	495	730	438	360	403	586	282	587
AGAP000363-RA	4465	3643	6573	2361	5561	2664	5632	5409	5843
AGAP000364-RA	1704	1453	1939	298	1801	720	1985	2130	2320
AGAP000365-RA	7	14	26	11	12	17	22	4	29
AGAP000366-RA	27	46	65	108	55	66	10	2	16
AGAP000367-RA	974	1200	1371	1982	1373	1570	892	519	1075
AGAP000368-RA	750	657	807	350.083	884	451	851	973	1006
AGAP000369-RA	16	20	14	25	25	20	12	19	22
AGAP000372-RA	280.875	281.764	336.604	437.9	430.196	312.131	402.784	500.956	613.675
AGAP000374-RA	260	245	267	52	263	106	245.006	229.003	309.012
AGAP000375-RA	2642	3153	4656	5885	3013	3326	3655	1700	3449
AGAP000376-RA	3701	2868	6540	6810	5755	2602	151	25	168
AGAP000377-RA	56	41	80	24	39	46	31	32	30
AGAP000378-RA	4786.78	5080.94	5244.05	4125.76	6719.26	3394.68	4230.41	4747.75	5686.65
AGAP000379-RA	0	0	3	0	0	5	0	5	4
AGAP000380-RA	1997.41	2204.36	2788.1	1725.31	2277.92	1610.77	2121.55	1575.06	2327.87
AGAP000380-RB	400.468	597.028	404.734	1550.53	1590.64	1718.24	432.16	292.482	617.376
AGAP000382-RA	2	0	1	1	2	3	3	9	2
AGAP000383-RA	26.0108	23.01	30.0433	13.0311	83.1043	22.0157	28.0145	49.082	30.0324
AGAP000385-RA	1027.76	1260.56	807.081	893.371	865.324	959.366	1120.38	540.546	1046.83
AGAP000385-RB	286.043	609.978	591.096	841.054	813.501	606.04	435.065	252.939	338.789
AGAP000385-RC	635.557	835.464	1064.28	747.617	614.174	1100.59	635.177	352.515	715.382
AGAP000385-RD	329.641	9.45807e-05	575.54	84.9576	0.00019305	0.0055096	1.37804	5.45472e-05	1.28482e-05
AGAP000387-RA	216	287	284	331	209	222	251	217	280
AGAP000388-RA	3	9	6	8	14	3	13	8	9
AGAP000389-RA	151.863	128.476	177.207	175.938	262.977	256.072	215.47	255.773	181.787
AGAP000390-RA	0	0	0	0	0	0	0	9.73196	0
AGAP000390-RB	22	6	6	0	10	0	19	3.26804	16
AGAP000391-RA	1270.3	1853.95	1279.76	1193.82	1395.19	967.097	990.727	1068.99	1597.62
AGAP000392-RA	1289	1628	1538	1354	1063	1050	1205	950	1456
AGAP000393-RA	713.296	1247.12	753.63	905.25	731.786	467.717	546.036	517.988	585.011
AGAP000393-RB	623.704	898.878	945.37	2432.75	1650.21	1256.28	704.964	346.012	1085.99
AGAP000394-RA	838	1346	1261	1755	1185	1124	668	530	879
AGAP000395-RA	208	266	344	302	208	230	301	137	340
AGAP000396-RA	1229	1531	2101	3055	1647	1734	1783	795	1607
AGAP000397-RA	259	289	379	428	374	383	360	227	406
AGAP000398-RA	74	69	81	141	96	135	141	79	141
AGAP000399-RA	1389	1337	1452	1482	1521	920	1012	1213	1170
AGAP000400.R355	185	252	245	289	303	344	321	303	410
AGAP000401-RA	119	90	155	122	137	167	64	83	77
AGAP000402-RA	434	519	663	900	639	606	295	206	338
AGAP000403-RA	2905.25	2459.35	2518.42	1365.02	2740.18	1647.88	2663.58	2671.3	3246.6
AGAP000405-RA	191	214	237	348	226	248	162	106	201
AGAP000406-RA	626	600	461	311	697	268	478	712	765
AGAP000407-RA	3186	3968	5665	4755	3396	3451	3219	1985	3607
AGAP000408-RA	5	2	3	6.06133	7	1.53946	1.55909	4.58837	9.12794
AGAP000410-RA	535.438	370.11	397.125	197.868	663.775	232.854	338.44	926.274	633.007
AGAP000410-RB	485.562	374.89	767.875	327.132	481.225	330.146	547.56	531.726	453.993
AGAP000411-RA	0	0	3	0	0	0	0	0	0
AGAP000412-RA	1789	2015	1808	870	1046	529	849	775	1235
AGAP000413-RA	8258	9411	8591.97	2045	6087	2850	15395	15242	17719.7
AGAP000414-RA	137	91	215	97	99	92	252	180	186
AGAP000415-RA	513	642	780	904	665	676	425	188	360
AGAP000416-RA	91.5961	86.1373	165.318	448.53	381.202	193.991	69.9497	53.3558	49.0338
AGAP000416-RB	270.57	349.32	415.858	1776.88	904.36	905.29	271.978	98.4153	287.329
AGAP000416-RC	80.8334	68.5422	266.823	475.59	220.438	189.718	141.072	26.2289	112.637
AGAP000417-RA	0	1	0	0	1	0	0	0	0
AGAP000420-RA	0	0	0	0	0	0	0	2	4
AGAP000421-RA	0	1	4	3	7	2	3	0	4
AGAP000422-RA	0	1	6	3	2	1	0	8	4
AGAP000423-RA	0	0	0	2.11359	0	0	0.656904	1.09821	0
AGAP000424-RA	5	2	12	52.7728	35	19	18.2761	25.2059	23.7845
AGAP000425-RA	1075	1517	1782	2286	1214	1487	1730	818	1610
AGAP000426-RA	318.609	471.485	523.038	617.734	360.972	386.175	319.035	200.8	437.987
AGAP000426-RB	22.5316	18.5912	8.81795	39.6531	36.1993	28.986	0	41.1565	27.043
AGAP000426-RC	36.8592	64.9239	63.1441	49.613	65.8291	29.839	53.9646	10.0438	13.9696
AGAP000427-RA	0	0	0	0	6	0	14	4	8
AGAP000428.R134	607	710	789	747	495	484	698	467	848
AGAP000429.R133	513	640	783	408	486	452	572	359	535
AGAP000430.R354	1786	2518	2709	1503	1741	1292	1401	1030	1490
AGAP000431.R132	5	6	3	14	4	14	5	0	5
AGAP000432-RA	429	447	579	658	431	395	440	230	459
AGAP000433-RA	178.202	167.925	125.141	255.427	295.28	187.962	444.099	256.195	440.658
AGAP000433-RB	154.798	162.075	116.859	233.573	192.72	109.038	370.901	254.805	365.342
AGAP000434-RA	398	618	406	464	412	346	316	342	447
AGAP000436-RA	556	703	418	124	684	258	636	578	717
AGAP000437.R131	0	1	0	1	0	0	0	0	1
AGAP000438-RA	313	363	446	311	292	216	212	128	186
AGAP000439-RA	220	258	261	235	292	206	293	167	204
AGAP000440-RA	1711	2126	1994	1871	1822	1434	1497	1336	1993
AGAP000441-RA	367	430	403	217	415	276	415	404	422
AGAP000444-RA	469	601	750	929	551	637	615	318	593
AGAP000445.R130	251	178	352	244	328	250	168	185	144
AGAP000446-RA	1350	955	1113	604	1148	504	1250	1677	1185
AGAP000447-RA	543.772	600.082	1052.34	1144.04	663.505	604	660.502	293.721	607.457
AGAP000448-RA	130.228	214.918	241.661	452.956	229.495	275	178.498	92.2792	183.543
AGAP000449-RA	3.01016e-05	0.204131	732.452	687.652	286.686	82.8389	377.263	108.592	155.255
AGAP000449-RB	1198.83	814.986	782.701	142.187	863.114	409.249	797.939	1272.15	1308.66
AGAP000452-RA	2200.17	2521.32	3164.55	1442.37	1714.66	1461.91	2468.8	1907.62	2744.08
AGAP000453-RA	877.015	692.57	914.166	508.588	828.408	427.466	794.854	1070.89	976.771
AGAP000454-RA	764	1137	1652	1549	867	934	944	515	956
AGAP000456-RA	573	912	767	481	596	371	665	655	1101
AGAP000457-RA	1601.26	2341.85	2524.95	3907.56	1695.92	2463.33	2272.73	1035.62	2033.4
AGAP000457-RB	950.737	1611.15	2056.05	2751.44	1064.08	1248.67	1552.27	627.377	1701.6
AGAP000458-RA	687.853	696.533	735.841	353.094	530.068	363.612	919.688	855.207	782.57
AGAP000460-RA	204.176	146.126	289.405	130.165	311.659	357.562	578.698	700.224	419.639
AGAP000461-RA	6235.19	3902.51	6228.99	4067.92	7939.9	3976.94	6025.82	10243.8	6063.07
AGAP000462-RA	5704.3	9272.73	7364.66	9485.63	10103.5	9733.53	6263.85	3621.15	6526.51
AGAP000462-RB	93.1546	4.32022e-08	137.382	92.2829	141.634	46.6285	44.1167	45.5656	96.3158
AGAP000463-RA	419.296	450	344	179	598.487	227	383.084	477.202	528
AGAP000466-RA	8323.05	8719.31	11324.4	6712.2	10401.6	6036.86	7957.49	11842.3	9646.74
AGAP000467-RA	1841.34	1538.56	1937.1	629.379	1826.84	843.331	1843.76	1809.66	1980.45
AGAP000467-RB	536.661	481.436	538.904	89.6212	434.157	303.669	488.235	793.341	602.547
AGAP000468-RA	51	61	51	17	44	42	76	85	100
AGAP000469-RA	1202.3	1350.17	1401.68	855.056	1164.22	794.265	1167.61	1253.75	1339.13
AGAP000470-RA	1495.69	1831.6	1783.28	2093.67	1814.43	1433.28	1543.19	1304.55	1621.17
AGAP000471-RA	158.151	23.1189	0	36.6212	143.772	308.362	22.554	57.008	0
AGAP000471-RB	333.849	538.881	724	590.379	440.228	718.638	427.446	199.992	577
AGAP000472-RA	896.254	826.954	2088.53	1720.65	1124.54	1328.02	1285.16	773.839	1715.2
AGAP000472-RB	1211.88	1376.94	1170.47	1546.12	1376.35	704.179	1124.26	795.14	1295.15
AGAP000473-RA	5.00357	2	3.00088	3	7.00493	21.0123	3	7	5
AGAP000474-RA	160	167	320	118	129	104	458	197	407
AGAP000475-RA	399.396	511.92	680.252	797.135	484.049	506.308	368.339	238.295	330.965
AGAP000475-RB	17.4506	75.6886	69.4739	25.8647	42.6175	32.4017	37.7977	24.1592	54.4991
AGAP000476-RA	1047	802	1614	1039	733	767	682	258	603
AGAP000477-RA	448	366	522	570	955	846	601	670	598
AGAP000478-RA	78	131	151	128	86	87	41	44	38
AGAP000479-RA	255	310	576	638	376	417	317	166	303
AGAP000480-RA	382	449	653	487	307	300	390	193	397
AGAP000481-RA	62	84	74	160	139	103	119	125	150
AGAP000482-RA	512	771	956	1359	555	675	582	278	598
AGAP000483-RA	96.4894	46.623	73.1474	30.7606	282.143	78.9264	142.001	104.59	199.563
AGAP000483-RB	1026.88	924.773	1278.84	490.047	794.214	432.728	1147.21	935.685	1071.11
AGAP000483-RC	174.635	209.604	252.01	141.192	175.643	199.345	193.786	157.725	251.331
AGAP000484-RA	6	0	5	7	3.06049	13	8	2	1
AGAP000485-RA	1	1	0	0	2	0	2	0	1
AGAP000488-RA	58	44	67.0547	21	40	71	95	48	71
AGAP000489-RA	2509.97	2298.75	3724.46	2253.63	3051.92	2085.64	3147.18	3303.91	3274.43
AGAP000491-RA	686	932	1142	1078	732	841	858	443	840
AGAP000493-RA	100.231	70.6865	90.2817	133.423	230.377	179.124	161.839	52.4429	82.1727
AGAP000494-RA	428.797	309.817	296.832	291.347	435.954	185.886	232.084	398.288	290.286
AGAP000494-RB	69.7013	98.8702	96.8153	38.4815	72.6604	62.169	116.981	67.6395	67.759
AGAP000495-RA	1	2	0	4	0	0	0	0	1
AGAP000496-RA	151	232	224	270	140	147	221	120	253
AGAP000497-RA	31	70	69	28	72	109	61	67	42
AGAP000498-RA	939.74	1305.54	1230.45	1770.58	1010.72	1058.47	966.064	596.624	1002.02
AGAP000498-RB	201.26	356.457	398.552	554.423	355.283	330.531	262.936	179.376	254.977
AGAP000499-RA	699.725	624.859	496.951	334.75	628.665	376.495	452.273	612.202	546.776
AGAP000500-RA	329.639	526.216	307.517	258.194	504.466	161.621	161.37	362.993	528.631
AGAP000500-RB	149.998	149.969	171.13	243.045	285.61	267.296	97.4138	112.972	108.377
AGAP000500-RC	2245.23	3197.07	3138.76	4357.94	3495.89	3623.58	2596.87	1336.74	2543.6
AGAP000500-RD	697.365	854.067	771.182	919.785	952.731	669.015	560.74	577.551	1031.26
AGAP000504-RA	869.449	718.357	1015.49	396.707	796.953	381.074	1309.43	1667.18	1376.68
AGAP000504-RB	256.209	128.656	162.727	9.50929	249.079	116.96	202.719	321.793	233.036
AGAP000506-RA	23	10	18	34	59	207	4	3	20
AGAP000507-RA	294	457	523	429	303	226	237	166	277
AGAP000508-RA	208	203	321	363	220	255	235	77	124
AGAP000509-RA	240	367	328	119	224	145	496	561	640
AGAP000512-RA	0.00958051	30.8593	0.0122644	0	4.40227e-08	0	34.0067	0.0622721	0
AGAP000512-RB	200.549	68.3456	138.847	59.1237	234.649	63.0049	26.6808	112.318	52.1888
AGAP000512-RC	1927.05	1894.57	1830.04	1569.22	2350.65	1322.98	1825.28	2270.68	2194.22
AGAP000513-RA	166.028	129.173	258.744	223.373	202.327	188.865	193.317	66.9209	147.816
AGAP000513-RB	17.9724	26.8268	39.2555	48.6274	33.6731	41.135	24.6831	29.0791	12.1836
AGAP000514-RA	238	249	249	223	287	215	162	126	188
AGAP000515-RA	67.3114	87.2983	111.334	120.003	84.2063	94.4989	58.7752	69.6906	81.1997
AGAP000516-RA	272.689	455.702	296.666	542.997	333.794	285.501	311.225	178.309	295.8
AGAP000519-RA	9670.28	7844.34	11189.8	4546.57	9751.2	6305.69	7615.07	9439.57	8880.14
AGAP000520-RA	195	186	311	258.006	643	280	194	52	186
AGAP000521-RA	111	123	147	201	140	66	39	33	45
AGAP000522-RA	1814.98	1537.05	1588.51	972.046	2118.9	887.734	1201.81	3076.08	1600.87
AGAP000523-RA	25654	45864	37335	32591	34251	35046	36286	22732	35992
AGAP000526-RA	2347	2203	3745	2789	2568	2460	2703	2087	2985
AGAP000528-RA	3344	4455	3171	1172	3070	1351	4202	3919	6141
AGAP000529-RA	640	791	765	856	754	661	736	588	895
AGAP000530-RA	77.7865	138.65	281.745	200.788	91.3491	86.2924	156.783	70.1148	119.173
AGAP000530-RB	84.1076	49.7505	25.1255	76.2837	79.6616	100.266	67.8981	49.8155	72.5137
AGAP000531-RA	258.106	292.599	482.13	422.928	257.989	375.441	253.319	142.07	321.314
AGAP000532-RA	699.659	650.478	396.421	228.824	636.683	695.815	1168.15	1230.26	1099.36
AGAP000532-RB	1495.82	1794.42	1698.95	594.943	1389.13	471.358	834.396	1287.04	1451.16
AGAP000533-RA	1117.47	1142.03	1163.15	329.198	1217.56	571.76	984.252	1157.26	974.009
AGAP000534-RA	77.011	212.596	208.994	218.774	167.028	169.414	140.124	109.153	134.286
AGAP000534-RB	993.989	1012.4	1263.01	1761.23	1160.97	1152.59	787.876	536.847	935.714
AGAP000535-RA	0	0	0	0	0	0	1	2	3
AGAP000536-RA	712	878	986	1079	736	630	914	552	847
AGAP000537-RA	5	1	5	2	2	1	3	6	5
AGAP000538-RA	0	0	0	0	0	0	0	0	2
AGAP000539-RA	5	4	2	11	21	6	0	1	5
AGAP000540-RA	77	89	124	145	116	85	31	24	34
AGAP000541-RA	2814.41	2777.96	3560.08	4999.01	5232.02	4554.51	2759.04	1637.75	2225.13
AGAP000541-RB	21.5875	16.3679	38.3057	59.1823	84.3059	81.3342	19.6105	16.5885	14.2234
AGAP000543-RA	226	319	333	420	286	287	274	157	259
AGAP000544-RA	631	641	646	742	831	459	565	580	619
AGAP000545-RA	2102	2290	4114	1665	2483	2336	1936	1019	2302
AGAP000546-RA	1081	1444	1478	2008	1386	1553	1194	590	1136
AGAP000547-RA	836	839	1416	1060	859	832	1342	792	1198
AGAP000548-RA	3	0	0	7583	0	0	0	0	1
AGAP000549-RA	446.311	691.104	667.42	1823	1017.8	1138	366	218.229	437.905
AGAP000550-RA	0	0	0	6	0	3.00011	1	6	3
AGAP000551-RA	24	23	42	52	46	46	45	9	15
AGAP000552-RA	1329	1709	1788	1432	1471	1208	1356	933	1607
AGAP000553-RA	31	48	26	53	60	51	12	18	4
AGAP000554-RA	318	431	577	412	308	321	289	186	365
AGAP000555-RA	728	930	1329	1137	861	1286	897	374	970
AGAP000556-RA	117	148	161	151	111	111	106	60	132
AGAP000558-RA	7.90886	14.5051	5.00118	59.8847	43.5009	21.5539	8.3622	11.2798	8.55406
AGAP000558-RB	1268.09	1152.49	1356	940.115	1717.5	888.446	1497.64	1938.72	1564.45
AGAP000559-RA	68	64	134	38	89	58	111	60	132
AGAP000560-RA	614	704	914	341	556	422	842	540	791
AGAP000561-RA	4468	5593	6700	3079	3630	2580	6367	5210	7515
AGAP000562-RA	4584.85	5334.02	5295.89	1325.54	3913.17	1953.2	5643.08	5049.5	7872.38
AGAP000562-RB	831.145	1019.98	1008.11	259.457	776.831	513.805	1054.92	900.504	1369.62
AGAP000563-RA	580	381	458	145	563	236	484	599	641
AGAP000564-RA	87	71	59	346	186	234	115	106	63
AGAP000565-RA	1701.35	2466.48	2334.74	1749.8	1804.84	1749.32	1768.3	1317.93	2090.18
AGAP000565-RB	419.495	326.06	985.177	931.172	349.569	565.84	297.81	42.3298	463.099
AGAP000565-RC	1064.15	1934.46	1908.09	2354.03	1911.6	1730.84	2324.89	1461.74	2348.72
AGAP000566-RA	423.81	421.263	516.672	428.607	453.869	324.26	422.161	357.933	412.394
AGAP000567-RA	327.498	484.146	308.456	325.475	420.713	232.915	270.336	324.606	355.115
AGAP000567-RB	1233.43	858.364	1446.08	495.209	1300.41	674.046	1199.49	1405.21	1307.06
AGAP000569-RA	392.503	189.886	236.061	34.8131	508.271	201.54	158.661	240.927	188.887
AGAP000569-RB	370.945	205.089	298.306	107.081	543.695	273.264	182.645	195.201	99.3021
AGAP000570-RA	16	3	3	10	36	4	5	11	8
AGAP000571-RA	15	6	11	9	8	6	2	3	5
AGAP000572-RA	286	306	573	845	454	711	396	104	266
AGAP000573-RA	218.797	378.285	281.243	1668.36	901.658	946.715	80.076	23.636	84.2781
AGAP000573-RB	122.203	209.715	207.757	432.64	433.342	357.285	141.924	28.364	60.7219
AGAP000574-RA	501.121	655.61	544.408	668.187	536.365	486.255	570.938	480.844	667.517
AGAP000575-RA	8	9	3	8	2	1	33	16	13
AGAP000576-RA	891	920	1198	536	1137	675	872	869	1190
AGAP000577-RA	159.095	215.503	174.784	235.908	402.375	264.61	91.6751	101.329	90.1453
AGAP000577-RB	406.731	295.119	370.151	883.995	865.751	2845.35	244.286	74.8468	402.949
AGAP000577-RC	4184.16	6151.86	6334.41	6724.72	4355.54	5489.01	3498.6	2329.37	4285.07
AGAP000577-RD	3515.02	4308.52	4933.66	4335.25	3188.33	2524.02	4419.44	3301.46	5577.84
AGAP000578-RA	1926	2326	3169	2091	2068	1788	2597	1482	2907
AGAP000579-RA	181	139	255	9	24	20	337	353	325
AGAP000585-RA	8399.21	7581.08	11675.1	5140.75	7045.4	3726.91	10926	14912.3	11786.6
AGAP000586-RA	2169	3495	3234	8085	2290	4123	1336	599	1593
AGAP000587-RA	95	32	139	63	71	48	61	64	54
AGAP000588-RA	96	119	59	62	105	17	79	113	149
AGAP000589-RA	143	73	107	157	63	30	93	44	156
AGAP000591-RA	670.388	666.934	596.962	756.06	827.142	553.86	926.723	988.032	1119.62
AGAP000592-RA	14459	16134	18265	2935.82	4846.9	2740.89	17785	21647.9	19412
AGAP000594-RA	7497.18	8167.15	14289.4	3924.02	2601.99	2075.46	7721.41	3809.12	6519.68
AGAP000595-RA	4045.82	5772.85	6423.62	2628.98	1887.01	1747.54	3954.59	2427.88	3369.32
AGAP000596-RA	145.601	64.0737	128.501	43.7391	77.1532	50.94	97.6418	0.000340868	93.3523
AGAP000596-RB	1211.95	1431.93	1313.72	840.463	1026.5	794.026	1638.96	1688.91	2030.17
AGAP000596-RC	29.4525	1.94658e-08	2.78281	101.798	102.347	53.034	94.3957	182.089	75.4731
AGAP000597-RA	105	97	164	114	70	114	125	57	97
AGAP000598-RA	491	548	727	722	439	444	625	280	577
AGAP000599-RA	168	175	236	168	151	174	219	151	203
AGAP000601-RA	516	850	694	754	569	458	549	375	813
AGAP000602-RA	274.072	292.08	370	146	246	177	312.071	265.148	293.243
AGAP000603-RA	0	0	0	2	0	0	0	0	0
AGAP000604-RA	2	5	4	6	3	5	3	1	3
AGAP000605-RA	0	4	6	18	32	8	5	2	2
AGAP000606-RA	766.536	724.27	747.633	709.941	1271.61	856.901	541.948	903.604	717.594
AGAP000607-RA	0	0	3	12555	6	3	0	4	1
AGAP000609-RA	0	0	5	3323	5	1	0	6	1
AGAP000610-RA	0	3	8	44821	2	2	1	5	0
AGAP000611-RA	4	3	0	2811	0	1	0	0	0
AGAP000612-RA	0	0	0	56558	2	1	0	0	3
AGAP000614-RA	742	729	622.457	322.727	822	476	640.174	866.618	931.651
AGAP000615-RA	393	352	489	454	382	220	427	378	577
AGAP000616-RA	1190	1862	1759	1993	1246	1349	1208	787	1468
AGAP000617-RA	326.106	389.208	517.467	562.144	400.078	483.828	460.921	328.835	342.782
AGAP000617-RB	281.894	326.792	249.533	427.856	300.922	291.172	378.079	371.165	386.218
AGAP000618-RA	3586	4380	5292	6037	3397	3678	5396	2060	4294
AGAP000619-RA	777	1027	644	516	987	553	615	982	1122
AGAP000620-RA	1132.14	1007	1343.3	674	1078.54	633.193	975.73	1186.23	1238.8
AGAP000621-RA	61	32	86	41	62	64	50	91	49
AGAP000622-RA	362	379	317	110	501	212	319	253	468
AGAP000623-RA	540	629	712	500	545	386	516	449	747
AGAP000624-RA	1050	1579	1207	1626	1047	1269	1009	635	1113
AGAP000625-RA	2007	2394	2465	1815	1985	1517	1837	1498	2208
AGAP000626.R656	262.796	105.883	57.4284	659.252	159.739	0.0079265	0	226	228.939
AGAP000626.R657	181.204	135.117	221.572	266.748	68.2608	125.992	252	0	149.061
AGAP000627-RA	2552.89	3106.56	2739.58	2972.07	2247.11	1723.05	2311.15	2351.78	3220.23
AGAP000627-RB	281.271	222.017	219.877	97.0285	276.445	135.219	253.561	368.339	161.839
AGAP000627-RC	189.838	159.422	185.539	167.899	173.445	118.735	174.288	224.885	273.933
AGAP000628-RA	1	0	4	2	2	0	4	2	3
AGAP000629-RA	47.0975	77.6945	50.8688	47.048	88.7701	31.2766	60.7164	45.0124	36.8182
AGAP000630.R658	5472	6622.78	5575.32	1506.23	4146.47	1844.78	5416.35	9044.96	8134.53
AGAP000630.R659	141.002	363.224	246.68	172.765	528.533	366.223	402.653	398.042	438.465
AGAP000631-RA	1490	1541	2027	354	1696	887	1884	1401	2218
AGAP000633-RA	2158	2857	2836	1847	1424	1241	2726	1714	2983
AGAP000634-RA	359	386	443	449	403	328	450	350	552
AGAP000635-RA	1585	1657	1862	419	1390	683	1656	1557	1767
AGAP000636-RA	274	492	358	188	247	183	280	229	311
AGAP000637.R356	1409	1527	1842	1053	1518	1403	1552	1667	1519
AGAP000638-RA	2	9	5	2	2	0	3	8	11
AGAP000639-RA	192	242	274	588	281	256	245	155	223
AGAP000640-RA	0	0	0	0	0	0	0	0	0
AGAP000641-RA	0.5	1.5	1	0	2	9	0.5	0.5	0
AGAP000642-RA	0	0	0	0	0	0	0	0	0
AGAP000643-RA	1	0	0	0	2	0	1	2	1
AGAP000644-RA	0.5	1.5	1	0	0	0	0.5	0.5	0
AGAP000646-RA	1171.85	855.971	1665.77	1753.9	2377.12	1719.45	1097.57	1090.85	919.433
AGAP000647-RA	0	0	1.45342	0.429206	0.074783	0	0	0	5.50286
AGAP000648-RA	44	23	20	95	31	10	29	11	37
AGAP000649-RA	413	500	573	586	470	391	667	362	683
AGAP000650-RA	36	45	34	136	77	99	44	55	39
AGAP000651-RA	16214.9	20420.2	17787.7	14895.5	13504.3	11070.3	15517.4	11369.8	19838.8
AGAP000651-RB	13208.3	15994.2	13585.8	7770.58	6837.7	5949.47	15916.8	13404.4	23269
AGAP000652-RA	390	772	515	803	435	496	309	231	373
AGAP000653-RA	667	1700	728	908	766	560	943	1210	1674
AGAP000654-RA	2017	2228	3249	4776	3153	3943	2569	1365	1998
AGAP000655-RA	2825	2869	3559	4581	4072	4307	3894	1894	3079
AGAP000656-RA	431	657	683	766	593	557	375	250	488
AGAP000657-RA	4	1	0	0	3	0	0	0	1
AGAP000658.R357	86	208	65	172	283	113	38	46	89
AGAP000659.R358	717	770	683	288	960	407	548	861	723
AGAP000660-RA	1278	2001	1192	1186	1025	802	1214	1683	1552
AGAP000662-RA	315.876	410.376	509.883	174.407	474.742	382.963	966.005	989.179	1296.72
AGAP000662-RB	1354.08	1550.54	853.734	567.375	631.031	428.838	1119.46	1330.74	1543.76
AGAP000662-RC	1496.05	1648.08	1467.38	1080.22	1401.23	776.199	1245.54	1284.08	1585.53
AGAP000663-RA	112.276	326.556	576.05	1.77486e-05	363.462	0.454384	119.448	104.239	298.6
AGAP000663-RB	1999.72	1911.44	1157.95	1185	2178.54	1276.55	1472.55	2645.76	1841.4
AGAP000666-RA	667	811	932	618	617	541	589	457	734
AGAP000667-RA	1	3	2	0	2	5	2	0	0
AGAP000668-RA	380	284	220	217	206	134	240	388	440
AGAP000669-RA	4984	6858	6766	10482	5827	7487	6550	3475	6167
AGAP000670-RA	199	181	265	420	274	259	163	62	162
AGAP000671-RA	575	767	968	773	601	721	692	444	710
AGAP000672-RA	1021.36	1754.77	1901.16	3020.62	1677.05	1894.5	1246.81	785.203	1319.25
AGAP000672-RB	133.635	77.2341	98.8446	178.384	165.949	126.504	114.186	103.797	162.755
AGAP000673.R660	143.935	181.391	78.6907	185.589	129.528	47.4141	70.9394	43.2621	166.507
AGAP000673.R661	59.1576	1.35233e-06	20.0317	101.802	67.8844	48.4692	36.6765	114.232	4.90397e-07
AGAP000673.R662	236.145	213.19	225.278	183.405	770.636	413.364	180.852	347.178	174.612
AGAP000674-RA	90.0892	117.176	92.1067	99.1036	162.189	91.1086	85.2071	126.212	70.1429
AGAP000675-RA	88.961	62.6821	101.75	194.35	149.433	105.099	151.866	153.04	45.7926
AGAP000675-RB	213.871	317.206	268.712	579.273	389.062	469.365	430.134	444.96	597.033
AGAP000675-RC	26.1682	20.1114	9.53852	36.3765	49.5045	124.536	0	0	49.1741
AGAP000676-RA	362	268	439	133	336	220	363	282	333
AGAP000678-RA	102.864	305.599	95.4434	100.106	166.676	88.4946	13.4633	155.93	180.503
AGAP000678-RB	308.593	224.106	156.18	133.475	321.447	88.4946	215.412	311.86	330.923
AGAP000679-RA	689	855	945	1097	659	1042	794	295	783
AGAP000680-RA	25	25	35	59	41	31	26	23	30
AGAP000681-RA	467	557	980	910	551	592	475	186	427
AGAP000682-RA	499	732	713	943	510	538	575	393	700
AGAP000684-RA	3030.15	2971.78	3290.93	1789.76	3296.19	1714.48	3203.2	4670.08	3994.76
AGAP000685-RA	12	24	13	7	16	7	2	2	19
AGAP000686-RA	1232	1756	1715	319	884	567	1186	926	1437
AGAP000687.R663	0	3	0	0	9	7	0	0	0
AGAP000687.R664	0	0	0	0	0	0	0	3	0
AGAP000688.R359	191.519	223.4	182.12	399.925	824.261	359.809	71.375	148.119	93.227
AGAP000689-RA	95.317	137	122	321.887	335	219.083	67	28.4321	46
AGAP000690-RA	100.683	112	114	375.113	237	194.917	59	18.5679	67
AGAP000691-RA	981	1245	874	725	614	614	1049	573	1152
AGAP000692-RA	10	8	16	31	11	177	16	4	6
AGAP000693-RA	6566.89	9336.66	11262.8	13281.8	6616.88	4142.35	398.821	102.78	334.757
AGAP000694-RA	804	881	1412	1644	1276	926	179	66	191
AGAP000695-RA	33	46	44	114	89	64	13	14	27
AGAP000696-RA	10.667	35.2763	13.5047	137.248	78.8196	96.9308	1	0	1
AGAP000696-RB	2.00629	10.7237	7.49534	24.8388	14.054	18.7378	0	0	0
AGAP000696-RC	2.32667	0	0	8.91318	4.12639	3.33139	0	2	0
AGAP000697-RA	226.973	271.277	139.053	589.346	521.56	420.318	72.9031	47.8909	104.739
AGAP000697-RB	40.0273	32.7232	30.947	60.6538	80.4404	100.682	9.09693	22.1091	21.2613
AGAP000698-RA	1107.39	1491.43	1688.63	2062.19	1231.89	1301.41	816.402	350.268	844.594
AGAP000699-RA	25.5493	92.1807	135.958	281.519	100.506	141.789	30.6903	35.8272	87.2032
AGAP000699-RB	1860.06	2111.39	3743.41	3186.29	1617.61	1917.8	2289.91	1025.9	2135.2
AGAP000700-RA	180.527	105.282	174.676	179.558	253.766	73.7633	319.591	171.847	167.461
AGAP000700-RB	1136.18	1850.7	1260.6	909.922	1048.65	999.918	1005.02	978.708	1341.36
AGAP000700-RC	306.295	423.016	263.724	314.52	366.587	309.318	394.388	475.446	728.184
AGAP000702-RA	1030.02	915.267	947.337	397.142	865.057	474.896	761.885	807.088	930.126
AGAP000703.R360	4.7635	0	3.96712	2.91472	6.10696	0	0	4.67299	0
AGAP000703.R361	4227	3564.41	4258.53	1967.04	3348.58	1995.39	4251.59	4672.35	4781.14
AGAP000703.R362	143.233	69.5941	155.501	43.0411	116.313	226.608	76.4147	67.9733	133.857
AGAP000704-RA	1759	2652	2143	1391	1695	1343	1794	1381	1938
AGAP000705-RA	849	896	1242	1574	874	863	798	314	744
AGAP000706-RA	0	0	0	0	0	0	0	0	0
AGAP000707-RA	541.268	260	306.457	176.067	485.179	158	399.169	591.31	447.082
AGAP000708.R363	960.093	1024.08	681.265	527.865	1110.09	593.143	780.389	1190.39	1047.23
AGAP000708.R364	1719.7	1669.77	1196.73	376.135	2213.91	752.857	1642.33	2252.61	2019.77
AGAP000711-RA	712	827	994	464	856	534	1006	603	1176
AGAP000713-RA	959	796	1140	638	1086	661	1367	1387	1468
AGAP000714-RA	0	0	0	0	0	0	0	0	0
AGAP000715-RA	20.0325	15.0275	34.0675	32.0427	54.1345	116.462	65.1654	17.0601	39.0787
AGAP000717-RA	1498	1591	1947	1983	2395	1839	1367	1032	1519
AGAP000718-RA	4	1	2	3	10	11	4	1	8
AGAP000719-RA	834	1137	1509	4941	3999	3865	970	522	997
AGAP000720-RA	2454.96	2203.27	2787.14	1913.07	3698.47	1880	1881.83	2088.48	1820.49
AGAP000720-RB	815.038	718.726	650.864	563.925	962.528	551.004	340.168	577.517	576.509
AGAP000721-RA	1858	2640	1948	1974	1547	1580	1758	1418	2395
AGAP000723-RA	460.889	525.037	586.683	547.709	596.312	419.34	484.855	481.667	534
AGAP000724-RA	1	3	5	0	1	7	7	6	5
AGAP000725-RA	1752	2244	2197	2263	1695	1846	1837.97	1440	2096
AGAP000726.R665	2830.72	2896.99	4630.08	1949.17	2459.21	1857.14	2913.76	2270.93	2820.4
AGAP000726.R666	589.816	630.713	860.924	495.828	634.537	547.863	1098.24	492.242	1225.33
AGAP000727.R667	692.374	398.621	681.81	119.701	670.621	331.153	804.107	1426.88	954.226
AGAP000727.R668	1234.19	700.739	828.19	459.5	1118.16	243.869	1072.21	2034.93	1105.23
AGAP000728.R669	925.061	1228.36	1208.44	1367.74	1253.91	904.37	841.448	404.002	868.13
AGAP000728.R670	163.767	134.11	164.563	170.259	337.684	126.63	45.5523	86.6119	49.8705
AGAP000729-RA	0	0	0	0	0	0	0.125	0	0
AGAP000730-RA	2.33333	2	0.333333	0	3	1	2.66667	5.33333	2
AGAP000731-RA	13	13	19	18	31	50	35	10	16
AGAP000732-RA	0	0	1	1	1	5	0	0	0
AGAP000733-RA	1490	1875	2224	2085	1923	1899	1112	1055	1322
AGAP000734-RA	74	66	139	67	93	67	53	33	48
AGAP000735-RA	1680.46	2494.56	3237.98	3391.04	2048.26	1997.75	2333.83	1235.66	2773.86
AGAP000735-RB	219.542	356.441	416.022	377.962	199.743	314.254	731.169	351.336	772.137
AGAP000736-RA	68	58	69	24	65	30	60	92	79
AGAP000737-RA	1307.95	1168.74	1434.83	980.891	1389.77	1009.1	1301.39	1569.23	1585.11
AGAP000738.R365	84.1227	51.0126	80.6613	41.4035	53.7	40.78	64.218	59.5263	40.2669
AGAP000739-RA	12536	13772	16357	25331	15910	19640	10608	5714	9642
AGAP000740-RA	111	82	122.683	273	188.753	102	71.8372	117.931	140.657
AGAP000741-RA	116	50	76.3166	82	206.247	723	45.1628	29.0691	97.3426
AGAP000743-RB	92	41	73	134	258	834	35	10	53
AGAP000744-RA	13	0	5	3	5	5	2	1	1
AGAP000745-RA	13	9	4	44	22	20	9	7	13
AGAP000747-RA	1836.55	2202.55	2287.32	1354.96	1797.17	804.624	2373.58	1827.59	2656.77
AGAP000747-RB	950.453	614.454	1301.68	154.039	866.827	1176.38	1260.42	1207.41	1741.23
AGAP000748-RA	63.1708	176.368	174.125	251.033	86.4468	81.6222	143.893	82.8369	271.738
AGAP000748-RB	257.829	369.632	308.875	388.967	173.553	156.378	308.107	123.163	333.262
AGAP000749-RA	1959	2003	2293	6613	4694	2891	1121	435	1394
AGAP000750-RA	242	473	103	2345	1024	1826	24	5	41
AGAP000751-RA	39	32	53	33	15	14	34	28	43
AGAP000752-RA	850	1037	1680	2020	1040	1088	1034	519	1117
AGAP000754-RA	983	1109	1368	443	1091	698	1038	901	1297
AGAP000755.R135	862	1341	1719	6852	3218	2085	799	255	1129
AGAP000756.R190	320.442	376.319	418.198	290.925	403.438	485.677	365.488	337.225	367.653
AGAP000756.R191	179.558	289.681	253.802	209.075	288.562	354.323	246.512	195.775	221.347
AGAP000757-RA	466	594	911	774	398	473	635	263	608
AGAP000758-RA	431.414	563.916	448	364.95	457	333.372	462	481.277	630.507
AGAP000759-RA	559.769	743.766	1018	1322	813	913	940	432	812.555
AGAP000760-RA	117.113	208.984	198.708	320.879	150.498	155.273	213.574	96.3238	152.411
AGAP000760-RB	84.1894	74.8609	133.182	157.985	96.3277	47.8467	67.1362	53.9157	95.9821
AGAP000760-RC	60.6975	80.155	86.11	130.136	107.175	146.88	71.2899	57.7605	179.607
AGAP000761-RA	278	390	304	320	311	308	235	193	254
AGAP000762-RA	42	59	82	7	46	36	52	39	44
AGAP000763-RA	1418	1851.5	1560.8	1427.24	1463.6	1190	1680.69	1599.65	2174.98
AGAP000765-RA	518	474	754	370	511	385	591	516	514
AGAP000767-RA	2861.55	2857.73	2006.56	1085.59	1980.3	1165.69	1389.14	2050.96	2290.05
AGAP000768-RA	1210	1459	1721	1487	1416	1284	1562	1301	1747
AGAP000769-RA	655.242	815.814	654.192	734.114	903.899	584.306	348.036	680.267	535.656
AGAP000769-RB	980.758	1093.19	1002.81	1301.89	1170.1	1288.69	827.964	590.733	883.344
AGAP000770-RA	524	834	780	846	498	501	400	305	541
AGAP000771-RA	422	701	633	892	324	472	351	226	390
AGAP000772-RA	8	7	11	13	15	5	4	3	1
AGAP000773-RA	45.9901	46.2936	23.1007	22.9807	46.0916	69	23.2562	23.0694	70
AGAP000773-RB	33.0099	15.7064	12.8993	23.0193	62.8479	0	4.74379	78.9306	0
AGAP000774-RA	1660.64	1525.1	2333.07	1747.72	1934.85	1276.91	1677.03	1933.92	1759.71
AGAP000776-RA	1569.28	1407.75	1319.76	618	1290	620.369	1475	1799.99	1871.63
AGAP000777.R366	22.8773	12.9874	20.3387	6.59652	14.3	9.21996	3.78196	9.47373	9.7331
AGAP000778-RA	828	1153	939	511	712	580	872	845	1259
AGAP000779-RA	455.636	582.119	510.912	639.093	1065.91	604.296	346.112	340.056	450.452
AGAP000780-RA	686	826	942	684	516	620	1129	621	962
AGAP000781-RA	1219	1430	1787	1318	1027	971	2146	1054	1672
AGAP000782-RA	463	615	321	394	381	257	266	484	394
AGAP000783-RA	708.199	499	622.009	436.161	757.021	322.009	663	853.01	768.009
AGAP000784-RA	1318	1830	2028	1756	1135	1323	1025	655	1188
AGAP000785-RA	9	16	31	70	59	67	5	5	5
AGAP000786-RA	22	15	11	29	44	64	7	3	0
AGAP000787-RA	1313.62	1284.38	1426.66	862.907	1544.05	1076.27	1146.56	1318.84	1204.6
AGAP000787-RB	336.01	290.418	417.53	120.088	452.376	253.422	313.414	483.13	412.509
AGAP000788-RA	0	2	2	0	1	0	1	6	4
AGAP000789-RA	4	0	0	0	2	3	3	0	1
AGAP000790.R367	47.5555	166.437	43.5273	91.4466	65.8391	71.8827	39.6827	36.8689	48.2361
AGAP000791-RA	1902	2484	3060	2795	1719	1998	2046	1297	2185
AGAP000792-RA	3260.37	4287.39	2160.6	2138.33	3608.69	1654.29	3727.14	6290.76	6607.8
AGAP000793-RA	31	47	47	36	26	35	58	25	32
AGAP000794-RA	3264.04	4633.25	4850.54	5291.28	3353.6	3457.86	4165.13	2208.39	4767.25
AGAP000794-RB	542.956	958.753	743.975	930.716	527.396	657.145	778.873	373.607	678.746
AGAP000794-RC	0	0	11.4814	0	0	0	0	0	0
AGAP000795-RA	6.6743	3.96336	0	0	0	0	0	0	3.55606
AGAP000795-RB	32.2645	20.12	21.6521	0	37.8419	0	22.1155	25	22.1098
AGAP000795-RC	0.0611618	23.9167	12.3479	31	22.1581	20	17.8845	0	6.33412
AGAP000797-RA	722.683	640.683	772.627	427.679	963.804	361.138	588.462	800.052	660
AGAP000798-RA	0	0	0	0	6.83333	16.4	0	0	8
AGAP000798-RB	4	28.4307	18.0105	79	34.1667	65.6	23	11	8
AGAP000798-RC	0	13.5693	24.9895	0	0	0	0	0	0
AGAP000801-RA	14	14.5	52	69	113.4	210.824	142	28.5	107
AGAP000801-RB	14	14.5	0	0	12.6	13.1765	0	28.5	0
AGAP000803.R368	1236	1575	1791	2310	1845	1570	1636	711	1754
AGAP000804-RA	1360	1603	1895	2882	1362	1665	1046	446	889
AGAP000805-RA	150	132	268	287	635	594	235	112	180
AGAP000806-RA	275	478	447	3936	1746	2465	118	19	87
AGAP000807-RA	281	377	415	752	402	381	206	146	235
AGAP000808-RA	1300	1856	1830	1749	1264	1258	1433	912	1487
AGAP000809-RA	399	555	534	580	403	341	358	293	385
AGAP000810-RA	1637.86	1106.36	1637.08	202.285	1458.33	506.253	2139.56	1943.13	2088.95
AGAP000810-RB	457.136	570.639	1515.92	523.715	474.668	403.747	739.44	274.868	917.052
AGAP000812.R673	0.410562	114.833	112.648	0.0826456	0.985145	330.818	0.512636	257.792	3.54019
AGAP000812.R674	2256.43	2242.37	2000.99	2321.49	1977.55	1808.61	2108.77	2542.77	2814.35
AGAP000812.R675	632.857	1658.76	1046.96	937.203	1114	436.271	974.383	486.546	1434.17
AGAP000813-RA	276	369	385	517	298	313	225	119	238
AGAP000814-RA	453	549	652	424	411	360	544	376	664
AGAP000815-RA	562.545	515.816	620.465	1109.04	1180.56	656.296	539.937	392.25	757.714
AGAP000815-RB	529.455	495.184	713.535	466.963	944.444	672.704	523.063	653.75	568.286
AGAP000816-RA	0	0	1	0	0	0	0	0	0
AGAP000817-RA	0	0	0	0	0	0	0	0	1
AGAP000817-RB	0	0	0	0	0	0	0	0	1
AGAP000818-RA	513	869	1733	402	206	667	1031	305	968
AGAP000819.R136	0	3.00472	1.00374	0	2	0	1.00174	1.001	2.00129
AGAP000820-RA	4	14	8	16	10	8	13	1	10
AGAP000821-RA	24	39	22	44	25	83	14	13	21
AGAP000822-RA	376	376	396	433	403	394	357	380	339
AGAP000823-RA	679	940	806	1160	899	754	635	546	818
AGAP000824.R676	650.649	1082.96	941.944	1265.6	998.19	957.318	634.384	283.025	617.913
AGAP000824.R677	1099.35	1473.04	1336.06	2517.4	1295.81	1163.68	732.616	530.975	1040.09
AGAP000825-RA	486	381	380	300	330	175	457	332	574
AGAP000826-RA	463	671	555	570	636	553	536	292	611
AGAP000829-RA	1065	1144	1134	314	1041	565	1196	1342	1385
AGAP000830-RA	843.376	842.538	609.629	203.767	700.77	512.877	777.385	1181.33	1032.47
AGAP000831-RA	330	547	744	627	524	647	480	268	513
AGAP000832-RA	1969	2901	2866	3258	1817	2301	1992	1242	2025
AGAP000833-RA	73.7477	158.308	119.075	59.4368	35.1029	42.1192	208.657	254.009	227.112
AGAP000833-RB	411.252	646.692	660.925	834.563	344.897	1260.88	897.343	337.991	1198.89
AGAP000834-RA	115	181.278	55.72	355.254	348.187	404.748	15.7447	5.12442	48
AGAP000834-RB	0	31.7216	58.28	173.746	196.813	258.252	32.2553	26.8756	0
AGAP000835.R678	0	1.59875	0	0	2.3576	0	0	0	0
AGAP000835.R679	0	0.401248	0	0	0.642403	0	0	0	0
AGAP000840.R369	6	3	3	8	3	0	3	12	1
AGAP000841-RA	917.732	1126.29	944.486	904.365	829.445	651.069	828.358	872.566	1151.95
AGAP000842-RA	1670	2287	3348	3519	1296	1644	1973	881	2202
AGAP000843-RA	544	752	1074	953	492	589	496	269	586
AGAP000844-RA	7498.95	9065.93	10018.8	7009.67	9187.74	6492.52	6004.85	7269.78	8060.59
AGAP000847.R680	10.0723	23.8534	12.3582	0	37.8137	8.96278	0	10.0035	17.3563
AGAP000847.R681	306.699	311.71	211.492	61.2808	359.782	221.104	85.2981	103.757	203.174
AGAP000847.R682	550.113	688.752	667.96	725.771	593.736	471.322	511.858	521.526	685.009
AGAP000847.R683	61.2364	84.5965	72.717	58.3925	359.377	95.1104	98.9755	129.635	0
AGAP000847.R684	178.879	176.087	223.473	247.555	584.558	233.803	98.8682	64.4819	161.801
AGAP000848-RA	2339.39	1809.56	2768.61	1023.54	1688.36	1214.16	1470.71	1841.87	1434.6
AGAP000849-RA	2106	2666	3260	3128	2092	2546	3289	1560	2566
AGAP000850-RA	1014	1648	1367	1017	857	889	1491	946	1779
AGAP000851-RA	8823	8715	10965	9358	7796	7849	11915	5444	9278
AGAP000852-RA	1346	1970	1429	2099	1997	1490	1267	1073	1460
AGAP000853-RA	0	6.35345	0	7.37177	18.2905	0	49.7955	46.5617	88.5718
AGAP000853-RB	107	163.647	202	238.628	152.71	240	155.204	126.438	207.428
AGAP000854.R685	69.9157	90.6879	0.00243345	81.2269	121.379	56.8338	53.5598	1.24901e-07	46.6538
AGAP000854.R686	33.6945	5.67785e-05	103.49	77.1448	59.5159	219.308	25.24	99.8309	45.292
AGAP000855-RA	1846	2291	3164	3982	2112	2253	2269	1141	2415
AGAP000856-RA	479	652	701	641	449	453	558	327	646
AGAP000857-RA	367	673	606	984	472	566	631	357	603
AGAP000858-RA	30	29	34	72	144	404	10	9	27
AGAP000859-RA	13	1	12	21	10	99	16	12	32
AGAP000861-RA	923	1136	1084	633	826	539	721	877	1094
AGAP000862-RA	2370	3985	3631	3241	2994	2864	2467	1293	3338
AGAP000863-RA	22	11	16	10	58	35	27	29	25
AGAP000864-RA	386	521	378	489	513	397	403	342	442
AGAP000865-RA	63.9306	66.5985	39.7395	20.6047	52.9575	14.6657	29.5727	49.3966	80.0737
AGAP000865-RB	1728.07	1759.4	2366.26	2270.4	2143.04	1668.33	1800.43	1964.6	2328.93
AGAP000868.R689	269.32	193.056	300.795	113.589	414.908	170.688	233.565	338.827	151.577
AGAP000868.R690	4955.28	4995.51	4402.05	2780.49	4228.31	2565.01	3634.65	4004.28	5117.13
AGAP000868.R691	68.3337	119.075	66.1765	36.9991	99.3969	19.0353	122.771	95.2256	136.812
AGAP000868.R692	805.068	854.361	757.976	387.919	988.389	525.264	779.017	944.669	644.482
AGAP000869.R693	107.494	49.5556	54.3936	13.1658	94.2569	4.72703	144.842	182.936	187.403
AGAP000869.R694	1502.3	1090.4	1641.22	361.198	1110.41	448.586	1633.89	2110.14	1688.43
AGAP000870-RA	3220.55	3655.2	3692.74	2210.08	3600.01	2081.32	3045.03	4339.15	3624.49
AGAP000871-RA	1	0	1	0	2	1	0	1	0
AGAP000874-RA	925	988	885	1171	2200	1042	318	554	435
AGAP000875-RA	482	460	507	419	989	468	332	460	400
AGAP000876-RA	0	0	0	0	0	0	0	0	1
AGAP000877-RA	0	0	0	282	82	25	16	0	3
AGAP000878-RA	1	0	0	0	0	0	0	0	0
AGAP000879-RA	9	11	10	26	29	4	10	2	14
AGAP000880-RA	54.4446	85.2618	102.746	109.527	123.542	92.1123	70.634	79.1576	95.4507
AGAP000880-RB	221.125	230.737	260.934	202.531	163.726	269.443	299.522	214.765	256.166
AGAP000880-RC	1186.43	1729	1059.32	1665.94	1210.73	1031.44	962.844	1070.08	1381.38
AGAP000881-RA	38	90	37	108	91	73	24	39	42
AGAP000882-RA	35	63	43	57	59	66	40	40	58
AGAP000883-RA	851	585	726	1690	840	565	722	497	711
AGAP000884-RA	264.419	242.106	271.444	188.07	140.925	156.089	244.046	233.698	316.217
AGAP000884-RB	369.581	664.894	298.556	248.93	492.075	287.911	302.954	365.302	485.783
AGAP000885-RA	2172	3758	2983	4369	3266	3026	1245	599	1424
AGAP000886-RA	567	759	577	821	513	601	440	384	560
AGAP000887-RA	175	309	266	362	210	258	159	116	189
AGAP000888-RA	88.0221	117.057	149.093	233.297	156.377	154.908	87.7553	34.2898	109.165
AGAP000888-RB	116.978	87.9431	163.907	296.703	140.623	135.092	128.245	85.7102	119.835
AGAP000889-RA	86	139	79	193	169	92	53	60	104
AGAP000890-RA	215	277	309	548	316	383	274	149	275
AGAP000891-RA	1039.45	1146.14	1211.71	1309.24	1070.18	902.108	792.852	670.899	981.119
AGAP000892-RA	0	0	0	0	0	0	0	0	0
AGAP000893-RA	362.425	400.915	331.029	294.087	460.307	251.838	237.242	211.326	227.01
AGAP000894-RA	735	711	809	294	747	477	524	785	638
AGAP000896-RA	165	282	228	382	173	221	194	105	208
AGAP000897-RA	2553	4044	3960	5528	3488	4149	3424	1886	3923
AGAP000898-RA	811.76	664.234	1006.64	738.889	986.108	630.94	881.831	980.9	873.976
AGAP000899-RA	535	623	500	718	495	590	294	196	409
AGAP000900-RA	1375	1764	1463	1318	1781	1006	994	972	1201
AGAP000901-RA	8395	10478	9194	10137	10074	8041	8778	6712	10628
AGAP000903-RA	227.181	372.315	268.124	244	360.075	167	191.221	195.158	388.347
AGAP000907-RA	365	405	538	1787	942	1402	94	41	118
AGAP000908-RA	594	789	822	930	639	611	693	441	774
AGAP000909-RA	2052	3379	2355	2365	2069	1945	1670	1526	2349
AGAP000911-RA	600	869	897	1264	704	779	639	342	710
AGAP000912-RA	591.381	516.432	434.768	191.454	740.889	297.994	408.929	738.741	519.597
AGAP000913-RA	1373	2101	1703	1563	1309	1384	1129	872	1431
AGAP000915-RA	87	64	119	143	79	160	76	42	47
AGAP000916-RA	0	0	0	0	0	0	0	0	3.4478
AGAP000917-RA	0	0	0	0	0	0	0	0	0
AGAP000918-RA	0	0	0	0	0	0	0	0	0.552205
AGAP000919-RA	0	0	0	0	0	0	0	0	0
AGAP000920-RA	0	0	0	0	0	0	0	0	0
AGAP000921-RA	0	0	0	0	0	0	0	0	0
AGAP000923-RA	705	908	1191	932	569	593	788	518	975
AGAP000924-RA	602	712	679	568	554	472	684	552	838
AGAP000926.R695	326.043	141.396	176.862	13.955	230.285	68.729	143.528	220.013	261.707
AGAP000926.R696	793.424	599.278	671.979	368.858	972.501	482.113	710.094	1195.22	866.754
AGAP000926.R697	300.158	489.108	753.028	431.166	525.6	508.562	472.004	190.262	375.571
AGAP000926.R698	386.56	384.614	395.16	200.209	542.715	288.654	269.868	377.963	344.156
AGAP000927-RA	5022	8192	6083	8098	4567	5211	5187	3362	6705
AGAP000928-RA	584	820	828	1089	532	727	650	348	668
AGAP000929-RA	168	242	189	142	301	224	323	296	395
AGAP000930-RA	707.732	366.75	473.051	166.016	815.298	190.619	492.162	540.725	565.864
AGAP000930-RB	241.169	457.012	524.275	421.161	375.505	355.207	164.232	364.922	228.412
AGAP000931-RA	604	805	679	733	544	710	544	323	556
AGAP000932-RA	122.42	32.2973	37.7683	12.6272	49.8632	26.3686	71.1297	79.4418	38.6933
AGAP000932-RB	563.58	363.703	393.232	83.3728	391.137	107.631	318.839	537.558	443.307
AGAP000933-RA	584	730	706	1023	709	713	583	530	643
AGAP000934-RA	57	58	70	46	78	63	75	50	74
AGAP000935-RA	4742	6698	8396	14370	6066	8265	6651	3364	6483
AGAP000938.R371	2	5	36	88	34	89	45	11	13
AGAP000939-RA	197	207	168	97	172	75	139	167	135
AGAP000940-RA	594	839	480	493	825	518	574	635	687
AGAP000941-RA	908.623	1065.18	1400.5	3530.59	1896.36	1680.26	770.936	277.956	996.518
AGAP000941-RB	737.377	925.82	1012.5	926.408	788.638	892.743	770.064	556.044	813.482
AGAP000942-RA	514.335	519.936	800.011	843.289	705.34	630.597	436.683	273.75	365.481
AGAP000942-RB	392.665	336.064	200.989	526.711	394.66	339.403	135.317	200.25	236.519
AGAP000943-RA	1590.48	2081.93	1717.84	2578.46	1634.35	2248.11	1457.9	914.341	1603.24
AGAP000943-RB	44.7936	0	0	22.2612	48.0876	0	21.2956	55.3419	47.105
AGAP000943-RC	720.651	752.968	378.732	706.577	506.856	562.146	550.704	508.267	978.803
AGAP000943-RD	0.00780021	2.27532e-08	7.05235e-05	1.35032e-08	8.30877e-05	1.87618	5.28336e-05	0.00409209	0.000465844
AGAP000943-RE	626.177	962.645	791.047	696.153	688.101	698.244	632.58	659.854	764.41
AGAP000943-RF	354.509	333.13	432.381	143.426	715.607	246.62	115.238	272.172	388.443
AGAP000943-RG	20.3836	19.3248	0	20.1184	0	0	19.2833	25.0206	0
AGAP000944-RA	5	14	11	6	17	12	3	11	11
AGAP000945-RA	575.045	536.352	710	205.031	426.428	307.102	562	617.072	580.286
AGAP000946-RA	0	2	0	8	1	10	1	0	0
AGAP000947-RA	825.209	1206.87	1011	1496.68	1324.16	979.328	317	165	312.72
AGAP000948-RA	558.262	698.795	683.25	1173.53	602.844	649.344	473.61	272.141	615.722
AGAP000949-RA	427.272	670.377	648.553	799.133	472.934	467.265	505.472	332.92	506.587
AGAP000950-RA	426.117	657.054	694.456	1152.94	624.715	923.668	591.973	343.449	593.173
AGAP000951-RA	270.237	350.604	226.775	367.219	248.857	290.381	343.119	209.839	340.179
AGAP000951-RB	866.808	1261.96	1243.52	1335.87	698.423	934.989	1044.82	880.088	1318.52
AGAP000951-RC	31.9549	17.4334	6.70179	11.911	6.71959	12.6308	12.0636	11.0724	16.3005
AGAP000952-RA	2994	3544	3487	5347	4235	5186	4791	1726	3358
AGAP000953-RA	4585.87	4342.11	6221.99	8755.53	6768.52	7242.51	4787.27	2539.09	3921.41
AGAP000954-RA	248.215	348.607	362.831	254.886	226.181	216.203	355.398	176.644	345.116
AGAP000954-RB	551.265	630.226	637.527	382.255	535.564	320.662	430.258	729.356	541.393
AGAP000954-RC	0	0	0	0	0	8.86174	0	0	0
AGAP000954-RD	2235.52	3312.17	3412.64	1726.86	1029.25	1197.27	2271.34	1328	2593.49
AGAP000955-RA	51.9491	65.7174	88.7892	74.7899	80.1519	195.739	51.4625	8.26929	29.2223
AGAP000957-RA	0	0	0	1	1	1	0	0	1
AGAP000958-RA	3077	3665	4021	2062	2203	1972	1878	1504	2080
AGAP000960-RA	887	1232	1635	1159	694	795	730	520	912
AGAP000961-RA	1181	1351	1490	1611	1978	1161	1254	2297	1910
AGAP000962.R372	99	70	75	62	227	102	96	124	86
AGAP000963.R137	18	22	14	23	29	18	15	17	9
AGAP000964-RA	4075	7503	4267	11473	6752	6579	3310	1783	4095
AGAP000965-RA	3586	3488	3986	4840	4664	3342	3271	4252	3574
AGAP000966-RA	309.363	338.865	312.142	395.221	725.457	532.421	451.851	671.797	446.075
AGAP000967-RA	425	441	464	592	475	450	202	158	225
AGAP000968-RA	513	663	349	423	745	259	413	838	606
AGAP000969-RA	80.7914	86.4265	71.6505	96.8065	114.227	73.0374	82.5466	68.7794	76.0264
AGAP000969-RB	357.661	456.001	293.364	474.858	602.196	359.403	383.896	422.302	439.784
AGAP000969-RC	0	0	0	0	0	0	0	0	0
AGAP000969-RD	0	0	0	0	0	0	0	0	0
AGAP000969-RE	5141.55	6424.57	5409.99	2272.34	3029.58	2656.56	3519.56	3059.92	4211.19
AGAP000970-RA	495.61	560.955	691.792	960.959	1162.16	1227.19	606.516	398.666	527.095
AGAP000971.R373	594	917	800	605	576	591	576	470	694
AGAP000973.R699	96.6383	38.8946	209.888	104.306	73.3033	59.1401	128.873	0	88.3828
AGAP000973.R700	380.386	403.26	327.581	392.956	419.927	269.464	223.981	231.817	348.802
AGAP000974-RA	151.923	8.14879	0.0016993	83.9071	395.311	405.253	26.2293	80.7318	106.109
AGAP000974-RB	94.0251	82.946	0	85.8143	275.39	72.5288	96.4032	78.3668	1.46551e-05
AGAP000974-RC	464.684	441.747	691.011	371.068	1305.3	279.363	327.384	857.761	320.158
AGAP000975-RA	771	1230	877	1043	818	791	765	512	764
AGAP000976-RA	2.05887	0	9.06201	0	1.04843	0	4.16722	15.2457	6.14642
AGAP000977-RA	194	226	229	249	149	153	350	201	294
AGAP000978.R138	128.043	130.342	150.445	186.179	132.54	113.147	182.937	123.148	152.642
AGAP000979.R139	267.536	407.937	390.025	337.352	249.088	228.841	281.754	248.115	367.457
AGAP000981-RA	522	722	882	670	599	495	762	553	910
AGAP000982-RA	428.426	472.434	394.586	248.585	531.53	272.783	369.036	426.181	514.48
AGAP000983-RA	617.295	822.485	714.923	389.108	756.898	548.344	557.895	623.838	746.918
AGAP000984-RA	1777	1307	1512	873	1830	644	1475	2618	1867
AGAP000985-RA	987	1179	964	963	929	830	758	857	1010
AGAP000986-RA	6980	5701	5915	4063	4278	2943	6138	5145	7226
AGAP000987-RA	175	283.81	261	690.963	386	302	167	79	182
AGAP000988-RA	80	149.19	116	61.0372	26	23	123	138	192
AGAP000989-RA	57	51	51	43	45	34	116	89	116
AGAP000990-RA	1861	1646	2753	389	750	432	2102	1842	2159
AGAP000991-RA	213	250	290	367	263	237	174	117	189
AGAP000992-RA	202.613	195.155	215.85	430.895	589.961	311.928	131.455	132.416	164.54
AGAP000994-RA	1176.99	1440.32	1322.32	1223.25	1265.97	968.036	903.096	411.602	918.918
AGAP000995-RA	698.006	861.678	964.683	893.75	656.026	724.964	822.904	589.398	878.082
AGAP000996-RA	78.2524	74.2943	125.52	175.395	116.841	140.668	42.03	44.0387	56.0449
AGAP000997-RA	849.748	1119.71	1239.48	1369.61	918.159	986.332	1160.97	448.961	992.955
AGAP000998-RA	680	797	1047	840	602	650	1215	1167	1176
AGAP000999-RA	364.795	514.404	294	485.918	645.852	396.726	196	319	321.827
AGAP001002-RA	3	3.01213	2	4.0172	12.0378	6.06214	2	20	2.02626
AGAP001004-RA	64	45	49	79	142	120	57	102	46
AGAP001005-RA	6	1	3	4	6	2	3	7	8
AGAP001006-RA	1	2	2	11	7	14	0	2	0
AGAP001007-RA	564	724	860	852	606	659	420	254	437
AGAP001008-RA	0	0	0	1	0	0	0	0	0
AGAP001010-RA	579	760	860	729	965	748	501	342	576
AGAP001011-RA	409	1021	655	1445	1017	1025	188	101	275
AGAP001012-RA	1	0	0	47	15	31	0	0	0
AGAP001013-RA	25	39	56	68	20	30	3	4	11
AGAP001014-RA	59	43	69	68	86	70	21	7	25
AGAP001015-RA	460.899	540.451	554.132	283.819	624.556	309.712	319.225	362.074	502.344
AGAP001018-RA	3876	4590	7390	2742	2413	1762	5640	2940	5470
AGAP001019-RA	468	407	534	146	431	259	414	578	493
AGAP001021-RA	518.776	909.359	860.361	736.076	823.096	717.185	394.415	139.173	608.767
AGAP001021-RB	112.224	101.641	179.639	457.924	373.904	307.815	152.585	142.827	60.233
AGAP001022.R374	65	124	97	127	172	143	95	59	68
AGAP001023-RA	1871.3	2898.29	2806.02	9828.24	5678.1	3438.46	1277.8	532.948	2039.34
AGAP001023-RB	9993.31	14237.8	13636.4	38363.1	27300.2	20432.8	7328.14	3665.06	9484.98
AGAP001023-RC	368.827	588.5	518.506	1800.5	664.357	374.828	243.597	100.306	238.585
AGAP001023-RD	788.988	1277.1	1207.42	4634.45	2746.83	2182.23	800.405	232.975	880.049
AGAP001023-RE	920.53	1289.18	1138.86	3793.15	2245.23	1310.55	295.929	118.027	414.781
AGAP001023-RF	423.04	684.118	648.766	2016.6	1157.3	930.176	374.132	134.687	511.265
AGAP001024-RA	0	0	2	2	0	2	0	0	2
AGAP001025-RA	461.783	548.039	899.826	1094.46	568.732	636.482	329.114	132.471	399.387
AGAP001026-RA	450.975	641	840.534	627.105	388	482	252	204	281.257
AGAP001026-RB	11.0249	0	18.4656	9.89456	0	0	0	0	7.74263
AGAP001027-RA	504.372	506.997	742.589	613.378	555.523	508.403	614.318	349.678	644.491
AGAP001027-RB	18.6232	19.1947	34.5069	61.5412	32.2051	45.8305	13.2682	0	0
AGAP001027-RC	3966	3063.81	4420.9	1638.08	1899.27	1466.77	3500.41	2407.32	3274.51
AGAP001028-RA	524	620	646	504	612	493	497	361	452
AGAP001029-RA	1335	1642	1322	581	1685	753	1100	2117	1666
AGAP001030-RA	580	983	1021	1582	679	1066	497	246	506
AGAP001031-RA	101.359	84.016	75.2959	50.1203	86.4681	32.4683	49.7011	69.7329	87.8532
AGAP001032-RA	497.491	527.819	940.432	1185.78	554.646	707.446	626.621	320.869	546.988
AGAP001032-RB	2731.51	2962.18	2311.57	2230.22	2664.35	2289.55	2281.38	2423.13	3025.01
AGAP001033-RA	198	256	253	721	501	373	107	46	212
AGAP001034-RA	289	389	354	1086	885	615	207	137	219
AGAP001035-RA	952	782	1046	185	1336	580	1121	1524	1399
AGAP001036-RA	1769.66	2425.15	2347	3602.65	1825.18	1836.2	1385.33	823.275	1449.05
AGAP001036-RB	25.3439	49.8535	52.9992	256.348	66.8185	105.804	21.6654	37.725	31.9475
AGAP001037-RA	627	1151	1035	1590	849	1063	840	618	1004
AGAP001038.R701	5	2	8	0	4	6	32.5171	19.9489	25.2306
AGAP001038.R702	0	0	0	0	0	0	7.48292	8.0511	12.7694
AGAP001039-RA	46	42	44	32	29	12	53	81	72
AGAP001040-RA	270	431	284	332	221	286	276	201	319
AGAP001041-RA	147.037	219.23	160.928	185.899	122.012	235.946	293.035	90.9183	171.042
AGAP001041-RB	428.963	599.77	582.072	656.101	336.988	388.054	309.965	237.082	462.958
AGAP001042-RA	97	138	106	117	91	87	106	83	121
AGAP001043.R192	1700	2114	1179	1348	1871	1137	1298	1715	1962
AGAP001044-RA	34	44	32	74	35	122	8	8	6
AGAP001045-RA	1024	1399	1041	1744	1243	1329	777	1034	952
AGAP001046.R140	678	1104	599	869	673	637	529	635	810
AGAP001047-RA	139.279	249.089	118.087	106.774	184.86	159.338	203.408	227.788	225.06
AGAP001047-RB	1427.72	2423.91	1499.91	1990.23	1269.14	1445.66	1441.59	1425.21	1679.94
AGAP001048.R375	12	43	50	162	88	111	40	34	42
AGAP001050-RA	400	819	318	682	577	514	283	398	480
AGAP001051-RA	1205	1857	1250	2386	1473	1484	1012	1323	1578
AGAP001052.R376	0	0	0	0	6.7572	8.6864	0	0	0
AGAP001052.R377	62.0964	130.641	57.8338	298.972	136.666	50.3434	39.937	30.608	79.5622
AGAP001052.R378	29.9036	31.3592	13.1662	112.028	132.577	71.9702	9.06304	11.392	18.4378
AGAP001053-RA	410.757	601.269	593.54	1310.58	888.367	840.143	438.058	74.143	442.13
AGAP001053-RB	398.47	618.137	493.985	1793.3	1043.2	860.507	570.191	183.936	726.495
AGAP001053-RC	560.018	1288.47	821.79	2303.75	1464.35	881.662	683.684	187.141	654.774
AGAP001053-RD	1303.65	1505.14	1498.75	4118.96	3168.13	3283.93	1484.4	555.707	1976.55
AGAP001053-RE	25.7856	0	0	63.0998	21.4517	44.2255	1.47644e-06	31.9654	0
AGAP001053-RF	124.505	229.833	240.062	622.18	407.5	245.734	111.886	112.959	216.092
AGAP001053-RG	104.864	123.285	151.043	333.653	310.725	149.552	175.33	0.983763	183.486
AGAP001053-RH	226.949	532.871	437.827	999.479	510.275	324.251	148.451	42.1646	137.475
AGAP001056-RA	1467	2786	1787	2380	1899	2214	2501	1892	3122
AGAP001057-RA	911	1905	870	2197	1173	1173	897	1484	1834
AGAP001058-RA	100	150	81	101	106	85	92	91	116
AGAP001061.R380	117.251	69.1257	77.0264	146.032	140.346	157.25	99	139.033	153.248
AGAP001064-RA	1781	3190	2017	2589	1720	2080	1601	1095	1921
AGAP001065-RA	282.295	468.775	346.093	1558.72	1124.68	1239.39	114.437	72.6321	175.368
AGAP001065-RB	101.456	83.7793	95.3746	356.02	237.839	248.218	40.7974	0	23.1602
AGAP001065-RC	0	0	0	0	19.2625	0	0	0	0
AGAP001065-RD	148.585	596.97	231.559	1220.09	807.411	1190.12	110.696	0	17.4943
AGAP001065-RE	7.2605	30.4813	14.3163	19.1923	53.3633	6.28169	14.5645	60.6021	12.5132
AGAP001065-RF	7.97443	20.2959	11.6856	0	27.8306	0	8.48694	0	0
AGAP001065-RG	966.428	1551.7	940.971	2549.98	1472.62	2061.99	653.018	411.766	699.464
AGAP001065-RH	0	0	0	0	0	0	0	0	0
AGAP001067-RA	0	0	0	0	0	1	0	4	11
AGAP001068-RA	920	1827	902	1494	954	971	1208	835	1648
AGAP001069-RA	802	1698	728	1312	1175	1072	891	789	1209
AGAP001070-RA	874	1666	576	1362	1578	957	536	1085	1058
AGAP001072-RA	3.70835	4.54452	10.8137	14.2977	16.9911	13.7457	9.72156	15.9533	14.6441
AGAP001073-RA	545.281	880.543	465.699	852.764	657.625	487.639	428.619	732.302	699.602
AGAP001073-RB	3.2567	28.4654	5.87211	25.7232	21.6875	0	0	31.8971	13.8255
AGAP001073-RC	268.462	430.992	308.429	345.513	284.688	247.361	256.381	279.801	400.572
AGAP001076-RA	1658.24	2425.36	1012.6	1633.4	1149.91	1194.78	1114.96	777.822	1801.61
AGAP001076-RB	1.9093	1120.2	39.8081	366.305	142.708	69.1058	3.73377e-08	301.17	6.70575e-08
AGAP001076-RC	0.46704	72.2597	0.0345901	166.764	114.981	121.605	2.56365e-07	94.1754	0.0283248
AGAP001076-RD	1171.39	1855.18	637.56	1129.53	1548.4	685.514	1026.04	968.833	1422.36
AGAP001078-RA	4.62442	12.7637	9.73005	7.88988	19.0419	7.51352	60.9132	91.629	72.8459
AGAP001079-RA	4.62442	12.7637	9.73005	7.88988	19.0419	7.51352	60.9132	91.629	72.8459
AGAP001081-RA	934	1071	1277	1032	963	722	1441	1089	1488
AGAP001082-RA	377.875	2534.64	693.094	2610.89	1761.21	592.916	532.222	515.85	1360.18
AGAP001082-RB	6191.12	8628.36	4893.91	5929.11	6734.79	6551.08	4975.78	4720.15	6374.82
AGAP001083-RA	186.917	324.873	0.156548	264.302	346.904	279.74	173.19	376.645	155.146
AGAP001083-RB	253.858	472.9	491.836	339.867	235.997	251.937	358.138	109.042	338.849
AGAP001083-RC	68.4731	86.2213	18.5298	137.986	69.8821	78.47	96.0345	63.197	44.0212
AGAP001083-RD	663.752	477.006	762.478	1122.84	1021.22	897.853	611.637	760.116	582.984
AGAP001084-RA	20	26	13	32	56	19	16	33	27
AGAP001085-RA	2	5	0	6	6	3	3	24	9
AGAP001087-RA	5.1365	13.5604	9	39.7456	13.3431	23.8303	8.40418	2.26513	10
AGAP001088-RA	0	0	0	0	0	0	0	0	0
AGAP001089-RA	1.33333	0	0	4.48826	2.42345	0	0	1.32157	0
AGAP001091-RA	105.931	75.6975	82.3636	67.771	217.406	56.0927	89.6239	236.06	94.5224
AGAP001091-RB	611.069	704.302	460.636	613.229	667.594	441.907	380.376	425.94	570.478
AGAP001092-RA	1023	1766	988	1495	980	984	679	596	1007
AGAP001093-RA	1118	1757	1004	1696	1370	812	947	1130	1259
AGAP001094-RA	2936	3590	2311	1859	3182	1585	2262	4151	2968
AGAP001096-RA	778	1377	639	784	1375	1069	985	1589	1545
AGAP001097-RA	7	7	3	14	8	2	7	10	3
AGAP001098-RA	89	68	80	89	100	43	84	86	69
AGAP001099.R530	488.43	766.615	320.884	535.238	700.972	515.957	631.992	1148.1	810.511
AGAP001099.R531	1353.57	1904.38	1101.12	1775.76	1625.03	911.043	1043.01	1927.9	1939.49
AGAP001100-RA	1546.35	2114.48	1086	1291.57	1800.52	1369.32	1043	1899.64	1578.69
AGAP001101-RA	280	550	193	761	1014	544	115	143	209
AGAP001102-RA	1598	2023	1189	1317	1951	1220	1786	2787	2479
AGAP001103-RA	1068	2034	976	1187	977	1028	1187	1274	1644
AGAP001104-RA	343	468	330	662	654	395	521	749	829
AGAP001105-RA	0	0	0	1	0	0	0	0	0
AGAP001106-RA	949	1332	694	1281	2777	921	416	978	773
AGAP001107-RA	2394.93	2633.27	2072.3	2564.37	2549.79	1951.29	2228.36	2325.02	2665.61
AGAP001107-RB	799.069	1293.73	1092.7	1260.63	842.211	830.709	645.637	853.981	1017.39
AGAP001108-RA	545	893	707	742	658	529	656	448	657
AGAP001109.R532	71.5988	193.443	47.7928	103.909	164.94	138.935	49.4249	85.5628	61.3531
AGAP001109.R533	877.509	1153.77	619.813	930.33	1046.76	613.96	850.249	1038.69	1040.34
AGAP001109.R534	57.8645	173.252	87.8624	23.6336	142.685	46.3855	44.5296	28.1455	74.0702
AGAP001109.R535	828.027	1371.53	715.532	831.127	1097.62	702.719	697.797	1175.6	1101.24
AGAP001110-RA	118.623	171.856	126.644	0	73.4068	44.6174	28.2699	84.5781	99.5576
AGAP001110-RB	300.377	669.144	173.356	436	440.593	319.383	262.73	470.422	436.442
AGAP001111-RA	365.937	399.049	230.378	81.3648	99.5375	173.468	411.573	509.05	564.996
AGAP001111-RB	2766.52	4818.92	2555.71	4060.27	2659.74	2502.29	1257.28	583.351	1234.48
AGAP001111-RC	157.971	104.246	126.646	455.479	250.966	306.431	27.9402	129.655	95.3292
AGAP001112-RA	128	168	169	53	153	69	21	61	27
AGAP001113-RA	912.576	1238.78	834.262	558.884	1186.75	651.806	312.205	408.943	523.196
AGAP001114.R536	0	0	0	0	1	2	0	0	0
AGAP001114.R537	0	0	0	0	0	0	0	0	0
AGAP001115-RA	0	1	1	1	1	1	0	0	0
AGAP001116-RA	31	181	105	402	293	441	22	10	24
AGAP001117.R257	0	0	0	0	0	4.46206	1.25301	0.999955	0
AGAP001117.R258	0	4.3779	0	0	4.78231	10.6834	0	0	0
AGAP001117.R259	0	3.3481	0	0	0	2.96063	2.49996	4.52052e-05	0
AGAP001117.R260	1	0	0	1.56206	0	0	0	0	0
AGAP001117.R261	0	0	0	0	0	0	1.24702	0	0
AGAP001117.R262	0	0	2	0	4.21769	0	0	0	1
AGAP001117.R263	0	0	0	18.7518	0	0	0	0	0
AGAP001117.R264	0	3.274	0	4.68617	0	5.89392	0	0	1
AGAP001118-RA	3	11	5	4	7	31	2	6	16
AGAP001119-RA	0	0	0	0	0	2	0	0	0
AGAP001120-RA	0	0	1	0	0	0	0	0	0
AGAP001121-RA	0	0	0	0	0	0	0	0	0
AGAP001122-RA	0	0	0	0	0	0	0	0	0
AGAP001123-RA	0	0	0	0	0	0	0	0	0
AGAP001124-RA	7	4	5	57	75	82	0	0	0
AGAP001125-RA	0	0	0	0	3	0	0	0	1
AGAP001126.R265	339	503	249	413	784	410	237	495	376
AGAP001127-RA	37	36	24	215	241	259	14	1	6
AGAP001129-RA	0	0	0	0	0	0.125	0	0.125	0.125
AGAP001130-RA	616	679	485	560	823	446	524	947	813
AGAP001132-RA	335	528	446	398	336	370	487	384	483
AGAP001133-RA	1232	2163	1373	887	1591	872	1648	1891	2355
AGAP001134-RA	293	615	349	525	345	385	309	202	430
AGAP001135-RA	56	69	73	55	62	27	108	76	126
AGAP001136-RA	874	1528	1107	1422	785	877	1102	678	1303
AGAP001137.R538	8	14	4	5	0	9	14	11	0
AGAP001137.R539	0	0	0	0	11	0	0	1.40584e-08	13
AGAP001138-RA	6763	10243	9463	16017	7866	10550	9451	5016	9227
AGAP001139-RA	420	682	517	547	471	433	616	412	652
AGAP001140.R540	1021.25	1381.38	1409.28	1229.33	1439.62	1151.81	967.859	1614.16	1871.47
AGAP001140.R541	837.747	1175.62	943.72	574.668	659.38	567.186	1149.14	828.843	1034.53
AGAP001141-RA	685.451	1201.68	883.281	613.272	911.301	528.668	695.007	817.594	1053.54
AGAP001141-RB	634.549	764.315	626.719	517.728	583.699	498.332	769.993	639.406	920.458
AGAP001143-RA	5806	8447	6022	8742	8291	7156	5981	6365	7724
AGAP001144-RA	921	1286	948	1339	779	840	1101	1072	1418
AGAP001145-RA	138	210	168	208	124	93	149	135	192
AGAP001146-RA	266	321	318	293	270	387	329	358	422
AGAP001147-RA	188	295	323	199	98	185	402	182	361
AGAP001148-RA	61.593	111.289	50.439	115.551	169.4	113.843	93.6502	82.536	116.663
AGAP001148-RB	2019.41	3499.71	2413.56	2939.45	2277.6	1847.16	2289.35	2449.46	3794.34
AGAP001149-RA	228	327	265	289	268	225	377	324	395
AGAP001150-RA	352	500	379	273	358	330	321	367	407
AGAP001151-RA	11754	19369	12679	17790	11167	11993	11978	9848	14918
AGAP001152-RA	590	816	642	721	430	455	909	473	946
AGAP001153-RA	1815	2714	2590	2696	1535	1958	2521	1748	2720
AGAP001154-RA	405	644	501	589	337	373	608	352	685
AGAP001156-RA	430	501	428	483	448	315	496	402	536
AGAP001157-RA	4812	4787	5055	2725	4819	2584	4504	6444	6300
AGAP001158-RA	67	142	91	111	84	73	117	98	113
AGAP001159-RA	346	385	332	263	227	191	335	305	330
AGAP001160-RA	53	73	133	100	124	96	41	66	48
AGAP001161-RA	190.748	74.1659	86.4872	432.871	237.559	848.152	62.2165	62.795	186.648
AGAP001162-RA	59	63	65	46	39	44	73	142	120
AGAP001165-RA	765	1426	824	550	523	417	956	1157	1456
AGAP001166-RA	268	446	385	331	219	238	360	390	429
AGAP001167-RA	211	361	293	458	243	291	306	222	355
AGAP001168-RA	232.801	290.256	256.171	205.722	365.704	151.477	266.245	423.74	411.135
AGAP001168-RB	494.199	576.744	431.829	383.278	450.296	271.523	424.755	530.26	567.865
AGAP001169.R266	3.08814	14	0	0	2.54084	2	3	4.31966	3
AGAP001169.R267	4.91186	0	7	8	10.4592	0	0	4.68034	0
AGAP001170-RA	0	2	0	0	1	0	1	2	0
AGAP001171.R268	0	3	3	0	4	3	1	5	6
AGAP001172.R269	2	7	0	12	9	4	1	2	5
AGAP001173-RA	3	0	1	12	2	4	1	2	7
AGAP001174-RA	2234	3195	2187	5752	3702	3250	1239	908	1574
AGAP001175-RA	4	1	16	63	44	48	25	4	24
AGAP001176-RA	0	0	0	0	0	0	0	0	0
AGAP001177.R542	0	0	10	0	5.6862e-08	0	0	0	0
AGAP001177.R543	7	11	0	7	24	21	7	20	9
AGAP001179-RA	242	404	319	450	466	640	251	232	425
AGAP001181-RA	382	595	292	809	532	387	164	90	160
AGAP001182-RA	6	3	0	11	4	6	0	0	1
AGAP001183.R175	1	1	1	10	10	4	1	1	0
AGAP001184-RA	0	1	1	1	0	1	0	0	1
AGAP001185.R270	1518	1953	1765	2023	1720	1484	1960	1216	1929
AGAP001189-RA	3746	3919	4084	3093	3243	3426	2589	1048	2266
AGAP001190-RA	1	0	1	3	1	2	1	2	6
AGAP001191-RA	0	0	0.25	0	0	0	0.25	0	1.25
AGAP001192-RA	9	5	3	3	12	2	14	52	7
AGAP001193-RA	3	1	2	2	2	0	3	12	7
AGAP001194-RA	26809	22012	24730	13266	22847	10188	21045	56038	30572
AGAP001195-RA	554	692	768	761	488	519	559	584	700
AGAP001196-RA	73	126	114	112	122	81	134	98	101
AGAP001197-RA	208	318	268	535	311	321	197	127	210
AGAP001198-RA	1	9	2	0	7	1	2	2	0
AGAP001199-RA	105.478	85.9311	145.079	69.9036	176.06	76.9227	107.732	94.3519	114.362
AGAP001200-RA	0.000644692	5.17348e-08	0.0243917	681.834	256.69	851.607	0.00406356	0.0238542	0.000173922
AGAP001200-RB	518.999	774	627.976	221.166	654.31	1012.39	522.996	393.976	764
AGAP001201-RA	773.996	967.471	446.046	1273.98	2454	1196.67	348.997	357.974	370.44
AGAP001201-RB	0.00412771	57.5285	343.954	0.0228602	0.0041259	54.3278	0.00304443	0.0259086	0.559893
AGAP001202-RA	28	9	44	24	63	25	17	18	7
AGAP001203-RA	8	2	0	44	35	24	2	0	2
AGAP001205-RA	3	7	4	6	29	14	0	0	3
AGAP001206-RA	3	0	3	11	2	9	0	1	1
AGAP001207-RA	329	370	337	425	289	280	333	216	377
AGAP001208-RA	1798.68	1996.61	2197.76	2374.07	2082.46	2190.24	1895.13	1603.28	2118.66
AGAP001208-RB	7.39576e-05	2.33653e-07	289.97	0	193.713	8.55808	190.805	119.402	117.456
AGAP001208-RC	377.321	381.393	396.274	485.926	600.831	508.204	395.062	456.322	388.886
AGAP001209-RA	2753	2719	2918	1554	3654	1854	2865	4188	3894
AGAP001211-RA	1595	2332	1550	2121	1669	1465	1466	1434	1877
AGAP001212-RA	328	476	976	337	300	187	173	94	118
AGAP001213-RA	259	325	395	867	818	500	268	176	360
AGAP001214-RA	868.981	1496.03	888.975	732.877	875.83	689.896	927.177	1228.54	1322.74
AGAP001215-RA	3796	7414	4604	1550	1515	1086	1518	1442	1674
AGAP001217-RA	918	1400	1380	1804	1024	1010	1178	781	1493
AGAP001218-RA	30616.2	42686.7	49220.2	80875.2	43329.4	52983.1	40956.5	17307.4	38637.8
AGAP001219-RA	1.15649e-07	0	6.42536e-07	0	4.61462e-08	4.72464e-08	9.98763e-09	3.67665e-08	4.08134e-08
AGAP001220-RA	257.831	302.031	201.687	186.691	335.363	162.654	226.916	442.535	320.393
AGAP001220-RB	53.5531	0	18.2418	177.752	0	1.27724	0	0	0
AGAP001220-RC	79.6155	130.969	105.072	57.5572	117.637	58.0686	107.084	135.465	148.607
AGAP001222-RA	189.05	213.099	240.029	324.046	275.364	206.752	282.388	196.185	253.312
AGAP001223-RA	206	299	348	488	346	358	294	218	330
AGAP001224-RA	217	385	302	374	236	204	331	220	336
AGAP001225-RA	383	523	321	184	484	178	456	505	518
AGAP001226-RA	100	125	92	118	75	59	119	97	130
AGAP001227-RA	244	350	274	215	181	167	214	249	326
AGAP001228-RA	161	315	255	271	152	180	296	151	278
AGAP001229-RA	5794	9690	6049	9333	7169	6086	3668	3377	4923
AGAP001230-RA	14	1	4	2	24	4	11	25	9
AGAP001231-RA	0	0	0	0	0	0	0	0	0
AGAP001231-RB	115	145	152	226	134	109	119	128	157
AGAP001232-RA	469	611	495	478	394	406	516	368	603
AGAP001233-RA	394	504	609	616	371	474	511	300	462
AGAP001234-RA	352	508	372	176	356	225	356	387	543
AGAP001235-RA	535.915	624.458	508.335	713.663	782.233	739.4	506.3	474.392	539.168
AGAP001235-RB	283.085	202.542	320.665	264.337	372.767	881.6	81.6997	56.6082	205.832
AGAP001236-RA	284.668	381.678	337.853	451.807	409.245	353	283.769	301.364	378.956
AGAP001237-RA	206.332	280.322	313.147	444.193	210.755	232	310.231	213.636	295.044
AGAP001238.R271	0	0.00958638	0	10.7423	10.1956	0	27.142	0	0
AGAP001238.R272	50	18.9904	42	58.2577	133.804	123	71.858	46	26
AGAP001239-RA	695	733	639	645	919	627	848	1199	999
AGAP001240-RA	51	11	23	36	75	73	12	80	25
AGAP001241-RA	2	0	0	0	0	0	0	0	0
AGAP001242-RA	282	273	328	407	657	539	296	273	290
AGAP001243-RA	44.5158	98.7909	52.5734	122.397	196.362	110.942	16.5756	12.3481	13.0997
AGAP001244-RA	0	1	0	0	0	0	0	0	0
AGAP001245-RA	0	1	0	0	0	0	1	0	0
AGAP001246-RA	0	0	0	0	0	1	0	0	0
AGAP001247-RA	0	0	2	0	0	0	0	0	0
AGAP001248-RA	1	0	1	2	0	1	1	0	2
AGAP001249-RA	1	0	0	0	0	0	1	0	3
AGAP001250-RA	3	2	0	0	0	0	0	0	0
AGAP001251-RA	3	3	3	3	6	1	0	1	6
AGAP001252-RA	17	17	15	19	30	18	18	18	17
AGAP001253-RA	588	754	711	1477	910	771	576	411	693
AGAP001255-RA	1392	1071	1245	444	1617	601	1069	1486	1362
AGAP001256-RA	926.077	1299.67	1598.47	1439.48	1009.53	967.099	1282.57	629.147	1312.37
AGAP001256-RB	18.4342	61.2573	0	31.0062	36.7908	48.9499	82.1267	43.861	179.635
AGAP001256-RC	416.489	534.074	430.533	813.51	457.682	870.951	309.308	126.992	250.991
AGAP001257-RA	437.892	1170.61	652.942	4510.7	3281.9	4995.49	425.607	234.823	398.492
AGAP001257-RB	1313.11	2022.39	1451.78	2407.3	1707.1	2094.75	1082.24	653.177	1426.51
AGAP001258-RA	128	182	173	222	121	150	147	165	216
AGAP001259-RA	14	11	14	1	19	15	12	2	12
AGAP001261-RA	141	253	207	272	239	267	188	151	200
AGAP001264-RA	344	533	458	936	511	481	286	147	291
AGAP001265-RA	193	131	97	66	147	101	110	214	141
AGAP001267-RA	3015	4153	3506	1939	2617	2430	3215	2743	3580
AGAP001268-RA	501	699	520	760	517	510	698	471	721
AGAP001269-RA	120.47	183.465	84.8138	133.642	179.166	102.442	104.416	73.9122	175.944
AGAP001269-RB	249.53	301.535	261.186	150.358	299.834	267.558	282.584	351.088	426.056
AGAP001270-RA	96	150	122	188	94	78	171	106	149
AGAP001271-RA	1049	795	1100	608	1252	673	1182	1233	1177
AGAP001272-RA	3944.06	6187.48	6113.11	2803.95	3840.18	2785.04	5343.27	4091.2	7494.9
AGAP001272-RB	188.936	186.519	241.887	138.054	302.818	148.961	299.734	235.8	340.105
AGAP001273-RA	2556	3589	2133	2934	2947	1854	2409	3649	3583
AGAP001274-RA	5725	5533	8598	8200	5908	7009	9290	4426	6778
AGAP001275-RA	138	162	221	85	39	46	373	275	453
AGAP001276-RA	273	324	377	420	317	274	274	220	329
AGAP001277-RA	1362	1811	1798	1997	1046	1420	1573	1022	1703
AGAP001278-RA	799	780	646	724	788	521	780	847	824
AGAP001279-RA	3056	3128	3675	2729	3750	2740	3206	3605	4038
AGAP001281-RA	1061.81	2224.23	1437.11	4952.07	3810.77	3842.42	644.428	320.169	943.26
AGAP001281-RB	1699.19	1605.77	1478.86	1041.93	1228.23	812.574	1691.57	1471.83	1947.74
AGAP001283-RA	17.4088	36.4844	32.9423	11.7281	9.19036	19.4332	12.1748	10.9771	28.3396
AGAP001283-RB	30.5912	33.5156	41.0824	5.27192	14.8096	20.5756	18.8252	25.0229	18.6604
AGAP001284-RA	0	3	1	0	1	2	83	48	79
AGAP001285-RA	912	1231	1113	1494	808	1100	987	603	1041
AGAP001286-RA	546	733	713	573	525	420	771	513	792
AGAP001287-RA	309.567	345.041	373.144	239.313	499.99	203.337	348.027	850.027	538.901
AGAP001287-RB	1251.47	1979.76	1311.86	1023.69	1635.06	1362.7	1471.97	1476.04	2153.1
AGAP001290-RA	550	735	670	822	810	491	688	687	873
AGAP001291.R86	2	5	2	14	24	4	3	9	2
AGAP001292-RA	325	509	301	351	366	233	333	273	492
AGAP001293-RA	158	212	184	98	157	84	126	140	184
AGAP001294-RA	38	44	41	289	103	138	46	5	46
AGAP001296-RA	1637	1354	1188	734	1589	744	1109	2139	1976
AGAP001297-RA	919	1362	1245	1335	837	947	1528	746	1466
AGAP001298.R273	2067	1792	2138	1616	1942	1002	1956	3125	2183
AGAP001299-RA	598	795	588	537	516	535	679	736	663
AGAP001300-RA	382.778	493.048	490.34	380.798	350.74	375.25	479.314	273.705	464.114
AGAP001301-RA	139	207	179	155	120	108	125	129	175
AGAP001302-RA	796	1064	1175	1098	695	700	986	567	1013
AGAP001303-RA	29	42	33	75	52	0.000678121	16	14	21
AGAP001303-RB	0	0	0	0	0	61.9993	0	0	0
AGAP001306-RA	747.672	960.321	877.377	1197.43	796.569	815.864	869.193	551.19	954.959
AGAP001307-RA	444.328	587.679	511.623	518.572	388.431	392.136	592.807	379.81	618.041
AGAP001308-RA	2826	3615	3610	2452	2559	2353	2986	3032	3626
AGAP001309-RA	2259	3468	3075	2237	1528	1219	3239	2462	3954
AGAP001310-RA	418	589	453	516	423	332	505	476	563
AGAP001311-RA	535	732	729	1111	649	701	688	300	702
AGAP001312-RA	3706.01	5149.68	4378.79	9821.24	5501.96	6649.17	3620.6	2537.97	4174.76
AGAP001312-RB	78.9878	47.3231	26.2116	309.757	86.0369	122.831	37.3984	22.0338	41.2375
AGAP001313-RA	841	1298	824	1076	1213	891	588	431	728
AGAP001314-RA	509	703	682	730	424	473	662	507	773
AGAP001315-RA	0	0	0	0	0	0	0	0	0
AGAP001315-RB	10.1946	6.35392	0	20.7637	5.5351	0	0	0	5.14451
AGAP001315-RC	187.375	261.57	135.676	282.122	400.66	191.665	106.139	154.058	232.85
AGAP001315-RD	508.155	806.047	503.058	513.036	614.014	306.919	590.517	558.391	721.067
AGAP001315-RE	2413.28	2707.03	2310.27	2450.08	3010.79	1574.42	2281.34	3917.55	3518.94
AGAP001316-RA	32	29	20	49	100	49	17	45	27
AGAP001318-RA	337	434	447	578	358	300	356	246	379
AGAP001319-RA	5216	6008	5678	2960	2305	2026	9087	7268	11822
AGAP001320-RA	1056	1635	1183	1051	1048	888	1228	1058	1646
AGAP001321-RA	335	376	466	419	254	242	355	198	275
AGAP001322-RA	342.877	519.211	454.812	346.725	444.937	359.23	404	313.216	607.166
AGAP001322-RB	43.1226	42.7889	81.1884	95.2755	12.0632	74.7698	0	25.7838	36.8335
AGAP001323-RA	492	823	750	2244	1401	1249	523	177	558
AGAP001324-RA	299	432	410	205	270	203	313	296	441
AGAP001325-RA	6421	10143	6614	9420	5898	6518	7088	5392	8116
AGAP001326-RA	130	171	176	90	135	71	210	139	201
AGAP001328.R544	1060.61	1648.53	944.23	721.628	1427.2	664.619	972.955	1694.14	1874.85
AGAP001328.R545	403.392	379.469	289.77	206.605	383.801	206.381	381.045	634.856	474.154
AGAP001329-RA	6	2	3	7	15	6	2	6	6
AGAP001330.R274	285.165	302.9	196.013	203	448.631	208.21	273.479	356.477	311.146
AGAP001330.R275	12.109	10.45	9.46919	0	35.7917	4.6128	8.98765	15.0807	0
AGAP001330.R276	21.7263	18.6786	41.518	0	22.5776	14.1776	18.5335	44.4425	29.8543
AGAP001331-RA	0	0	0	0	0	0	0	0	0
AGAP001332-RA	2	0	1	0	0	0	0	2	1
AGAP001333-RA	47	31	48	2	38	16	24	39	56
AGAP001334-RA	674	1062	964	1109	589	637	816	642	1147
AGAP001335-RA	2134	3855	2060	2294	2042	1688	1852	2103	2833
AGAP001336-RA	132	116	91	88	144	93	47	28	79
AGAP001337-RA	55	23	36	3	59	64	57	51	28
AGAP001338-RA	302	345	441	279	293	294	318	340	379
AGAP001339-RA	519	557	442	388	559	404	527	575	616
AGAP001340-RA	390	534	496	605	352	297	522	332	551
AGAP001341-RA	1520	2204	1969	2359	1546	1671	1928	1428	2164
AGAP001342-RA	102	203	186	201	87	120	158	103	199
AGAP001343-RA	340	470	248	1478	924	1290	108	78	111
AGAP001344-RA	0	10	0	0	0	14	0	0	1
AGAP001345-RA	0	0	0	0	1	5	0	0	1
AGAP001346-RA	0	0	0	3	0	5	1	0	0
AGAP001347-RA	243	265	389	325	277	183	301	210	315
AGAP001348.R277	16	25	11	51	39	35	1	5	8
AGAP001349-RA	269	359	275	372	250	245	334	228	417
AGAP001352-RA	0	0	0	0	8	3	0	0	0
AGAP001353-RA	0	0	0	0	0	1	0	0	1
AGAP001354-RA	11	6	12	18	32	7	3	0	3
AGAP001355-RA	3	8	7	21	30	27	7	3	5
AGAP001356.R546	7580.31	7282.74	6793.21	3593.12	7510.1	3394.97	5602.69	9541.89	7522.3
AGAP001356.R547	142.692	290.262	162.792	620.884	732.904	616.031	82.3088	163.113	32.7031
AGAP001357-RA	434	674	820	710	431	567	587	354	616
AGAP001358-RA	3088	2604	2635	1900	4118	2047	2769	5059	3386
AGAP001360-RA	39	9	17	3	65	9	18	47	13
AGAP001361-RA	451	723	553	544	484	319	550	518	676
AGAP001362-RA	678	777	822	424	722	481	966	803	1073
AGAP001363-RA	926	1122	1142	869	704	849	1106	801	1280
AGAP001364-RA	559.325	687.433	790.017	870.859	502.18	547.926	658.861	366.805	666.918
AGAP001365.R548	110.982	160.707	114.711	154.094	99.4066	209.605	0	0.815285	13.7247
AGAP001365.R549	19.6933	125.86	150.272	234.047	191.413	247.469	49.1392	26.3802	14.3576
AGAP001366-RA	1186	1828	1145	3539	2656	2262	651	364	756
AGAP001367-RA	2390	3450	2292	1421	2559	1767	2939	3922	4487
AGAP001368-RA	971.643	1418	2219.35	878.15	1004.28	871.079	1082.26	1653.23	1443.9
AGAP001368-RB	3160.36	2765	2499.65	1214.85	2607.72	1401.92	3009.74	2255.77	3537.1
AGAP001369-RA	669	922	686	1717	2137	1298	405	300	583
AGAP001370.R278	266.556	295.178	232.595	76.146	400.193	207.949	432.727	692.6	469.896
AGAP001370.R279	560.797	545.475	468.284	238.166	763.386	172.33	249.857	538.37	479.204
AGAP001371-RA	107	152	168	269	125	147	147	67	138
AGAP001372.R550	0	0	5.09869e-06	0	0	0	0	0	0
AGAP001372.R551	135.742	168.307	97.3529	421.814	332.182	153.168	71.0904	165.326	129.381
AGAP001372.R552	713.711	738.228	505.079	307.656	665.67	291.947	908.824	1048.99	1109.56
AGAP001372.R553	75.5469	95.465	110.568	73.5297	312.148	219.884	108.086	142.68	122.057
AGAP001373-RA	605	726	650	644	586	466	690	549	800
AGAP001374-RA	3	0	0	3246	0	0	1	0	0
AGAP001375.R87	149	180	156	96	107	97	112	92	155
AGAP001376-RA	338	684	464	1504	912	971	114	55	182
AGAP001377-RA	593	1485	707	3009	2352	2836	199	50	194
AGAP001379.R177	0	1	2	0	0	3	4	2	8
AGAP001380-RA	237	317	276	471	457	355	224	176	303
AGAP001381-RA	549	986	567	856	1302	894	188	73	242
AGAP001382-RA	130.562	105.923	218	436.215	198.726	971.808	440.836	77	249
AGAP001382-RB	21.438	16.0769	0	20.7853	19.2742	22.1917	11.1643	0	0
AGAP001384-RA	553	658	353	98	470	121	462	862	913
AGAP001386-RA	2294	1764	2646	1536	2383	1353	2176	2575	2661
AGAP001387-RA	1570	2057	2225	1749	1295	1351	2581	921	2170
AGAP001388.R280	12	8	10	5	0	9	39	13	13
AGAP001389.R88	0	0	1	0	3	0	2	0	4
AGAP001390-RA	12879	9704	13912	6401	8383	5471	19463	16647	19923
AGAP001391-RA	426.494	599.427	440.646	420.465	386.52	320.296	422.505	449.032	750.469
AGAP001391-RB	443.506	591.573	408.354	357.535	248.48	272.704	432.495	302.968	579.531
AGAP001392.R281	746	685	634	341	375	278	767	571	1013
AGAP001393-RA	100	115	113	165	90	117	159	95	143
AGAP001394.R282	335.495	349.683	332.392	293.582	429.644	340.678	284.674	335.088	340.761
AGAP001394.R283	2165.51	2833.32	1626.61	1572.42	2343.36	1462.32	1949.33	2880.91	2476.24
AGAP001395-RA	46	19	44	53	31	24	38	45	33
AGAP001396-RA	1004	1485	1219	1621	759	904	1215	807	1533
AGAP001397-RA	148	198	230	214	163	142	325	272	303
AGAP001398-RA	114	143	137	121	83	86	159	118	195
AGAP001399-RA	921	1646	1260	1079	1017	880	1087	854	1379
AGAP001400-RA	379	556	519	687	355	386	625	293	597
AGAP001401-RA	353	456	440	515	330	301	317	310	448
AGAP001402-RA	449	710	658	568	620	480	595	503	652
AGAP001403-RA	364	412	447	471	376	313	553	346	519
AGAP001404-RA	403	543	511	496	374	299	585	506	662
AGAP001405-RA	150	275	196	169	108	144	226	157	267
AGAP001406-RA	134	282	225	360	224	260	193	160	216
AGAP001407-RA	738	1296	1039	1417	773	1036	1038	515	1123
AGAP001408-RA	2613	2662	3813	4167	3125	3407	3804	1985	2623
AGAP001409.R89	526.981	1258.27	60	895.181	655.651	2398.73	28.8459	0	4.99894
AGAP001409.R90	442.019	647.73	0	531.819	207.349	1177.27	13.1541	2	0.00105956
AGAP001410.R554	195.004	201.344	215.435	52.4499	488.291	4.85183e-07	193.581	81.3253	85.9435
AGAP001410.R555	497.996	351.656	220.565	434.55	685.709	421	79.4188	417.675	221.057
AGAP001411-RA	27.8627	5.49399	24.765	0	30.6659	10.4952	5.57503	20.942	5.2346
AGAP001411-RB	3011.14	4702.51	3675.24	3523	2980.33	2720.5	3566.42	3546.06	5425.77
AGAP001412-RA	50	51	53	6	9	21	55	68	54
AGAP001413-RA	75	105	59	103	40	87	78	20	38
AGAP001414-RA	605	877	965	1214	683	776	881	541	869
AGAP001415.R556	200.728	113.793	154.902	33.2674	446.676	127.653	122.853	232.957	176.635
AGAP001415.R557	245.272	244.207	217.098	91.7326	380.324	224.347	310.147	455.043	300.365
AGAP001416-RA	1	1	3	0	3	0	4	2	1
AGAP001417-RA	898.233	1633.07	1095.51	2468.42	1251.34	1458.67	882.807	808.538	1309.31
AGAP001417-RB	244.767	230.929	132.489	498.58	353.664	366.331	215.193	190.462	213.695
AGAP001418-RA	1306	1922	1303	1337	1232	1106	1303	972	1671
AGAP001419.R284	2009.24	2458.57	2079.45	3331.26	3335.82	2118.47	1338.81	1825.09	1951.13
AGAP001419.R285	252.581	283.413	203.708	256.733	434.02	286.726	235.421	253.316	321.311
AGAP001419.R286	47.8873	25.0529	22.0268	14.0192	14.941	19.1671	7.77596	21.8736	35.1391
AGAP001419.R287	582.292	499.962	512.815	854.983	881.217	531.641	584.993	1058.72	702.415
AGAP001420-RA	5485	8096	7837	11597	6618	8620	8292	4530	9044
AGAP001421-RA	318	488	419	454	323	325	528	372	624
AGAP001422-RA	1	9	6	11	11	12	6	6	3
AGAP001423-RA	452	785	799	2491	1213	1154	497	204	497
AGAP001424-RA	710	1468	883	1059	1022	660	533	440	782
AGAP001425-RA	3	5	1	0	8	0	2	5	0
AGAP001426-RA	256	376	506	509	308	350	414	246	402
AGAP001427-RA	1440	1101	1188	987	1740	677	1217	1902	1811
AGAP001428-RA	1679	2151	2689	794	539	543	2803	1676	2536
AGAP001429-RA	5372	6869	8637	982	709	564	16561	12864	16691
AGAP001430.R558	88.1789	138.516	51.0098	20.9158	89.6233	22.2082	73.0538	91.2306	89.7007
AGAP001430.R559	53.8211	122.484	93.9902	17.0842	65.3767	32.7918	57.9462	94.7694	124.299
AGAP001432-RA	123	164	177	138	106	64	168	116	182
AGAP001433.R288	27	23.0139	32.1339	86	109	65.0263	15.0015	13.1371	18.0041
AGAP001434.R289	225.687	188.104	323.844	320.541	788.103	591.128	266.715	339.732	220.388
AGAP001434.R290	121.31	116.705	113.144	488.551	393.467	202.421	54.5662	122.895	75.7312
AGAP001434.R291	144.002	115.191	112.012	93.9083	451.43	285.452	159.719	139.373	74.8809
AGAP001435.R560	26444.1	26121.6	21133.2	11067.6	18714.3	9517.33	24346.3	34461	37150.2
AGAP001435.R561	5513.1	6095.42	4213.64	2411.03	4865.02	2352.36	3483.92	6067.44	3974.59
AGAP001435.R562	186.757	553.976	421.152	323.419	804.655	418.308	236.819	564.545	571.199
AGAP001438.R563	749.583	737.592	897.483	805.824	988.261	854.6	988.471	1377.26	1158.51
AGAP001438.R564	2640.01	3312.69	3272.97	2940.94	3396.05	2645.1	2879.15	4438.62	3959.59
AGAP001438.R565	230.41	477.714	396.544	295.234	299.69	228.304	248.384	442.115	191.899
AGAP001439-RA	0	0	0	0	2.20776	0	0	0	0
AGAP001440-RA	1580.4	2831.16	2070.12	2286.53	1551.5	1772.47	2140.29	1547.38	3042.47
AGAP001440-RB	48.5961	166.839	77.8812	163.475	78.4959	111.529	42.7066	31.6202	88.5268
AGAP001441-RA	303	364	386	416	300	330	326	337	435
AGAP001442-RA	125	139	200	364	255	319	136	97	166
AGAP001443-RA	8	16	5	17	5	34	14	17	11
AGAP001444-RA	436	559	343	240	569.792	190	410	697	578
AGAP001445.R566	2	6	3	10	12.7398	5	0	1	5.07215
AGAP001445.R567	0	0	0	0	3.26016	0	0	0	0.927851
AGAP001446-RA	1008.79	708.58	925.663	473.372	1209.17	564.81	942.335	1399.72	1118.76
AGAP001446-RB	790.679	501.084	775.669	197.327	828.533	330.52	574.985	472.244	656.627
AGAP001446-RC	0	0	0	0	0	0	0	0	0
AGAP001446-RD	1.26973	8.2128	1.32702	19.4082	10.5531	2.75022	3.90014	8.13304	3.93845
AGAP001446-RE	16.2588	77.1232	15.3411	40.8925	59.744	28.9196	31.7808	76.9046	46.6704
AGAP001447-RA	811	1152	972	1730	1034	1091	773	453	886
AGAP001448.R91	1694	2390	2171	2559	1975	1925	1625	1579	1961
AGAP001449-RA	605	945	863	3182	1327	1853	198	110	248
AGAP001450-RA	783	1018	845	833	716	506	781	650	898
AGAP001451.R292	520.995	385.181	393.968	126.482	391.776	104.17	504.637	799.66	561.024
AGAP001451.R293	336.337	342.452	239.538	317.598	359.891	195.253	419.896	517.339	531.998
AGAP001451.R294	44.6679	48.6011	34.4938	33.9201	203.333	73.6043	40.4664	195.001	62.9779
AGAP001452.R568	1051.69	1490.41	762.983	588.87	843.853	771.972	705.783	1377.02	1477.03
AGAP001452.R569	169.31	334.591	336.017	354.13	630.147	209.028	551.217	462.978	554.975
AGAP001453-RA	38	35	74	49	63	54	40	43	50
AGAP001454-RA	240	268	263	327	282	270	289	160	278
AGAP001455.R295	578.304	875.636	673.929	660.403	709.529	582.161	690.867	1020.85	933.859
AGAP001455.R296	316.902	531.656	478.465	561.827	538.636	435.206	514.037	672.331	574.036
AGAP001455.R297	664.684	538.75	524.624	484.805	499.896	111.633	452.26	539.833	682.137
AGAP001458-RA	181	197	229	193	142	166	206	129	239
AGAP001459-RA	2819.11	2319.67	3046.2	3670.51	4514.36	4457.17	3662.28	2139.73	2859.35
AGAP001459-RB	76.47	263.744	184.091	1022.78	273.234	783.751	139.23	291.982	76.7295
AGAP001459-RC	692.421	339.59	1611.7	484.704	1208.41	554.076	1061.49	134.292	420.922
AGAP001460-RA	702	469	423	202	628	267	534	801	605
AGAP001461-RA	506	696	584	723	508	444	579	402	700
AGAP001462.R92	643	865	1068	1250	713	806	646	459	831
AGAP001463-RA	122	232	236	268	168	208	203	168	278
AGAP001464.R93	98.3319	84.9911	23.3781	102.55	205.29	61.6237	21.2044	55.8862	56.285
AGAP001464.R94	977.668	2131.01	1017.62	947.45	1414.71	859.376	1293.8	1622.11	2200.72
AGAP001468-RA	680.417	796.331	711.869	647.692	973.3	866.968	503.203	602.575	653.555
AGAP001469-RA	188	194	166	161	280	118	174	286	286
AGAP001470-RA	58	96	31	34	55	46	32	6	41
AGAP001471-RA	424.094	512.881	477.024	297.214	400.77	397.39	447.105	447.262	570.584
AGAP001472-RA	443.598	520.212	393.248	271.43	513.882	272.474	445.125	665.977	643.387
AGAP001472-RB	38.402	62.7881	55.7516	81.5696	48.1183	17.5257	57.8747	135.023	130.613
AGAP001473-RA	433	366	573	318	308	177	517	517	666
AGAP001474-RA	130	20	62	79	94	278	281	31	118
AGAP001475-RA	1597	2336	1790	1610	1658	1351	1660	1696	2371
AGAP001476-RA	3251	3561	2517	3100	3008	2227	2249	2334	3294
AGAP001477-RA	0	0	0	3	1	5	3	0	1
AGAP001478-RA	840	824	915	461	788	518	1065	1377	1187
AGAP001480-RA	301.877	307.142	243.833	203.158	303.376	190.692	260.796	323.832	471.409
AGAP001480-RB	587.577	643.916	843.654	311.22	769.92	406.282	626.859	572.564	555.143
AGAP001480-RC	263.589	177.878	444.056	188.016	254.488	198.595	366.102	408.12	524.809
AGAP001480-RD	1411.96	1572.06	1642.46	997.606	1543.22	1201.43	1846.24	1880.48	2168.64
AGAP001481-RA	396	461	215	365	397	357	319	484	526
AGAP001482-RA	2493	2890	3530	1263	2211	1707	3737	3067	3727
AGAP001483-RA	118	164	200	574	262	238	110	74	173
AGAP001484-RA	363	589	408	437	319	392	428	276	500
AGAP001485.R298	18	27	28	14	14	36	16	17	17
AGAP001486.R299	894	1109	1112	1437	1575	912	840	554	1098
AGAP001487.R570	49.0854	33.5719	105.613	15.096	141.016	30.9208	85.7679	293.949	122.212
AGAP001487.R571	196.24	272.762	264.199	480.294	222.588	127.322	406.943	571.374	507.455
AGAP001487.R572	3437.67	4111.67	3092.19	889.61	2305.4	930.757	3425.29	6772.68	4948.33
AGAP001488.R426	8279	7140	5810	3269	6055	3131	6110	6619	7675
AGAP001490-RA	342	626	475	390	301	329	484	319	495
AGAP001491-RA	388	576	493	584	379	407	596	345	632
AGAP001492-RA	255	328	242	279	273	322	227	164	361
AGAP001493-RA	5	2	5	1	15	24	5	2	1
AGAP001495-RA	65	84	49	79	84	51	44	71	65
AGAP001496-RA	5355	5917	5684	2613	5287	3648	4650	4527	6276
AGAP001497-RA	70.6033	35.6378	38.5981	54.5781	114.805	39.5697	66.2032	158.474	91.6522
AGAP001497-RB	2154.07	3855.38	4466.82	14766.4	10190	9596.75	2163.42	788.396	2666.18
AGAP001497-RC	1231.32	1312.99	1210.58	971.02	1157.24	839.681	1175.38	977.13	1578.17
AGAP001498-RA	37	37	37	59	93	70	8	14	28
AGAP001499-RA	352.54	570.751	285.341	388.237	498.095	322.884	282	224	299
AGAP001499-RB	20.4603	16.2491	34.6593	19.7633	21.9054	17.1159	0	0	0
AGAP001500-RA	1336	1864	1763	1326	1239	1005	1529	1376	2162
AGAP001501-RA	182.411	375.713	210.071	884.782	339.016	465.579	217.826	71.465	185.35
AGAP001501-RB	74.6108	4.4736e-08	133.125	4.44722e-05	138.767	259.31	2.06173e-07	0.000228915	1.9991e-06
AGAP001501-RC	322.978	455.287	503.804	1327.22	582.217	662.111	361.174	150.535	298.65
AGAP001502-RA	2005	3823	3460	8290	4414	4800	2940	1981	3584
AGAP001503-RA	30	52	66	47	25	23	36	31	57
AGAP001504-RA	410.845	641.384	410.8	894.181	597.497	677.98	528.334	178	390.641
AGAP001505-RA	29.6935	284.162	229.519	161.25	214.472	2.94723	285.848	132.88	95.2162
AGAP001505-RB	583.461	568.455	698.68	883.569	542.031	760.072	487.818	289.12	640.143
AGAP001506-RA	2346	2309	2230	2602	3285	7322	1172	659	1518
AGAP001507-RA	88	69	67	63	46	43	52	14	81
AGAP001508-RA	438	372	1340	434	94	135	4	0	10
AGAP001509-RA	2	3	10	1	3	1	0	0	2
AGAP001510-RA	6	0	1	2	1	5	2	3	4
AGAP001511-RA	406	906	630	2348	1448	1282	95	9	51
AGAP001512.R573	209.261	529.292	260.877	455	361.967	251.157	408.702	376.734	535.296
AGAP001512.R574	493.739	624.708	400.123	368	394.033	643.843	275.298	175.266	421.704
AGAP001513-RA	460.414	461.205	516.773	311.716	672.292	470.288	455.906	734.575	552.592
AGAP001514-RA	270	262	481	121	290	192	306	317	319
AGAP001515-RA	262.347	382.733	379.811	2212.51	1169.45	928.211	97.9542	41.3865	182.107
AGAP001518.R300	1118	1213	1216	1177	1415	824	1052	1266	1369
AGAP001519-RA	810	976	872	502	925	534	862	845	1098
AGAP001520-RA	95.2284	183.721	67.476	394.603	649.007	499.477	32.7257	11.2408	39.1358
AGAP001520-RB	227.772	476.279	281.524	1347.4	1714.99	1322.52	115.274	42.7592	133.864
AGAP001521-RA	525	651	599	640	449	428	566	621	801
AGAP001522-RA	269	291	368	124	230	96	253	387	414
AGAP001523-RA	2763	2397	1848	521	3407	955	1975	2927	2667
AGAP001524-RA	87	84	132	144	113	80	126	109	109
AGAP001525-RA	292	451	316	425	278	301	314	338	407
AGAP001526-RA	511	785	671	1032	566	625	635	525	701
AGAP001527-RA	854	1079	797	338	1031	426	889	1216	1286
AGAP001528-RA	75	155	106	137	66	72	115	51	140
AGAP001529-RA	64	131	88.9697	144	172.734	162.662	93	46	74
AGAP001530-RA	21	29	3.03035	117	68.2662	90.338	19	9	10
AGAP001531-RA	5	3	4	35	7	16	10	4	6
AGAP001533-RA	705	1029	797	530	751	614	817	930	1167
AGAP001534-RA	8.00567	15.0062	12.008	4.00293	6.00753	5.00252	10.0046	12.011	12.0028
AGAP001535-RA	1463	1105	1530	568	1557	755	1637	2141	1769
AGAP001536-RA	2215	2515	1768	2335	3891	1896	1536	1630	2534
AGAP001537-RA	30	32	24	5	29	12	24	37	54
AGAP001538-RA	144	256	237	317	146	147	204	103	229
AGAP001539-RA	133	169	166	257	126	120	171	130	156
AGAP001543-RA	1	0	0	16	7	11	0	0	4
AGAP001544-RA	4	3.5	8.5	3	0.5	2	2	2	7
AGAP001544-RB	4	3.5	8.5	3	0.5	2	2	2	0
AGAP001545-RA	1194	1122	1575	1342	1208	1181	1954	1171	1489
AGAP001546-RA	36.3823	43.4259	37.3822	68.6741	101.027	227	37.3738	47	76.8003
AGAP001547-RA	0.0703361	0.111919	0.0703374	0.101125	0.129279	0	0.0707026	0	0.00868458
AGAP001548-RA	300.952	470.904	213.308	1191.14	538.151	498.141	312.905	305.722	414.074
AGAP001548-RB	1643.05	2725.1	2018.69	3616.86	1935.85	2586.86	1775.09	1165.28	2120.93
AGAP001548-RC	1.18636e-08	0	0	0	0	0	0	0	0
AGAP001549-RA	1125	1712	1486	1512	1210	1141	1260	929	1592
AGAP001550-RA	202	393	407	524	397	560	348	102	309
AGAP001551-RA	281	484	419	600	351	374	304	223	369
AGAP001552-RA	99	143	122	181	266	191	54	77	80
AGAP001553-RA	10	11	2	4	19	21	9	6	3
AGAP001554-RA	15	14	1	5	17	12	13	8	14
AGAP001555-RA	299	461	315	427	324	308	329	389	459
AGAP001556-RA	937	1089	106	14398	5695	9919	25	6	5
AGAP001557-RA	2141	2600	1699	713	2510	850	1775	1483	2154
AGAP001558-RA	68	66	41	75	199	125	37	31	20
AGAP001559-RA	718	822	999	379	743	386	992	882	1116
AGAP001560-RA	1	3	0	0	4	0	0	4	3
AGAP001561-RA	25	42	5	24	21	14	19	13	19
AGAP001562-RA	1783.46	2303.46	1363	544	1294.43	668	1268.22	1518.8	1676.08
AGAP001563-RA	250	233	278	121	250	184	182	164	224
AGAP001564-RA	738.64	671.151	593.299	567.597	989.63	528.304	666.408	988.293	1006.38
AGAP001565-RA	542	717	1010	1039	640	717	817	558	734
AGAP001566-RA	1777.55	1252.02	1627.14	676.169	2801.74	1023.24	688.249	1261.11	771.124
AGAP001567-RA	0	0	0	0	0	0	0.2	1	0
AGAP001568-RA	1435	1640	2762	295	269	189	3043	1961	2736
AGAP001569-RA	5676.12	10655.3	11198	48502.8	20404.3	23362.1	7283.52	2301	7679
AGAP001569-RB	2.88321	8.6914	0	22.1931	10.7449	1146.91	23.4826	0	0
AGAP001570-RA	837.656	997.333	768.514	131.946	202.343	192.964	1794.99	3680.11	2613.26
AGAP001570-RB	927.344	702.667	675.486	438.054	939.657	257.036	185.014	270.889	228.744
AGAP001572-RA	269	244	292	81	153	61	402	711	509
AGAP001573-RA	229	199	210	304	347	210	239	274	243
AGAP001581.R577	0	0	10.1592	16.2588	2.08807	11.9029	11.6591	3.94407	6.11446
AGAP001581.R578	11.0108	6	71.8408	60.966	35.7638	138.338	56.9567	24.4558	41.4706
AGAP001581.R579	1.98919	0	0	3.77519	13.1481	21.7594	10.3842	2.60009	6.41496
AGAP001582-RA	526.929	884.144	547.924	1576.02	2209.65	1241.84	120.925	102.351	206.992
AGAP001583-RA	698	623	671	204	748	291	538	387	484
AGAP001584-RA	583	589	828	805	522	449	971	490	885
AGAP001585-RA	40.5413	58.9097	37.9515	25.2214	19.3705	21.465	69.4762	33.0817	47.8487
AGAP001585-RB	44.3223	110.645	81.3122	126.555	47.5961	26.772	92.9168	53.9638	90.2529
AGAP001585-RC	402.467	618.446	527.719	771.211	406.721	396.963	492.142	350.414	602.955
AGAP001585-RD	26.6697	0	46.0176	20.0126	49.3122	23.8004	20.4653	38.5403	88.9438
AGAP001586-RA	359	489	397	232	270	271	443	376	467
AGAP001587-RA	2282	2815.71	2390	2209	1980	1992	1908	1527	2507
AGAP001588-RA	91.9104	115.453	82	40.0795	46.4358	30.3371	73.0115	50.5551	144.695
AGAP001589-RA	183	238	265	496	186	259	259	169	287
AGAP001590-RA	283	290	298	173	358	254	260	240	463
AGAP001591-RA	8	4	1	19	25	10	19	40	21
AGAP001592-RA	147	118	131	113	323	214	83	110	71
AGAP001593-RA	4	3	1	2	6	4	3	7	0
AGAP001594-RA	64	63	63	78	49	46	25	45	18
AGAP001595-RA	855	828	1292	894	1027	1231	1858	698	899
AGAP001596-RA	0	0	0	0	0	2	0	0	0
AGAP001597.R580	125.684	389.251	160.735	152.704	735.467	260.782	67.8291	116.336	165.931
AGAP001597.R581	340.591	276.423	311.461	362.238	490.743	471.176	248.977	284.595	210.43
AGAP001598-RA	1	0	1	2	17	3	0	5	3
AGAP001599-RA	56.7251	24.3263	18.804	44.0575	86.7894	40.0422	7.19399	50.0692	8.63892
AGAP001600-RA	83	96	75	211	132	130	69	31	47
AGAP001601-RA	112	163	184	371	285	295	101	38	105
AGAP001602-RA	92	96	90	80	167	98	101	140	85
AGAP001603-RA	265	376	362	416	324	304	307	293	319
AGAP001604.R582	2479.45	2771.63	2634.14	1756.82	2427.02	1368.23	3107.3	3655.78	3884.91
AGAP001604.R583	62.0607	110.374	44.856	12.1789	56.3012	5.76932	45.6985	13.3884	64.9469
AGAP001604.R584	4.49038	0	0	0	24.6815	0	0	27.8306	3.14657
AGAP001605-RA	0	0	0	0.4	0.8	0	0.125	1	0
AGAP001606-RA	597	702	682	405	740	524	703	601	739
AGAP001608-RA	2572	1712	2671	2437	3700	1724	2517	3289	2294
AGAP001609.R96	906.72	890.537	902.652	772	1054	557	760	813	1054
AGAP001610-RA	241	1402	525	594	212	166	27	12	84
AGAP001611-RA	178	219	219	249	232	280	215	152	188
AGAP001612-RA	260	396	398	398	319	267	256	217	324
AGAP001613-RA	2053	3241	2301	2823	1928	1873	2745	1753	3342
AGAP001614-RA	153	204	195	141	124	89	163	117	182
AGAP001615-RA	747	1191	945	1064	786	738	747	735	1257
AGAP001616-RA	608	806	540	569	715	500	646	721	892
AGAP001617-RA	1798.6	2574.22	1800.86	3052.17	1614.25	1630.8	2066.42	1703.96	2569.56
AGAP001617-RB	76.3982	115.776	52.1444	31.8278	162.752	125.201	40.5821	131.04	77.439
AGAP001618-RA	810	637	795	665	1045	565	492	505	521
AGAP001619-RA	283	283	298	149	239	142	441	597	520
AGAP001620-RA	0	0	0	0	0	2	0	2	2
AGAP001621-RA	266.956	277.568	323	1701.1	1026.39	1054.86	251.295	168.059	216.772
AGAP001621-RB	94.0436	218.432	128	200.898	85.6143	324.136	119.705	50.941	150.228
AGAP001622-RA	9324	13637	19640	57088	23557	35532	12618	2588	10748
AGAP001623-RA	16	48	17	24	22	26	3	6	21
AGAP001624-RA	828	1100	834	1138	914	1210	1072	580	924
AGAP001625-RA	13	24	8	8	11	4	63	84	99
AGAP001626-RA	0	0	0	0	0	0	0	0	0
AGAP001627.R585	851.108	897.072	553.32	1194.52	845.332	1095.57	808.634	455.646	593.332
AGAP001627.R586	58.3357	0	23.626	27.4399	341.885	98.3032	22.0672	194.943	198.275
AGAP001627.R587	110.556	97.9283	252.054	31.0401	35.7833	143.123	28.2988	48.4109	50.3929
AGAP001628-RA	5	9	4	27	7	22	37	2	9
AGAP001629-RA	260	425	340	351	322	265	239	149	281
AGAP001630-RA	2747	2989	3602	4738	3164	3444	3652	1820	3488
AGAP001631.R301	1	6	2	3	12	19	0	0	6
AGAP001632.R588	152.346	95.3252	105.573	16.1265	134.705	40.9553	108.583	90.5888	101.842
AGAP001632.R589	99.6545	111.675	78.4268	139.873	376.295	165.045	66.4169	187.411	97.1576
AGAP001633.R302	1930.32	1916.48	3032.32	5349.65	7907.74	2451.45	1704.18	998.51	2610.48
AGAP001633.R303	691.676	1179.52	1409.68	4144.35	2207.26	1876.55	462.815	415.49	996.518
AGAP001634.R590	0	0	0	12.2243	0	0	0	0	0
AGAP001634.R591	787.232	838.785	794.739	1145	1071.96	767.483	240.257	346.32	417.583
AGAP001634.R592	1227.77	1002.22	1605.26	1917.78	2442.04	1734.52	518.743	438.68	648.417
AGAP001635-RA	445	873	805	769	440	353	402	340	651
AGAP001636-RA	135	244	241	213	265	190	220	186	293
AGAP001637-RA	24726	42706	22442	8701	11439	6023	24528	34339	37478
AGAP001638.R593	937.158	1049.26	1019.17	667.388	844.801	667.482	312.43	217.127	248.981
AGAP001638.R594	457.842	867.367	711.828	494.796	493.84	476.556	184.202	124.601	75.8769
AGAP001638.R595	0	28.3687	0	153.815	19.3591	15.9617	133.368	129.273	350.142
AGAP001639.R596	2422.37	3802.64	2720.99	3113.26	2645.87	2276.34	2632.43	2482	3265.52
AGAP001639.R597	485.631	456.357	538.015	663.742	637.131	529.66	308.569	447.997	515.483
AGAP001640-RA	755	808	616	433	1114	561	745	1110	961
AGAP001643-RA	1379	1361	1125	937	3108	1269	1123	2570	1455
AGAP001644-RA	745	933	803	780	1134	701	833	1047	962
AGAP001645-RA	2006	1841	1637	794	1663	861	1949	3074	2093
AGAP001646-RA	608.093	758.642	495	412.038	629.269	429.112	720.348	789.163	893.131
AGAP001647-RA	0	0	0	0	0	0	0	0	0
AGAP001648-RA	137	358	450	462	316	307	40	18	45
AGAP001649-RA	146	131	198	135	149	153	163	80	192
AGAP001650-RA	1806.39	2029.16	2875.47	2776.38	2318.55	1954.38	1925.1	1430.1	2099.3
AGAP001651-RA	362.61	630.837	423.531	748.62	435.454	536.624	386.903	249.9	505.696
AGAP001652.R304	702	985	823	729	985	900	506	437	532
AGAP001653-RA	5784.2	8381.14	8122.18	9678.34	6659.9	6988.79	6794.13	4855.29	8460.77
AGAP001653-RB	612.801	1499.86	1333.82	618.661	411.101	568.211	1190.87	671.713	1044.23
AGAP001654-RA	598	792	687	614	386	415	705	340	750
AGAP001655-RA	229	299	344	431	151	219	339	204	314
AGAP001656-RA	120	142	138	186	92	128	156	73	154
AGAP001657-RA	3	3	3	3	2	7	1	0	5
AGAP001658-RA	6	8	39	27	25	101	43	4	19
AGAP001659-RA	5	0	0	0	7	6	6	1	4
AGAP001660-RA	147	156	173	62	60	44	33	27	55
AGAP001661-RA	1654	1731	2355	1925	1176	1116	1916	1342	1950
AGAP001662-RA	133.558	205.247	91.9264	102.163	241.216	175	98	68.9415	107
AGAP001662-RB	22.4419	13.7529	19.0736	5.83738	40.7845	0	0	30.0585	0
AGAP001664-RA	0	2	0	9.28387	2.02145	7.182	1.34367	0	1.0533
AGAP001665-RA	0	3.33585	5.59892	10.8267	9.12564	3.05253	1	0	1.03589
AGAP001666-RA	4	0	0	4.1968	0	3.05341	0	1	0
AGAP001667-RA	0	0	5.59892	0	0	0.00168008	0	0	1.03589
AGAP001668-RA	2.09816	3.8781	1.04448	9.89844	4.15936	2.10942	1.94663	0	0
AGAP001669-RA	22.9018	16.7861	48.7577	173.794	147.694	104.601	1.7097	5	27.8749
AGAP001670-RA	78	126	166	164	82	98	103	100	151
AGAP001671-RA	56	41	26	21	135	34	14	44	13
AGAP001672-RA	961.114	680.441	3927.48	644.549	284.665	1383.89	268.667	650.782	1.45821
AGAP001672-RB	3385.89	2798.56	2150.52	1241.45	4767.33	575.109	424.333	283.218	721.542
AGAP001674-RA	917	1066	923	894	1802	909	666	929	863
AGAP001675-RA	4	0	0	0	3	0	1	2	0
AGAP001676-RA	148.384	175.509	173.663	676.736	472.691	345.591	174.296	88.4938	222.255
AGAP001677-RA	2171.56	2451.86	2911.76	3254.11	2501.51	2323.22	2982.6	2257.65	3040.35
AGAP001677-RB	1183.44	693.144	854.237	671.891	1458.49	910.783	1030.4	1299.35	880.646
AGAP001680-RA	2	2	1	0	18	1	5	7	1
AGAP001681-RA	654	828	854	654	573	609	654	636	815
AGAP001682-RA	269	392	379	418	239	250	328	260	406
AGAP001683-RA	1514.8	1493.1	1684.04	1888.52	2823.42	2137.56	1335.37	1507.29	1451.3
AGAP001684-RA	6	0	1	10	4	9	8	3	5
AGAP001685-RA	225	324	276	380	233	323	274	220	360
AGAP001686-RA	116	116	171	143	106	94	155	85	100
AGAP001687-RA	4	9	7	27	4	17	12	7	24
AGAP001688-RA	769	1108	786	501	713	418	684	637	963
AGAP001690-RA	2325.59	1843.61	2754.81	2027.33	3343.38	2784.6	1832.29	3174.9	2057.5
AGAP001690-RB	2361.41	2010.39	1736.19	1549.67	4338.62	2650.4	577.708	1797.1	1019.5
AGAP001694-RA	39.5594	261.309	229.273	64.0257	136.193	101.515	286.375	406.699	367.195
AGAP001694-RB	991.441	1387.69	1171.73	1351.97	1075.81	1020.49	938.625	739.301	1121.81
AGAP001695-RA	134	122	64	77	176	135	98	161	116
AGAP001696-RA	1749	1536	1255	551	1279	460	1278	2445	1867
AGAP001697-RA	584.536	890.688	748.493	868.408	871.867	735.359	676.408	369.043	662.172
AGAP001697-RB	159.464	222.312	173.507	348.592	75.1326	148.641	156.592	96.957	184.828
AGAP001698-RA	1	2	2	3	0	1	4	3	0
AGAP001699-RA	907.889	1270.16	1099.61	849.602	798.402	884.339	1335.9	986.377	1385.65
AGAP001699-RB	60.1109	139.837	118.388	118.398	132.598	73.6614	26.1039	27.6233	65.3539
AGAP001700-RA	467	667	740	340	896	434	631	484	869
AGAP001701-RA	865	1227	1070	985	699	735	1143	636	1252
AGAP001702-RA	344	470	453	470	352	334	492	433	619
AGAP001703-RA	694	847	666	978	618	690	700	552	822
AGAP001704-RA	467	600	613	402	372	308	675	460	659
AGAP001705-RA	76	44	56	88	84	80	74	65	102
AGAP001706-RA	852	1390	800	2167	1443	1466	1633	1394	2524
AGAP001707-RA	482	888	578	1127	782	829	109	81	156
AGAP001708-RA	58	55	92	154	120	89	29	44	41
AGAP001710-RA	551.809	534.914	484.736	383.017	740.19	385.05	544.041	947.136	749.144
AGAP001711-RA	2474.14	3372.46	3162.92	3810.27	2417.67	2574.8	3348.52	1687.33	3098.77
AGAP001712-RA	456.86	593.54	581.082	699.728	376.329	462.199	554.48	226.673	549.234
AGAP001713-RA	3650.6	2554.68	2812.29	794.835	1970.33	1780.61	4310.92	8209.26	7586.37
AGAP001713-RB	3996.23	6954.59	3090.45	11018.3	12145.9	9861.43	3860.08	2658.17	3691.93
AGAP001713-RC	479.405	2413.64	761.884	2871.25	3315.01	2067.16	549.8	162.923	210.575
AGAP001713-RD	1203.51	1250.6	787.778	550.966	1132.96	326.175	976.685	712.153	1070.96
AGAP001714-RA	0.0703361	0.111919	0.0703374	0.101125	0.129279	0	0.0707026	0	0.00868458
AGAP001715-RA	120	150	222	258	169	176	145	119	158
AGAP001716-RA	2405	2731	1600	739	2279	995	1988	3458	2462
AGAP001717-RA	13	19	30	2	14	9	23	28	14
AGAP001718-RA	662	1108	980	2109	1767	1188	179	83	179
AGAP001719-RA	593	1210	936	6247	2705	3796	284	102	282
AGAP001720-RA	137	180	192	212	173	167	181	121	184
AGAP001721-RA	697	1148	894	1265	978	873	700	491	816
AGAP001722-RA	0	1	0	0	1	0	0	0	2
AGAP001723-RA	18	21	19	18	18	16	14	23	20
AGAP001724-RA	519	698	700	1405	996	1409	588	306	583
AGAP001725-RA	175	224	240	247	173	183	199	146	211
AGAP001726-RA	1922	1697	1715	318	1216	445	1818	2446	2435
AGAP001727-RA	369	422	509	190	200	181	429	430	544
AGAP001728-RA	0	0	7	0	11	0	0	7	0
AGAP001729-RA	512	662	737	734	458	440	637	351	740
AGAP001730-RA	15843	21599	24873	27226	17410	17693	24921	20974	29634
AGAP001731-RA	1029	856	764	470	1224	374	896	1784.5	1137.54
AGAP001732-RA	97	134	157	169	86	114	112	55	108
AGAP001733-RA	543	709	764	371	416	376	718	539	795
AGAP001734-RA	959	1346	1204	862	906	811	1209	714	1389
AGAP001735-RA	221	292	454	220	116	125	395	266	424
AGAP001736-RA	1211	1514	1462	1551	974	1010	1086	825	1302
AGAP001737-RA	784	1178	1487	1303	718	767	1545	736	1605
AGAP001738-RA	569	929	1007	1357	619	866	754	426	740
AGAP001740-RA	0	0	0	0	0	2	0	0	1
AGAP001741-RA	0	0	1	0	0	3	1	2	1
AGAP001742-RA	14	36	67	146	127	198	41	20	18
AGAP001743-RA	2681	4104	2491	2214	3454	1925	2211	2973	3193
AGAP001744-RA	268	407	374	371	284	265	257	175	361
AGAP001745-RA	981	1314	1376	1342	1027	1022	1154	774	1394
AGAP001746-RA	586	1289	852	1081	486	638	672	458	904
AGAP001747-RA	1033	1509	948	1230	1526	887	767	994	1073
AGAP001748-RA	128	104	51	70	139	88	54	54	32
AGAP001749-RA	420	738	632	1241	607	789	562	363	578
AGAP001750-RA	2	6	2	3	3	2	1	6	0
AGAP001751-RA	846.102	1578.96	942.053	729.158	2291.28	1113.2	414.865	413.088	704.781
AGAP001751-RB	3264.78	3627.79	3670.52	2702.06	2332.75	1693.16	3646.22	3731.37	4850.3
AGAP001751-RC	1728.96	2702	1994.96	1701.98	1715.51	1426.21	2056.81	2388.03	3259.67
AGAP001751-RD	201.17	222.346	204.392	324.062	208.613	49.0899	200.618	160.762	24.9968
AGAP001751-RE	1501.99	1144.91	1948.51	1002.74	1152.84	960.347	1972.7	2098.92	2271.25
AGAP001752-RA	294.269	243.291	278.068	507.796	502.872	490.634	139.481	258.253	231.454
AGAP001752-RB	786.731	921.709	599.932	313.204	1077.13	370.366	639.519	988.747	876.546
AGAP001753-RA	207	419	202	279	234	272	241	217	291
AGAP001754-RA	1068.95	1231.74	1355.72	762.581	1327.47	831.286	1141.8	1198.03	1476.23
AGAP001756-RA	3138	3996	4613	1784	1622	1162	999	937	1324
AGAP001757-RA	2731	2736	2904	1809	2258	1434	2799	3050	3337
AGAP001759-RA	2350	3618	3352	3968	2766	2484	2866	2187	3839
AGAP001760-RA	4992	6505	6551	8381	4713	5133	6816	3892	6738
AGAP001761-RA	921	1197	1017	682	789	543	865	871	1024
AGAP001762-RA	2339	2616	2363	1991	2567	1756	2371	2279	2880
AGAP001763-RA	880	896	1148	834	815	721	1671	1050	1899
AGAP001764-RA	0	1	2	0	0	1	0	3	6
AGAP001765-RA	468	558	445	336	615	407	542	617	820
AGAP001766-RA	839.218	1428.42	746.216	1935.58	2078.88	1620.47	565.75	722.183	650.364
AGAP001767-RA	5	16	4	14	37	29	1	3	5
AGAP001768-RA	95	240	123	363	240.76	308.936	52	19	42
AGAP001769-RA	15.8305	72.7548	116.326	61.7581	57.5235	145.309	112.476	2.04934e-06	62.5583
AGAP001769-RB	70.3345	300.78	55.9554	0	210.343	0.00115004	75.6512	72.0005	119.294
AGAP001769-RC	151.92	33.6444	36.697	106.547	272.35	108.446	0	6.61986e-05	4.63877e-05
AGAP001769-RD	318.696	414.404	354.806	576.113	651.905	549.777	162.123	319.816	159.784
AGAP001773-RA	17.6222	9.39969	0	23.9591	49.4795	12.0825	0	5.43373	7.93336
AGAP001773-RB	22.9098	18.3797	16.1737	159.012	260.208	169.753	12.6998	17.9642	24.4094
AGAP001773-RC	22.2734	44.9644	19.6749	62.5378	103.362	13.2201	11.3002	13.6021	3.65728
AGAP001774-RA	2.19465	1.09028	3.15149	2.4915	21.7404	11.9441	0	0	0
AGAP001775-RA	303.907	359	338	329	483.843	410	174	89	156
AGAP001776-RA	5	11	1	7	15	1	5	2	0
AGAP001777-RA	532	631	733	224	501	332	843	537	892
AGAP001778-RA	715	1168	858	2096	1362	1039	674	481	844
AGAP001779-RA	34.1604	43.5083	29.434	10.8594	28.2487	3.60726	17.2271	38.2688	28.9634
AGAP001779-RB	81.7585	14.677	38.8828	53.7392	58.1994	63.0183	68.7894	67.6836	138.861
AGAP001779-RC	202.081	275.815	147.683	88.4013	213.552	128.374	203.983	190.048	238.176
AGAP001780-RA	1134	963	885	650	1365	537	1033	1462	1610
AGAP001781-RA	11	14	12	13	29	5	27	41	47
AGAP001782-RA	9336	8810	7748	1265	4873	1760	8177	11559	11537
AGAP001783-RA	228.936	356.347	222.227	16.3099	39.7316	0	33.6145	28.6774	66.4801
AGAP001783-RB	836.064	917.653	1211.77	602.69	904.268	671	1088.39	989.323	1385.52
AGAP001786-RA	3046.11	2468.13	4259.73	2526.3	4167.12	2185	3570.55	4563.29	3421.17
AGAP001786-RB	2675.56	2418.45	3902.99	3315.44	3363.18	2386.42	3588.83	4109.64	4201.83
AGAP001787-RA	372	527	504	564	400	371	590	399	685
AGAP001788-RA	171	213	295	411	215	281	337	204	306
AGAP001789-RA	56.591	65.1341	62.4181	73.5874	42.1883	51.4546	53.1237	26.112	61.1776
AGAP001790-RA	109	91	63	29	143	32	64	107	81
AGAP001791-RA	691	1023	561	508	481	501	284	234	492
AGAP001792-RA	357	550	531	742	458	635	429	302	498
AGAP001793-RA	9	10	10	9	6	3	15	10	13
AGAP001794-RA	1784	2559	2647	1556	1609	1256	2306	1913	2790
AGAP001795-RA	362	544	584	887	344	483	386	239	495
AGAP001796-RA	38	72	46	133	86	67	53	35	41
AGAP001797-RA	752.906	569.897	604.484	732.531	957.405	515.224	665.372	967.721	801
AGAP001797-RB	90.7219	38.6876	13.9445	72.4375	277.574	66.3278	104.673	43.6343	2.19357
AGAP001797-RC	708.922	560.568	690.047	858.603	876.827	737.77	507.172	544.459	469.47
AGAP001797-RD	28.4661	20.4275	35.5723	18.4372	49.4738	25.4351	42.861	63.7248	80.0701
AGAP001797-RE	139.146	104.021	71.8944	487.804	99.5344	318.043	84.7415	42.9543	67.9109
AGAP001797-RF	2.13722e-07	0	51.5927	0	9.12816e-08	1.36663e-08	1.04341e-06	51.2075	98.1576
AGAP001797-RG	114.153	174.987	429.316	818.412	454.036	467.694	237.548	30.0283	216.919
AGAP001797-RH	45.8139	99.0374	56.2689	243.15	159.758	73.5543	43.4655	25.3267	89.7858
AGAP001797-RI	2029.76	3082.95	2153.97	2299.41	2285.82	1820.19	1658.45	2256.05	3007.82
AGAP001797-RJ	3661.11	5134.43	6155.91	18739.2	11423.6	10621.8	3464.72	842.893	3659.67
AGAP001798-RA	212	348	314	1050	574	607	94	67	109
AGAP001799-RA	73.5604	132.686	105.809	1043.28	320.258	387.309	67.2074	39.1345	107.037
AGAP001799-RB	2249.44	3903.31	4554.19	23146.7	6782.74	8390.69	2304.79	714.866	3093.96
AGAP001800-RA	1544.86	3180.54	2097.54	1378.57	1929.41	1477.78	2845.9	2837.95	3486.89
AGAP001800-RB	2127.14	1462.46	1122.46	580.431	1473.59	665.217	802.099	1901.05	1296.11
AGAP001801-RA	307	429	482	485	368	288	414	263	486
AGAP001802-RA	332.885	1128.49	605.857	439.936	512.134	373.909	108.137	272.466	127.159
AGAP001802-RB	3494.11	4549.51	3713.14	3046.06	3903.87	3037.09	4360.86	4161.53	5952.84
AGAP001803-RA	236	204	467	284	210	215	382	214	352
AGAP001804-RA	1378	1946	2248	1779	1337	1400	1713	1220	1963
AGAP001805-RA	5323	4823	7235	8138	7204	6894	6759	4325	5886
AGAP001806-RA	516	541	284	220	877	447	265	326	369
AGAP001807-RA	106	114	106	146	427	151	58	70	51
AGAP001809-RA	1040	1536	1425	811	661	677	1524	1056	1725
AGAP001810-RA	2988	3994	3780	3557	2404	2336	3435	2614	3733
AGAP001811-RA	129.393	91.1635	120.291	43.7819	311.6	82.0377	41.5105	103.31	63.8967
AGAP001812-RA	664.607	547.837	753.709	521.218	1877.4	900.962	189.49	428.69	222.103
AGAP001813-RA	12183.9	13382.1	12271	9522.16	10969.3	8129.37	14819.7	9700.38	13716.5
AGAP001813-RB	277.064	201.941	277.971	209.837	248.687	146.632	207.255	307.624	227.505
AGAP001814-RA	434	578	689	197	242	147	421	328	511
AGAP001815-RA	47	62	60	97	60	91	38	34	43
AGAP001816-RA	206	260	327	227	179	201	367	125	310
AGAP001817-RA	73	136.157	143.064	111	67.2556	94.6739	168	65.6804	87
AGAP001818-RA	159	223.843	277.936	285	170.744	197.326	267	133.32	322
AGAP001819-RA	0	0	0	2	0	1	0	0	2
AGAP001820-RA	2225	2332	2932	1179	1750	891	2840	3167	3862
AGAP001821-RA	147	209	224	492	325	266	68	46	77
AGAP001822-RA	0	2	0	8	0	7	1	2	2
AGAP001823-RA	2425	3136	3013	4363	2471	3010	2233	1274	2580
AGAP001824-RA	562.544	441.631	401.262	307.413	1472.88	503.598	343.24	593.947	367.424
AGAP001825-RA	1	0	0	0	7	3	1	3	1
AGAP001826-RA	9999	13793	13909	20500	27185	14267	3708	1851	5079
AGAP001827-RA	1371.03	2335.19	1862.15	2181.75	1673.16	1681.06	1492.4	1057.02	2044.43
AGAP001828-RA	1396.82	994.694	1586.5	1068.22	1223.87	847.337	779	921.381	857.286
AGAP001829-RA	0.2	0.1	0.2	0	0.4	0	0	0.3	0
AGAP001830-RA	0.0703361	0.111919	0.0703374	0.101125	0.129279	0	0.0707026	0	0.00868458
AGAP001831-RA	0	0	0.25	0	0	0	0.25	0	1.25
AGAP001832-RA	0.2	0.1	0.2	0	0.4	0	0	0.3	0
AGAP001833-RA	0	0	0.5	0	0	0	0	0	0
AGAP001834-RA	0	0	0.25	0	0	0	0.25	0	1.25
AGAP001835-RA	0	0	0	0	0	0	0	0	0
AGAP001836-RA	0	0	0	0	0	0	0	0	0
AGAP001837-RA	0.5	0	0	0	0	0	0	0	0
AGAP001838-RA	0	0	0.5	0	0	0	1	0	0
AGAP001839-RA	0	0	0	0	0	0.125	0	0.125	0.125
AGAP001840-RA	0	0.222222	0	0	0	0	0	0	0
AGAP001841-RA	0.923077	0.846154	0.461538	0.230769	1	0.153846	1.46154	3.84615	1.23077
AGAP001842-RA	0	0.222222	0	0	0	0	0	0	0
AGAP001843-RA	0	0.222222	0	0	0	0	0	0	0
AGAP001844-RA	0.923077	0.846154	0.461538	0.230769	1	0.153846	1.46154	3.84615	1.23077
AGAP001845-RA	0	0	0.5	0	0	0	1	0	0
AGAP001846-RA	0	0	0	0	0	0.125	0	0.125	0.125
AGAP001847-RA	0	0	0	0	0	0.125	0	0.125	0.125
[truncated: 14,067 more rows]
