# Supplementary material for: Using a female-specific isoform of doublesex to explore male-specific hearing in mosquitoes
Source: iScience. 2025 Aug 28;28(9):113330. doi: 10.1016/j.isci.2025.113330 (PMC12496202; doi:10.1016/j.isci.2025.113330)
Supplement: Table S3. Lists of genes for each subset investigated, as well as list of genes specifically highlighted in the manuscript, related to Figures 3 and S4 — (A) List of genes included in s89. (B) List of genes included in s172. (C) List of genes included in s632. (D) List of genes included in s1092. (E) List of highlighted DEGs [file mmc3.xlsx]

## Sheet: Supplementary Table 3. A
Gene
AGAP000051-RA
AGAP000509-RA
AGAP000596-RB
AGAP000833-RA
AGAP001275-RA
AGAP001319-RA
AGAP001429-RA
AGAP001570-RA
AGAP001572-RA
AGAP002093-RA
AGAP002438-RA
AGAP002516-RA
AGAP003238-RA
AGAP003271.R81
AGAP003284-RA
AGAP003541-RA
AGAP003718-RA
AGAP003823-RA
AGAP003869-RA
AGAP004881-RA
AGAP004943-RB
AGAP004956-RA
AGAP004982-RA
AGAP005076-RA
AGAP005101-RA
AGAP005113-RA
AGAP005290-RA
AGAP005352.R470
AGAP005433-RA
AGAP005556-RA
AGAP005557-RD
AGAP005617-RB
AGAP005618-RA
AGAP005910-RA
AGAP006115-RA
AGAP006118-RA
AGAP006627-RA
AGAP006882-RA
AGAP007160-RB
AGAP007348-RA
AGAP007547-RA
AGAP007553-RA
AGAP007662-RA
AGAP007979-RA
AGAP008003-RA
AGAP008133-RA
AGAP008443-RD
AGAP008533-RA
AGAP008658-RA
AGAP008689-RB
AGAP008736-RA
AGAP008842-RA
AGAP008843-RA
AGAP008892-RA
AGAP009022-RA
AGAP009088-RA
AGAP009118-RA
AGAP009333-RB
AGAP009451-RA
AGAP009574-RA
AGAP009577-RB
AGAP009745-RA
AGAP010003-RA
AGAP010142-RA
AGAP010142-RB
AGAP010543-RA
AGAP010786-RA
AGAP010919-RA
AGAP011296-RA
AGAP011459-RA
AGAP011462-RA
AGAP011540-RA
AGAP011541-RA
AGAP011641-RA
AGAP012018-RA
AGAP013067-RA
AGAP013233-RA
AGAP013362-RA
AGAP028030-RA
AGAP028097-RA
AGAP028144.R400
AGAP028408-RA
AGAP028417-RA
AGAP028418-RA
AGAP029895-RA
AGAP029905-RA
AGAP029909-RC
AGAP029909-RD
AGAP029978.R817

## Sheet: Supplementary Table 3. B
Gene
AGAP000015-RB
AGAP000041-RA
AGAP000080.R648
AGAP000080.R652
AGAP000080.R653
AGAP000188-RB
AGAP000222-RA
AGAP000255-RB
AGAP000294-RA
AGAP000329-RA
AGAP000433-RA
AGAP000433-RB
AGAP000591-RA
AGAP000662-RA
AGAP000700-RC
AGAP000853-RA
AGAP000989-RA
AGAP001078-RA
AGAP001079-RA
AGAP001149-RA
AGAP001284-RA
AGAP001397-RA
AGAP001487.R571
AGAP001619-RA
AGAP001625-RA
AGAP001713-RA
AGAP001763-RA
AGAP001893-RA
AGAP001990-RA
AGAP002168-RA
AGAP002524-RA
AGAP002529-RA
AGAP002732-RB
AGAP002932-RA
AGAP003049-RB
AGAP003208-RA
AGAP003238-RB
AGAP003280-RA
AGAP003405-RA
AGAP003439-RN
AGAP003603-RA
AGAP003606-RA
AGAP003658-RA
AGAP003759-RA
AGAP003994-RA
AGAP004018-RA
AGAP004104-RB
AGAP004361-RA
AGAP004372-RA
AGAP004411-RA
AGAP004455-RA
AGAP004456-RA
AGAP004502-RA
AGAP004530-RA
AGAP004548-RA
AGAP004555-RA
AGAP004596-RA
AGAP004624-RA
AGAP004645-RA
AGAP004692-RD
AGAP004766-RC
AGAP004767-RA
AGAP004772.R449
AGAP004835-RA
AGAP004940-RA
AGAP004943-RC
AGAP005034-RA
AGAP005040-RA
AGAP005114-RA
AGAP005114-RB
AGAP005115-RA
AGAP005159-RA
AGAP005227-RA
AGAP005251-RA
AGAP005369-RB
AGAP005378.R473
AGAP005378.R475
AGAP005629-RA
AGAP005661.R244
AGAP005800-RA
AGAP005884-RA
AGAP005989-RA
AGAP006405-RA
AGAP006439-RA
AGAP006514-RA
AGAP006629-RA
AGAP006835-RB
AGAP006838-RA
AGAP006880-RA
AGAP006896-RA
AGAP006992-RA
AGAP007264-RA
AGAP007633-RC
AGAP007646-RA
AGAP007672-RA
AGAP007712-RA
AGAP007763-RA
AGAP007788-RB
AGAP007827-RB
AGAP007832-RA
AGAP008137-RA
AGAP008348-RA
AGAP008563-RA
AGAP008614-RA
AGAP008690-RA
AGAP008705-RA
AGAP008737-RB
AGAP008827-RA
AGAP009028-RA
AGAP009036-RA
AGAP009085-RA
AGAP009183.R207
AGAP009329.R794
AGAP009531-RA
AGAP009603.R420
AGAP009670-RB
AGAP009961-RA
AGAP010043-RA
AGAP010219-RA
AGAP010291-RB
AGAP010353-RA
AGAP010390-RA
AGAP010556-RA
AGAP010567-RA
AGAP010591-RA
AGAP010782-RA
AGAP010835-RA
AGAP010854-RA
AGAP011046-RA
AGAP011047-RA
AGAP011069-RA
AGAP011097-RA
AGAP011106-RA
AGAP011426-RA
AGAP011493-RA
AGAP011499-RA
AGAP011523-RA
AGAP011563-RA
AGAP011565-RA
AGAP011627-RA
AGAP011704-RA
AGAP012010-RB
AGAP012161-RA
AGAP012179-RA
AGAP012181-RB
AGAP012540-RA
AGAP012701-RA
AGAP012836-RA
AGAP013064-RA
AGAP013286-RB
AGAP013465-RA
AGAP013510-RA
AGAP028121-RA
AGAP028592-RA
AGAP028643-RA
AGAP029048-RA
AGAP029051-RD
AGAP029051-RF
AGAP029221-RA
AGAP029253-RA
AGAP029274-RA
AGAP029346-RA
AGAP029375-RA
AGAP029415-RA
AGAP029444-RA
AGAP029468-RB
AGAP029642-RA
AGAP029733-RA
AGAP029746-RA
AGAP029820-RA
AGAP029845-RA
AGAP029944.R6

## Sheet: Supplementary Table 3. C
Gene
AGAP000045-RB
AGAP000061-RA
AGAP000074.R381
AGAP000075.R722
AGAP000116-RA
AGAP000131-RA
AGAP000136-RA
AGAP000161-RA
AGAP000187-RA
AGAP000219-RA
AGAP000232-RA
AGAP000235-RA
AGAP000236-RB
AGAP000243-RA
AGAP000246-RA
AGAP000251-RA
AGAP000275-RA
AGAP000277-RA
AGAP000286-RA
AGAP000317-RA
AGAP000320-RA
AGAP000321-RB
AGAP000323-RA
AGAP000413-RA
AGAP000452-RA
AGAP000456-RA
AGAP000458-RA
AGAP000483-RB
AGAP000528-RA
AGAP000560-RA
AGAP000561-RA
AGAP000562-RA
AGAP000579-RA
AGAP000592-RA
AGAP000594-RA
AGAP000595-RA
AGAP000630.R658
AGAP000633-RA
AGAP000651-RB
AGAP000662-RB
AGAP000686-RA
AGAP000747-RA
AGAP000778-RA
AGAP000861-RA
AGAP000869.R694
AGAP000884-RA
AGAP000945-RA
AGAP000954-RD
AGAP000969-RE
AGAP000986-RA
AGAP000988-RA
AGAP000990-RA
AGAP001018-RA
AGAP001027-RC
AGAP001111-RA
AGAP001140.R541
AGAP001159-RA
AGAP001165-RA
AGAP001227-RA
AGAP001267-RA
AGAP001272-RA
AGAP001281-RB
AGAP001308-RA
AGAP001309-RA
AGAP001324-RA
AGAP001390-RA
AGAP001391-RB
AGAP001392.R281
AGAP001412-RA
AGAP001428-RA
AGAP001435.R560
AGAP001473-RA
AGAP001482-RA
AGAP001487.R572
AGAP001500-RA
AGAP001522-RA
AGAP001562-RA
AGAP001568-RA
AGAP001586-RA
AGAP001588-RA
AGAP001637-RA
AGAP001653-RB
AGAP001688-RA
AGAP001704-RA
AGAP001726-RA
AGAP001727-RA
AGAP001733-RA
AGAP001735-RA
AGAP001751-RB
AGAP001757-RA
AGAP001761-RA
AGAP001782-RA
AGAP001794-RA
AGAP001809-RA
AGAP001814-RA
AGAP001820-RA
AGAP002013-RA
AGAP002021-RA
AGAP002036-RA
AGAP002060-RA
AGAP002075-RA
AGAP002089-RA
AGAP002108-RA
AGAP002110-RA
AGAP002142-RA
AGAP002143-RA
AGAP002153-RA
AGAP002192-RB
AGAP002217-RA
AGAP002242-RA
AGAP002280-RA
AGAP002282-RA
AGAP002293-RA
AGAP002334-RA
AGAP002355-RB
AGAP002359-RA
AGAP002364-RB
AGAP002381-RA
AGAP002386-RA
AGAP002421-RA
AGAP002427-RA
AGAP002434-RA
AGAP002434-RC
AGAP002441-RA
AGAP002461-RA
AGAP002471-RA
AGAP002475-RA
AGAP002510-RA
AGAP002548-RA
AGAP002607-RA
AGAP002616-RA
AGAP002656-RA
AGAP002662-RA
AGAP002665-RA
AGAP002670-RA
AGAP002670-RB
AGAP002685-RA
AGAP002711-RB
AGAP002732-RC
AGAP002736-RA
AGAP002760-RA
AGAP002791-RA
AGAP002822-RA
AGAP002824-RA
AGAP002840-RA
AGAP002858-RA
AGAP002858-RB
AGAP002858-RD
AGAP002875-RA
AGAP002877-RA
AGAP002881-RB
AGAP002883-RA
AGAP002886-RA
AGAP002936-RA
AGAP002997-RB
AGAP002997-RC
AGAP003022-RA
AGAP003024-RC
AGAP003073-RA
AGAP003074-RB
AGAP003078-RA
AGAP003078-RB
AGAP003114-RB
AGAP003120-RA
AGAP003124-RA
AGAP003125-RA
AGAP003129-RA
AGAP003131-RA
AGAP003153-RA
AGAP003159-RA
AGAP003164-RB
AGAP003176-RA
AGAP003180-RA
AGAP003213-RA
AGAP003238-RC
AGAP003241-RA
AGAP003283-RA
AGAP003289-RA
AGAP003320-RA
AGAP003339-RA
AGAP003346-RA
AGAP003512-RA
AGAP003525-RA
AGAP003541-RC
AGAP003559-RA
AGAP003562-RA
AGAP003648-RA
AGAP003660-RA
AGAP003679-RA
AGAP003709-RC
AGAP003709-RD
AGAP003745-RA
AGAP003757-RA
AGAP003758-RA
AGAP003763-RA
AGAP003769-RA
AGAP003796-RA
AGAP003805-RA
AGAP003823-RB
AGAP003860-RC
AGAP003868-RA
AGAP003874-RC
AGAP003905-RA
AGAP003965-RA
AGAP003975-RA
AGAP003976-RA
AGAP004008-RA
AGAP004012-RA
AGAP004028-RB
AGAP004049-RA
AGAP004059-RA
AGAP004061-RA
AGAP004068-RA
AGAP004077-RA
AGAP004096-RA
AGAP004112-RA
AGAP004158-RA
AGAP004188-RA
AGAP004224-RA
AGAP004235-RB
AGAP004261-RB
AGAP004272-RA
AGAP004275-RA
AGAP004397-RB
AGAP004416-RA
AGAP004437-RD
AGAP004510-RA
AGAP004562-RA
AGAP004563-RA
AGAP004588-RA
AGAP004615-RA
AGAP004644.R310
AGAP004709-RA
AGAP004888-RA
AGAP004908.R226
AGAP004912.R42
AGAP004968-RB
AGAP005021-RA
AGAP005039-RA
AGAP005042-RA
AGAP005075-RB
AGAP005127-RA
AGAP005216-RA
AGAP005243-RB
AGAP005244.R464
AGAP005250-RA
AGAP005268-RA
AGAP005287-RA
AGAP005301-RA
AGAP005321-RA
AGAP005330-RA
AGAP005353-RA
AGAP005419-RA
AGAP005420-RA
AGAP005448-RA
AGAP005468-RB
AGAP005521-RA
AGAP005529-RA
AGAP005556-RB
AGAP005557-RC
AGAP005567-RA
AGAP005578-RA
AGAP005585-RB
AGAP005599.R500
AGAP005599.R502
AGAP005747-RA
AGAP005759-RA
AGAP005761-RA
AGAP005762-RB
AGAP005774-RA
AGAP005819-RA
AGAP005850-RA
AGAP005872-RA
AGAP005939-RA
AGAP005946-RA
AGAP005971-RA
AGAP005981-RA
AGAP005994.R212
AGAP006030-RA
AGAP006062-RA
AGAP006063-RA
AGAP006068-RB
AGAP006073-RA
AGAP006120-RA
AGAP006134-RA
AGAP006135-RA
AGAP006174-RA
AGAP006203-RA
AGAP006209-RA
AGAP006283-RB
AGAP006324-RA
AGAP006357-RA
AGAP006368-RA
AGAP006373-RA
AGAP006388-RA
AGAP006427-RA
AGAP006488-RA
AGAP006490-RA
AGAP006521-RA
AGAP006576-RB
AGAP006579-RA
AGAP006622-RA
AGAP006647-RA
AGAP006653-RB
AGAP006655-RA
AGAP006656-RB
AGAP006657-RA
AGAP006668-RA
AGAP006735-RA
AGAP006741-RA
AGAP006779-RA
AGAP006806-RA
AGAP006807-RA
AGAP006819-RA
AGAP006828-RA
AGAP006830-RA
AGAP006903-RA
AGAP006908-RA
AGAP006921-RA
AGAP006934-RA
AGAP006960-RA
AGAP006977-RA
AGAP006998-RA
AGAP007005-RA
AGAP007063-RA
AGAP007105-RA
AGAP007160-RC
AGAP007160-RD
AGAP007163-RA
AGAP007212-RA
AGAP007320-RA
AGAP007348-RB
AGAP007487-RA
AGAP007489-RB
AGAP007494-RB
AGAP007530-RA
AGAP007530-RB
AGAP007587-RB
AGAP007592-RA
AGAP007593-RA
AGAP007597.R77
AGAP007598-RA
AGAP007608.R519
AGAP007642-RC
AGAP007645-RA
AGAP007687-RB
AGAP007690-RA
AGAP007717-RA
AGAP007717-RC
AGAP007785-RA
AGAP007789-RA
AGAP007799.R397
AGAP007863-RA
AGAP007870-RA
AGAP007886-RA
AGAP007888-RA
AGAP007895-RA
AGAP007903-RA
AGAP007923-RA
AGAP007954-RA
AGAP007970-RA
AGAP007972-RA
AGAP007973-RA
AGAP007973-RB
AGAP007974-RA
AGAP007978-RA
AGAP007985-RA
AGAP007994-RA
AGAP008028-RA
AGAP008047-RA
AGAP008054-RB
AGAP008113-RA
AGAP008117-RA
AGAP008135-RA
AGAP008139-RA
AGAP008223-RA
AGAP008224-RA
AGAP008228-RA
AGAP008228-RB
AGAP008253-RA
AGAP008254-RA
AGAP008275-RA
AGAP008312-RA
AGAP008360-RA
AGAP008362-RA
AGAP008377-RA
AGAP008385-RA
AGAP008412-RD
AGAP008422-RA
AGAP008430-RA
AGAP008437-RA
AGAP008443-RB
AGAP008516-RA
AGAP008528-RA
AGAP008528-RB
AGAP008538-RB
AGAP008567-RA
AGAP008570-RA
AGAP008575-RA
AGAP008626-RB
AGAP008708-RA
AGAP008709-RA
AGAP008725-RA
AGAP008746-RA
AGAP008756-RA
AGAP008845-RA
AGAP008854-RA
AGAP008862-RA
AGAP008870-RA
AGAP008881-RA
AGAP008884-RA
AGAP008887-RA
AGAP008896-RA
AGAP008900-RA
AGAP008904-RA
AGAP008906-RA
AGAP008915-RA
AGAP008943-RA
AGAP009003-RA
AGAP009063-RA
AGAP009073-RA
AGAP009075-RA
AGAP009084-RA
AGAP009087-RA
AGAP009116-RA
AGAP009117-RB
AGAP009125-RA
AGAP009156-RA
AGAP009198.R153
AGAP009276-RB
AGAP009291-RA
AGAP009317-RA
AGAP009317-RB
AGAP009318-RA
AGAP009446-RA
AGAP009447-RA
AGAP009473-RA
AGAP009487-RA
AGAP009535-RA
AGAP009542-RA
AGAP009543-RA
AGAP009558-RA
AGAP009568-RA
AGAP009571-RA
AGAP009577-RA
AGAP009578-RA
AGAP009583-RB
AGAP009594-RA
AGAP009616-RA
AGAP009618-RA
AGAP009623-RA
AGAP009657-RA
AGAP009682-RA
AGAP009693-RA
AGAP009703-RA
AGAP009746-RA
AGAP009831-RA
AGAP009868-RA
AGAP009921-RA
AGAP009930-RA
AGAP010004-RA
AGAP010020-RA
AGAP010165-RA
AGAP010190-RA
AGAP010193-RA
AGAP010195-RA
AGAP010203-RA
AGAP010205-RA
AGAP010249-RA
AGAP010336-RA
AGAP010372-RA
AGAP010408.R109
AGAP010418-RA
AGAP010435.R331
AGAP010436.R634
AGAP010444.R112
AGAP010553.R641
AGAP010593-RA
AGAP010597-RA
AGAP010634-RA
AGAP010673-RA
AGAP010687.R645
AGAP010710-RB
AGAP010785-RA
AGAP010787-RA
AGAP010800-RB
AGAP010843-RA
AGAP010867-RA
AGAP010893-RA
AGAP010938-RA
AGAP010959-RA
AGAP010971-RA
AGAP010982-RA
AGAP010988-RA
AGAP011036-RA
AGAP011054-RA
AGAP011061-RA
AGAP011078-RA
AGAP011086-RA
AGAP011100-RA
AGAP011100-RB
AGAP011100-RD
AGAP011101-RA
AGAP011109-RA
AGAP011115-RA
AGAP011141-RA
AGAP011163-RA
AGAP011164-RA
AGAP011178-RA
AGAP011180-RA
AGAP011218-RA
AGAP011219-RA
AGAP011238-RA
AGAP011283-RA
AGAP011313-RA
AGAP011333-RA
AGAP011390-RA
AGAP011391-RA
AGAP011441-RA
AGAP011442-RA
AGAP011534-RA
AGAP011548-RA
AGAP011572-RA
AGAP011644-RA
AGAP011665-RA
AGAP011685-RA
AGAP011686-RA
AGAP011830-RA
AGAP011836-RA
AGAP011839-RA
AGAP011859-RA
AGAP011920-RA
AGAP011921-RA
AGAP011923-RA
AGAP011933-RA
AGAP011944-RA
AGAP011947-RA
AGAP011956-RA
AGAP011957-RA
AGAP011965-RA
AGAP011967-RA
AGAP011969-RA
AGAP012008-RA
AGAP012013-RA
AGAP012019-RA
AGAP012053-RC
AGAP012068-RB
AGAP012118-RA
AGAP012139-RA
AGAP012194-RB
AGAP012201-RA
AGAP012202-RA
AGAP012203-RA
AGAP012227-RA
AGAP012241-RA
AGAP012257-RA
AGAP012258-RA
AGAP012366-RA
AGAP012367-RA
AGAP012487-RA
AGAP012590-RA
AGAP012645-RA
AGAP012691-RA
AGAP012726-RA
AGAP012857-RA
AGAP012964-RA
AGAP012992-RA
AGAP013008-RA
AGAP013047-RA
AGAP013101-RA
AGAP013115-RA
AGAP013127-RA
AGAP013146-RB
AGAP013210-RA
AGAP013237-RA
AGAP013263-RA
AGAP013267-RA
AGAP013292-RA
AGAP013389-RA
AGAP013430-RA
AGAP013441-RA
AGAP013470-RA
AGAP013524-RA
AGAP028073-RA
AGAP028103-RA
AGAP028111-RA
AGAP028114-RA
AGAP028131-RA
AGAP028196-RA
AGAP028206-RA
AGAP028412-RA
AGAP028421-RA
AGAP028430-RA
AGAP028620-RA
AGAP028637-RA
AGAP028647-RA
AGAP029039-RA
AGAP029040-RA
AGAP029050-RA
AGAP029104-RB
AGAP029241-RA
AGAP029265-RA
AGAP029281-RA
AGAP029300-RA
AGAP029350-RA
AGAP029402-RA
AGAP029439-RA
AGAP029450-RA
AGAP029466-RA
AGAP029468-RA
AGAP029503-RA
AGAP029522.R524
AGAP029538-RC
AGAP029614-RB
AGAP029622.R315
AGAP029624-RA
AGAP029655-RA
AGAP029707-RA
AGAP029708-RA
AGAP029751-RA
AGAP029752-RA
AGAP029802-RA
AGAP029805-RA
AGAP029807-RB
AGAP029808-RA
AGAP029810-RA
AGAP029814-RA
AGAP029821-RA
AGAP029851-RA
AGAP029905-RD
AGAP029909-RE
AGAP029990.R840

## Sheet: Supplementary Table 3. D
Gene
AGAP000015-RA
AGAP000017-RB
AGAP000029.R704
AGAP000042-RA
AGAP000061-RB
AGAP000081.R193
AGAP000090-RA
AGAP000091-RA
AGAP000124.R727
AGAP000141-RA
AGAP000146.R730
AGAP000146.R731
AGAP000159-RA
AGAP000178-RA
AGAP000185-RA
AGAP000189-RA
AGAP000203-RA
AGAP000236-RA
AGAP000245-RA
AGAP000247-RA
AGAP000248-RA
AGAP000254-RA
AGAP000255-RD
AGAP000281-RA
AGAP000295-RA
AGAP000334-RA
AGAP000339-RA
AGAP000343-RA
AGAP000355-RA
AGAP000364-RA
AGAP000414-RA
AGAP000446-RA
AGAP000453-RA
AGAP000467-RB
AGAP000468-RA
AGAP000474-RA
AGAP000504-RA
AGAP000532-RA
AGAP000562-RB
AGAP000575-RA
AGAP000585-RA
AGAP000635-RA
AGAP000653-RA
AGAP000660-RA
AGAP000668-RA
AGAP000684-RA
AGAP000703.R361
AGAP000713-RA
AGAP000726.R666
AGAP000727.R667
AGAP000727.R668
AGAP000735-RB
AGAP000758-RA
AGAP000763-RA
AGAP000776-RA
AGAP000780-RA
AGAP000792-RA
AGAP000810-RA
AGAP000825-RA
AGAP000829-RA
AGAP000830-RA
AGAP000850-RA
AGAP000868.R691
AGAP000869.R693
AGAP000924-RA
AGAP000976-RA
AGAP000977-RA
AGAP000998-RA
AGAP001038.R701
AGAP001039-RA
AGAP001081-RA
AGAP001102-RA
AGAP001133-RA
AGAP001135-RA
AGAP001141-RB
AGAP001147-RA
AGAP001157-RA
AGAP001162-RA
AGAP001166-RA
AGAP001194-RA
AGAP001214-RA
AGAP001234-RA
AGAP001286-RA
AGAP001298.R273
AGAP001320-RA
AGAP001326-RA
AGAP001328.R545
AGAP001361-RA
AGAP001362-RA
AGAP001367-RA
AGAP001368-RB
AGAP001370.R278
AGAP001372.R552
AGAP001373-RA
AGAP001384-RA
AGAP001391-RA
AGAP001398-RA
AGAP001404-RA
AGAP001411-RB
AGAP001421-RA
AGAP001430.R559
AGAP001432-RA
AGAP001451.R292
AGAP001451.R293
AGAP001472-RA
AGAP001475-RA
AGAP001478-RA
AGAP001480-RC
AGAP001480-RD
AGAP001488.R426
AGAP001527-RA
AGAP001533-RA
AGAP001535-RA
AGAP001559-RA
AGAP001585-RA
AGAP001604.R582
AGAP001645-RA
AGAP001646-RA
AGAP001694-RA
AGAP001696-RA
AGAP001699-RA
AGAP001702-RA
AGAP001716-RA
AGAP001751-RC
AGAP001751-RE
AGAP001777-RA
AGAP001783-RB
AGAP001800-RA
AGAP001802-RB
AGAP001813-RA
AGAP001854-RA
AGAP001856-RA
AGAP001866-RA
AGAP001877-RA
AGAP001879-RA
AGAP001883.R528
AGAP001887-RA
AGAP001895-RA
AGAP001897-RA
AGAP001902-RA
AGAP001916-RA
AGAP001947-RA
AGAP001952-RA
AGAP001953-RA
AGAP001958-RA
AGAP001975-RA
AGAP001987-RA
AGAP001993-RA
AGAP002024-RA
AGAP002028-RA
AGAP002039-RA
AGAP002059-RA
AGAP002069-RA
AGAP002081-RA
AGAP002084-RB
AGAP002085-RA
AGAP002086-RA
AGAP002111-RA
AGAP002114-RA
AGAP002120-RA
AGAP002132-RA
AGAP002139-RA
AGAP002152-RA
AGAP002173-RA
AGAP002176-RA
AGAP002215-RA
AGAP002246-RA
AGAP002258-RA
AGAP002260-RA
AGAP002264-RA
AGAP002266-RB
AGAP002272-RC
AGAP002281-RA
AGAP002288-RA
AGAP002290-RA
AGAP002309-RA
AGAP002321-RA
AGAP002335-RB
AGAP002342-RA
AGAP002354-RA
AGAP002388-RA
AGAP002438-RB
AGAP002458-RA
AGAP002459-RA
AGAP002463-RA
AGAP002469-RA
AGAP002476-RA
AGAP002492-RA
AGAP002514-RA
AGAP002527-RA
AGAP002576-RA
AGAP002578-RA
AGAP002578-RB
AGAP002597-RA
AGAP002599-RA
AGAP002609-RA
AGAP002609-RB
AGAP002647-RA
AGAP002648-RA
AGAP002651-RA
AGAP002669-RA
AGAP002671-RA
AGAP002677-RA
AGAP002678-RA
AGAP002680-RA
AGAP002686-RA
AGAP002709-RA
AGAP002710-RA
AGAP002711-RD
AGAP002711-RE
AGAP002711-RF
AGAP002728-RB
AGAP002736-RB
AGAP002748-RA
AGAP002758-RA
AGAP002789-RA
AGAP002793-RA
AGAP002802-RA
AGAP002829-RA
AGAP002830-RA
AGAP002881-RA
AGAP002888-RC
AGAP002894-RA
AGAP002896-RB
AGAP002902-RA
AGAP002915-RA
AGAP002942-RB
AGAP002943-RA
AGAP002947-RA
AGAP002949-RA
AGAP002951-RA
AGAP002966-RA
AGAP002968-RA
AGAP002982-RA
AGAP002986-RA
AGAP002996-RA
AGAP003014-RA
AGAP003018-RA
AGAP003018-RB
AGAP003023-RA
AGAP003047-RC
AGAP003070-RA
AGAP003090-RA
AGAP003114-RA
AGAP003118-RA
AGAP003128-RA
AGAP003137-RA
AGAP003140-RB
AGAP003157-RA
AGAP003158-RA
AGAP003166-RA
AGAP003179-RA
AGAP003181-RA
AGAP003190-RA
AGAP003191-RA
AGAP003198-RA
AGAP003206-RA
AGAP003207-RA
AGAP003263-RA
AGAP003268.R252
AGAP003273-RA
AGAP003279-RA
AGAP003281-RA
AGAP003282-RA
AGAP003311-RA
AGAP003312-RA
AGAP003313-RA
AGAP003329-RA
AGAP003355-RA
AGAP003359-RA
AGAP003364-RA
AGAP003365-RA
AGAP003366-RA
AGAP003385-RA
AGAP003394-RA
AGAP003431-RB
AGAP003439-RA
AGAP003439-RB
AGAP003439-RC
AGAP003439-RD
AGAP003486-RA
AGAP003504-RA
AGAP003506-RA
AGAP003524-RA
AGAP003527-RA
AGAP003537-RA
AGAP003537-RB
AGAP003540-RA
AGAP003541-RB
AGAP003544-RA
AGAP003545-RA
AGAP003546-RB
AGAP003565-RA
AGAP003591-RA
AGAP003607-RA
AGAP003635-RA
AGAP003649-RB
AGAP003661-RA
AGAP003681-RA
AGAP003727-RA
AGAP003755-RA
AGAP003760-RA
AGAP003779-RA
AGAP003790-RC
AGAP003794-RA
AGAP003794-RB
AGAP003812-RA
AGAP003817-RA
AGAP003820-RA
AGAP003821-RA
AGAP003853-RA
AGAP003857-RA
AGAP003858-RA
AGAP003894-RA
AGAP003899-RA
AGAP003901-RA
AGAP003904-RA
AGAP003914-RB
AGAP003918-RA
AGAP003940-RA
AGAP003943-RA
AGAP003966-RB
AGAP003980-RA
AGAP003983-RA
AGAP003997-RB
AGAP004023-RA
AGAP004030-RA
AGAP004033-RA
AGAP004039-RA
AGAP004039-RB
AGAP004052-RA
AGAP004066-RA
AGAP004080-RA
AGAP004081-RA
AGAP004096-RB
AGAP004119-RA
AGAP004136-RA
AGAP004143-RA
AGAP004144-RA
AGAP004174-RA
AGAP004186-RA
AGAP004222-RA
AGAP004229-RA
AGAP004246-RC
AGAP004251-RA
AGAP004259-RA
AGAP004265-RA
AGAP004291-RA
AGAP004295-RA
AGAP004306-RA
AGAP004308-RA
AGAP004310-RA
AGAP004312-RC
AGAP004327-RA
AGAP004344-RA
AGAP004353-RA
AGAP004363-RA
AGAP004374-RA
AGAP004401-RA
AGAP004402-RB
AGAP004403-RA
AGAP004409-RA
AGAP004423-RA
AGAP004437-RC
AGAP004438-RA
AGAP004467-RA
AGAP004471-RA
AGAP004477-RA
AGAP004479-RA
AGAP004491-RA
AGAP004507-RB
AGAP004521-RA
AGAP004527-RA
AGAP004545-RA
AGAP004546-RA
AGAP004550-RA
AGAP004560-RA
AGAP004573-RA
AGAP004585-RA
AGAP004603-RA
AGAP004625.R312
AGAP004656.R601
AGAP004683-RA
AGAP004685-RA
AGAP004691.R436
AGAP004696.R440
AGAP004711-RA
AGAP004723-RA
AGAP004750-RB
AGAP004753-RB
AGAP004756.R33
AGAP004758-RC
AGAP004776-RA
AGAP004780-RA
AGAP004800-RA
AGAP004801-RA
AGAP004811-RA
AGAP004841-RB
AGAP004854-RA
AGAP004864-RA
AGAP004890-RB
AGAP004894-RA
AGAP004902.R224
AGAP004905-RA
AGAP004912.R41
AGAP004934-RA
AGAP004937-RA
AGAP004940-RB
AGAP004946-RA
AGAP004968-RA
AGAP004989-RB
AGAP004990-RA
AGAP005020.R230
AGAP005030-RB
AGAP005035-RA
AGAP005037-RA
AGAP005088.R459
AGAP005111-RA
AGAP005111-RB
AGAP005119-RA
AGAP005120-RA
AGAP005131-RA
AGAP005135-RA
AGAP005147-RA
AGAP005155.R461
AGAP005162-RA
AGAP005164-RA
AGAP005168-RA
AGAP005176-RA
AGAP005187-RA
AGAP005192-RA
AGAP005225-RA
AGAP005226-RA
AGAP005240-RA
AGAP005241-RA
AGAP005245-RA
AGAP005254-RA
AGAP005275-RA
AGAP005294-RA
AGAP005302-RA
AGAP005305-RB
AGAP005324-RB
AGAP005352.R471
AGAP005359-RA
AGAP005362-RA
AGAP005366-RA
AGAP005369-RC
AGAP005391-RA
AGAP005425-RA
AGAP005425-RB
AGAP005427.R478
AGAP005467-RB
AGAP005472-RA
AGAP005484-RA
AGAP005527-RA
AGAP005536.R238
AGAP005537-RA
AGAP005545-RA
AGAP005551-RA
AGAP005555-RA
AGAP005561-RA
AGAP005565-RA
AGAP005568-RA
AGAP005570-RA
AGAP005571-RA
AGAP005574-RA
AGAP005583.R491
AGAP005599.R499
AGAP005599.R504
AGAP005609-RA
AGAP005619.R58
AGAP005622-RA
AGAP005628-RA
AGAP005635-RA
AGAP005644-RA
AGAP005646-RA
AGAP005661.R243
AGAP005675-RA
AGAP005699-RA
AGAP005700-RA
AGAP005710-RA
AGAP005721-RA
AGAP005727-RA
AGAP005731-RA
AGAP005735-RA
AGAP005737-RA
AGAP005745-RA
AGAP005748-RA
AGAP005770-RA
AGAP005771-RA
AGAP005777-RA
AGAP005799-RA
AGAP005813-RA
AGAP005814-RA
AGAP005863-RA
AGAP005881-RA
AGAP005892-RA
AGAP005897-RA
AGAP005901-RD
AGAP005906-RA
AGAP005926-RA
AGAP005943-RA
AGAP005943-RB
AGAP005953-RA
AGAP005961-RA
AGAP005963-RA
AGAP005972-RA
AGAP006028-RC
AGAP006041-RA
AGAP006045-RB
AGAP006055-RA
AGAP006061-RA
AGAP006065-RA
AGAP006097-RA
AGAP006101-RA
AGAP006111-RA
AGAP006127-RA
AGAP006133-RA
AGAP006158-RA
AGAP006173-RA
AGAP006240-RA
AGAP006251-RA
AGAP006270-RA
AGAP006271-RA
AGAP006340-RC
AGAP006355-RA
AGAP006360-RA
AGAP006376-RB
AGAP006384-RA
AGAP006387-RA
AGAP006402-RA
AGAP006409-RA
AGAP006428-RA
AGAP006431-RA
AGAP006436-RB
AGAP006448-RA
AGAP006451-RA
AGAP006462-RB
AGAP006473-RA
AGAP006489-RA
AGAP006496-RA
AGAP006517-RA
AGAP006528-RA
AGAP006534-RA
AGAP006574-RA
AGAP006579-RB
AGAP006592-RA
AGAP006592-RC
AGAP006601-RB
AGAP006606-RA
AGAP006608-RA
AGAP006623-RA
AGAP006625-RA
AGAP006659-RA
AGAP006660-RA
AGAP006665-RA
AGAP006678-RA
AGAP006680-RA
AGAP006681-RA
AGAP006686-RA
AGAP006758-RA
AGAP006777-RA
AGAP006811-RA
AGAP006825-RA
AGAP006884-RA
AGAP006885-RA
AGAP006887-RA
AGAP006888-RA
AGAP006890-RA
AGAP006900-RA
AGAP006921-RB
AGAP006933-RA
AGAP006940-RA
AGAP006955-RA
AGAP006965-RA
AGAP006975-RA
AGAP007006-RA
AGAP007010-RA
AGAP007012-RB
AGAP007018-RA
AGAP007062-RA
AGAP007080-RA
AGAP007095.R434
AGAP007096-RA
AGAP007107-RA
AGAP007108-RA
AGAP007164-RA
AGAP007166-RA
AGAP007181-RA
AGAP007204-RA
AGAP007247-RB
AGAP007317-RA
AGAP007324-RA
AGAP007325-RA
AGAP007336-RA
AGAP007373-RA
AGAP007376-RA
AGAP007389-RA
AGAP007413-RA
AGAP007417-RA
AGAP007422-RA
AGAP007478-RA
AGAP007517-RA
AGAP007518-RA
AGAP007538-RA
AGAP007544-RA
AGAP007545-RB
AGAP007567-RA
AGAP007578-RA
AGAP007585-RA
AGAP007604-RA
AGAP007608.R517
AGAP007613-RA
AGAP007623-RA
AGAP007685-RA
AGAP007686-RB
AGAP007704-RA
AGAP007723-RA
AGAP007729.R64
AGAP007731-RA
AGAP007734.R737
AGAP007751-RA
AGAP007761.R394
AGAP007772-RA
AGAP007775-RA
AGAP007778-RA
AGAP007791-RB
AGAP007803.R399
AGAP007804-RA
AGAP007808-RA
AGAP007819.R198
AGAP007832-RB
AGAP007833-RA
AGAP007835-RA
AGAP007839.R199
AGAP007839.R200
AGAP007886-RD
AGAP007892-RA
AGAP007894-RA
AGAP007902-RA
AGAP007903-RB
AGAP007925-RB
AGAP007928-RA
AGAP007940-RA
AGAP007940-RC
AGAP007957-RB
AGAP007989-RA
AGAP008007-RA
AGAP008017-RA
AGAP008026-RA
AGAP008081-RA
AGAP008098-RA
AGAP008105-RA
AGAP008113-RB
AGAP008130-RA
AGAP008134-RA
AGAP008149-RA
AGAP008160-RA
AGAP008181-RA
AGAP008184-RB
AGAP008185-RA
AGAP008245-RA
AGAP008247-RA
AGAP008252-RA
AGAP008262-RA
AGAP008304-RA
AGAP008313-RA
AGAP008314-RA
AGAP008317-RA
AGAP008331-RA
AGAP008352-RA
AGAP008382-RA
AGAP008392-RA
AGAP008393-RA
AGAP008473-RA
AGAP008474-RA
AGAP008488.R423
AGAP008508-RA
AGAP008538-RA
AGAP008559-RB
AGAP008576-RA
AGAP008611-RA
AGAP008639-RA
AGAP008646-RA
AGAP008651-RA
AGAP008656-RA
AGAP008659-RA
AGAP008661-RA
AGAP008694-RA
AGAP008697-RA
AGAP008698-RA
AGAP008700-RA
AGAP008710-RA
AGAP008718-RA
AGAP008728-RA
AGAP008749-RA
AGAP008762-RA
AGAP008790.R201
AGAP008796-RA
AGAP008813.R753
AGAP008821-RA
AGAP008831-RA
AGAP008869-RA
AGAP008875-RA
AGAP008877-RA
AGAP008885-RA
AGAP008910.R142
AGAP008917-RA
AGAP008936-RA
AGAP008961.R146
AGAP008970-RA
AGAP008984-RA
AGAP009030-RA
AGAP009043-RA
AGAP009047-RA
AGAP009069-RA
AGAP009074.R769
AGAP009083-RA
AGAP009114-RA
AGAP009126.R774
AGAP009151-RA
AGAP009160-RA
AGAP009167-RA
AGAP009180-RA
AGAP009189-RA
AGAP009190-RA
AGAP009210-RA
AGAP009224-RB
AGAP009239-RA
AGAP009261-RA
AGAP009290-RA
AGAP009305.R792
AGAP009315-RA
AGAP009320-RA
AGAP009335-RA
AGAP009399-RA
AGAP009400-RA
AGAP009406-RA
AGAP009480-RA
AGAP009486-RB
AGAP009510-RA
AGAP009511-RB
AGAP009523-RA
AGAP009538-RA
AGAP009565-RA
AGAP009619-RA
AGAP009641-RA
AGAP009688-RA
AGAP009742-RA
AGAP009780-RA
AGAP009788-RA
AGAP009809-RA
AGAP009816-RA
AGAP009826-RA
AGAP009846-RA
AGAP009886-RA
AGAP009893-RC
AGAP009910-RA
AGAP009914-RA
AGAP009929-RB
AGAP009939-RA
AGAP009949-RA
AGAP009980-RA
AGAP009992-RA
AGAP009997-RA
AGAP010001-RA
AGAP010006-RA
AGAP010009-RA
AGAP010035-RA
AGAP010041-RA
AGAP010052-RA
AGAP010061-RA
AGAP010063-RA
AGAP010071-RA
AGAP010096-RA
AGAP010115-RA
AGAP010143-RA
AGAP010168-RA
AGAP010189-RA
AGAP010192-RA
AGAP010202-RA
AGAP010204-RA
AGAP010206-RA
AGAP010220-RA
AGAP010230-RA
AGAP010245-RA
AGAP010248-RA
AGAP010256-RA
AGAP010264-RA
AGAP010286-RB
AGAP010297-RA
AGAP010302-RA
AGAP010309-RA
AGAP010337-RB
AGAP010337-RC
AGAP010338-RA
AGAP010339-RA
AGAP010345-RA
AGAP010355.R322
AGAP010379.R327
AGAP010388-RA
AGAP010393-RA
AGAP010396-RA
AGAP010397-RA
AGAP010402-RA
AGAP010406-RA
AGAP010433-RA
AGAP010436.R635
AGAP010454-RA
AGAP010475-RA
AGAP010480-RB
AGAP010486-RA
AGAP010490-RB
AGAP010493-RA
AGAP010494-RA
AGAP010501-RA
AGAP010518-RA
AGAP010551.R186
AGAP010566-RA
AGAP010607-RA
AGAP010611-RA
AGAP010629-RA
AGAP010655-RA
AGAP010655-RB
AGAP010656-RA
AGAP010681-RA
AGAP010686-RA
AGAP010697-RA
AGAP010699-RA
AGAP010700-RA
AGAP010712-RA
AGAP010713-RA
AGAP010720-RA
AGAP010721-RA
AGAP010757-RA
AGAP010767-RA
AGAP010770-RA
AGAP010790-RA
AGAP010793-RA
AGAP010800-RC
AGAP010800-RD
AGAP010801-RA
AGAP010805-RA
AGAP010834-RA
AGAP010836-RA
AGAP010837-RA
AGAP010841-RA
AGAP010882-RA
AGAP010886-RA
AGAP010891-RA
AGAP010892-RA
AGAP010909-RA
AGAP010937-RA
AGAP011044-RA
AGAP011050-RA
AGAP011055-RA
AGAP011102-RA
AGAP011103-RA
AGAP011118-RA
AGAP011123-RB
AGAP011135-RA
AGAP011138-RB
AGAP011139-RA
AGAP011153-RA
AGAP011162-RA
AGAP011162-RB
AGAP011177-RA
AGAP011192-RA
AGAP011217-RA
AGAP011247-RA
AGAP011255-RA
AGAP011271-RA
AGAP011275-RA
AGAP011292-RA
AGAP011299-RA
AGAP011398-RA
AGAP011404-RA
AGAP011405-RA
AGAP011412-RA
AGAP011422-RA
AGAP011447-RA
AGAP011474-RA
AGAP011487-RA
AGAP011494-RA
AGAP011495-RA
AGAP011532-RA
AGAP011536-RA
AGAP011545-RA
AGAP011583-RB
AGAP011589-RA
AGAP011626-RA
AGAP011640-RA
AGAP011643-RA
AGAP011659-RA
AGAP011694-RA
AGAP011717-RA
AGAP011732-RA
AGAP011746-RA
AGAP011763-RA
AGAP011764-RA
AGAP011766-RB
AGAP011768-RA
AGAP011774-RA
AGAP011779-RA
AGAP011816-RA
AGAP011835-RA
AGAP011838-RA
AGAP011875-RA
AGAP011881-RA
AGAP011892-RA
AGAP011924-RA
AGAP011959-RA
AGAP011962-RB
AGAP012002-RA
AGAP012009-RA
AGAP012015-RA
AGAP012017-RA
AGAP012019-RB
AGAP012087-RA
AGAP012088-RA
AGAP012185-RA
AGAP012199-RA
AGAP012225-RA
AGAP012229-RA
AGAP012239-RA
AGAP012246-RA
AGAP012258-RB
AGAP012273-RA
AGAP012274-RA
AGAP012290-RA
AGAP012333-RA
AGAP012343-RA
AGAP012363-RA
AGAP012368-RA
AGAP012375-RA
AGAP012403-RA
AGAP012417-RA
AGAP012499-RA
AGAP012523-RA
AGAP012606-RA
AGAP012631-RA
AGAP012632-RA
AGAP012717-RA
AGAP012725-RA
AGAP012960-RA
AGAP012983-RA
AGAP013012-RA
AGAP013014-RA
AGAP013017-RA
AGAP013018-RA
AGAP013029-RA
AGAP013032-RA
AGAP013051-RA
AGAP013074-RA
AGAP013143-RA
AGAP013145-RB
AGAP013145-RC
AGAP013180-RA
AGAP013190-RA
AGAP013257-RA
AGAP013259-RA
AGAP013275-RA
AGAP013289-RA
AGAP013294-RA
AGAP013312-RA
AGAP013346-RA
AGAP013357-RA
AGAP013376-RA
AGAP013380-RA
AGAP013384-RA
AGAP013387-RA
AGAP013406-RA
AGAP013458-RA
AGAP013458-RB
AGAP013462-RA
AGAP013500.R388
AGAP013535-RA
AGAP013577-RA
AGAP013733-RA
AGAP013764-RA
AGAP027984-RA
AGAP028025-RA
AGAP028115-RA
AGAP028136-RA
AGAP028155-RA
AGAP028184-RA
AGAP028186-RA
AGAP028188-RB
AGAP028190-RB
AGAP028205-RA
AGAP028365-RA
AGAP028391-RA
AGAP028393-RA
AGAP028411-RA
AGAP028416-RA
AGAP028425-RA
AGAP028433-RA
AGAP028452-RA
AGAP028490-RA
AGAP028501-RA
AGAP028508-RA
AGAP028517-RA
AGAP028580-RA
AGAP028588-RA
AGAP028599-RA
AGAP028609-RA
AGAP028617-RA
AGAP028621-RA
AGAP028623-RA
AGAP028652-RA
AGAP028653.R391
AGAP028678-RA
AGAP028682-RA
AGAP028730-RA
AGAP028730-RB
AGAP028882-RA
AGAP029042-RA
AGAP029051-RC
AGAP029051-RG
AGAP029086-RA
AGAP029109-RB
AGAP029118-RA
AGAP029123-RA
AGAP029129-RA
AGAP029131-RA
AGAP029133-RA
AGAP029196-RA
AGAP029238-RB
AGAP029271-RA
AGAP029276-RA
AGAP029310-RA
AGAP029337-RA
AGAP029368-RA
AGAP029383-RA
AGAP029397-RA
AGAP029443-RA
AGAP029453-RB
AGAP029454-RA
AGAP029455-RA
AGAP029458-RA
AGAP029467-RA
AGAP029474-RB
AGAP029480-RA
AGAP029504-RB
AGAP029507-RA
AGAP029508-RA
AGAP029508-RC
AGAP029513-RA
AGAP029519-RA
AGAP029520-RA
AGAP029521-RA
AGAP029523-RA
AGAP029528.R227
AGAP029533-RA
AGAP029534-RA
AGAP029535-RA
AGAP029537-RA
AGAP029540-RB
AGAP029548-RA
AGAP029549-RA
AGAP029563.R612
AGAP029579-RA
AGAP029597-RA
AGAP029600-RA
AGAP029608-RB
AGAP029612-RA
AGAP029623-RA
AGAP029638-RA
AGAP029643-RA
AGAP029645-RA
AGAP029658-RA
AGAP029674-RA
AGAP029682-RA
AGAP029694-RA
AGAP029767-RA
AGAP029772-RA
AGAP029804-RC
AGAP029812-RA
AGAP029813-RA
AGAP029879-RA
AGAP029905-RB
AGAP029906-RA
AGAP029908-RA
AGAP029953.R15
AGAP029976.R813
AGAP029983.R827
AGAP029985.R829
AGAP029985.R830
AGAP029988.R836
AGAP029989.R839
AGAP029990.R841
AGAP029991.R843

## Sheet: Supplementary Table 3. E
Set	Type	Transcript ID	Description	dsxF+/+ XX counts	dsxF-/- XX counts	dsxF+/+ XY counts
632	Organization and structure of motor-related proteins, and motor-related proteins	AGAP009318-RA	Tctex1 domain-containing protein 2-like	838	4139	3819
		AGAP008275-RA	Tektin-2	117	387	183
		AGAP000219-RA	Tektin-3	7824	21758	32077
		AGAP002334-RA	Spastin	1116	1966	2019
		AGAP006324-RA	nompB	347	713	662
		AGAP005250-RA	Protein kintoun	1176	1953	2391
		AGAP008854-RA	Protein hook	548	840	892
		AGAP002548-RA	Meckelin-like	1703	5789	7736
		AGAP013430-RA	Piercer of microtubule wall 1 protein	26	275	292
		AGAP012726-RA	Stabilizer of axonemal microtubules 1-like	874	3394	5393
		AGAP003120-RA	Stabilizer of axonemal microtubules 1-like	2179	9040	14468
		AGAP011141-RA	Tubulin-specific chaperone cofactor E-like protein	821	1572	1539
		AGAP001227-RA	Gamma-tubulin complex component 5	183	275	267
		AGAP010971-RA	Tubulin alpha	13131	31162	47668
		AGAP006735-RA	Cilia- and flagella-associated protein 44-like	61	204	225
		AGAP008870-RA	Cilia- and flagella-associated protein 206-like	420	947	1330
		AGAP000187-RA	Kinesin-associated protein	2658	4252	4749
		AGAP007592-RA	Kinesin family member	2276	5897	10790
		AGAP002427-RA	Kinesin family member 3/17	649	1321	1302
		AGAP000561-RA	Kinesin family member 5	3008	5345	6431
		AGAP002143-RA	Dynein regulatory complex protein 1	805	1227	1373
		AGAP029265-RA	Dynein regulatory complex protein 10	129	219	279
		AGAP009594-RA	Dynein assembly factor 1, axonemal homolog	5631	28485	32245
		AGAP011441-RA	Dynein heavy chain	84	445	736
		AGAP000320-RA	Dynein intermediate chain	310	700	625
		AGAP010165-RA	Dynein light intermediate chain 2	160	279	363
		AGAP009568-RA	Dynein heavy chain	561	1637	4079
		AGAP004416-RA	Dynein light chain 1, axonemal	164	292	393
	Ion channels, receptors and signalling	AGAP000232-RA	Regulator of G-protein signalling	2758	4779	8024
		AGAP001281-RB	Potassium inwardly-rectifying channel subfamily J	994	1545	1730
		AGAP002824-RA	Putative tachykinin receptor 1	67	483	197
		AGAP002886-RA	Putative GPCR class a orphan receptor 2	1468	3167	5601
		AGAP001562-RA	Putative GPCR class b orphan receptor 3	813	1735	1527
		AGAP003709-RC	potassium large conductance calcium-activated channel subfamily M alpha member	0	130	160
		AGAP003709-RD	potassium large conductance calcium-activated channel subfamily M alpha member	2	1145	1960
		AGAP005599.R500	PH-sensitive chloride channel	279	3388	5339
		AGAP005599.R502	PH-sensitive chloride channel	20	207	709
		AGAP009616-RA	PH-sensitive chloride channel 2	11	462	690
		AGAP008028-RA	voltage-dependent calcium channel beta, invertebrate	508	2067	3005
		AGAP009276-RB	Piezo-type mechanosensitive ion channel component	556	1262	2120
		AGAP012241-RA	TRP protein nanchung	1038	2820	3626
	Cuticle-related proteins	AGAP000986-RA	Cuticular protein	3637	6047	6244
		AGAP000988-RA	Cuticular protein	35	108	153
		AGAP006830-RA	Cuticular protein RR-1 family 58	15	2461	3131
		AGAP006828-RA	Cuticular protein RR-1 family 60	3	459	238
		AGAP009868-RA	Cuticular protein RR-1 family 73	2	11	13
		AGAP006283-RB	Cuticular protein RR-2 family 70	14	218	78
		AGAP012487-RA	Cuticular protein RR-2 family 152	0	27	19
89	Motor-related proteins	AGAP008689-RB	Dynein intermediate chain 1, axonemal	622	3262	7893
		AGAP011540-RA	Dynein intermediate chain 2, axonemal	383	3292	8721
172	Ion channels, receptors and signalling	AGAP003658-RA	Putative allatostatin receptor 1	51	84	183
		AGAP006629-RA	Regulator of G-protein signalling	554	858	1509
		AGAP001284-RA	Potassium inwardly-rectifying channel subfamily J	1	1	70
		AGAP000329-RA	Nicotinic acetylcholine receptor subunit alpha 3	269	346	704
		AGAP001990-RA	Histamine-gated chloride channel subunit	183	215	808
		AGAP005034-RA	Putative metabotropic glutamate receptor 5	60	35	980
		AGAP005251-RA	Potassium voltage-gated channel	91	86	472
	Cuticle-related proteins	AGAP013465-RA	Cuticular protein (putative) CPLCP1	1	1	19
		AGAP006838-RA	Cuticular protein RR-1 family 68	182	173	515
1092	Motor-related proteins	AGAP001372.R552	Microtubule-associated protein Jupiter	406	630	1052
		AGAP000159-RA	Kinesin-like protein	1035	1927	2576
		AGAP000575-RA	Kinesin family member	3	6	21
		AGAP006887-RA	Dynein light chain 4, axonemal	2460	4282	6033
		AGAP004030-RA	Dynein light intermediate chain, axonemal	40	64	109
		AGAP004403-RA	Myosin I	275	386	704
		AGAP000776-RA	Myosin VI	815	1391	1767
		AGAP029989.R839	Myosin XV	271	383	604
		AGAP011138-RB	Myosin XVIII	732	1332	1802
	Ion channels, receptors and signalling	AGAP000254-RA	potassium voltage-gated channel Shaker-related subfamily A	1688	2536	5978
		AGAP001478-RA	ionotropic receptor NMDAR1	576	831	1261
		AGAP005527-RA	Ionotropic receptor NMDAR3	190	263	439
		AGAP002152-RA	nicotinic acetylcholine receptor subunit alpha 6	1573	3469	3580
		AGAP002888-RC	putative GPCR class a orphan receptor 3	95	200	236
		AGAP004222-RA	putative GPCR class a orphan receptor 20	963	1135	1815
		AGAP005599.R499	PH-sensitive chloride channel	8	122	1325
		AGAP005599.R504	PH-sensitive chloride channel	41	143	542
		AGAP005777-RA	Chloride channel	169	222	357
		AGAP006028-RC	GABA-gated chloride channel subunit (Rdl)	644	856	1863
		AGAP006825-RA	transient receptor potential for cation channel (Trpm)	843	962	1682
		AGAP010486-RA	Putative allatostatin receptor 3	882	1598	2236
		AGAP011924-RA	Potassium channel subfamily K, invertebrate	751	1015	1327
	Cuticle-related proteins	AGAP003385-RA	cuticular protein RR-2 family 123	2	1	19
