# Supplementary material for: Using a female-specific isoform of doublesex to explore male-specific hearing in mosquitoes
Source: iScience. 2025 Aug 28;28(9):113330. doi: 10.1016/j.isci.2025.113330 (PMC12496202; doi:10.1016/j.isci.2025.113330)
Supplement: Table S4. GO enrichment analysis outputs for each gene subset, related to Figures 3 and S5 — (A) GO enrichment analysis for genes included in s89. (B) GO enrichment analysis for genes included in s172. (C) GO enrichment analysis for genes included in s632. (D) GO enrichment analysis for genes included in s1092. [file mmc4.xlsx]

## Sheet: Supplementary Table 4. A
source	term_name	term_id	adjusted_p_value	negative_log10_of_adjusted_p_value	term_size	query_size	intersection_size	effective_domain_size	intersections
GO:BP	plasma membrane bounded cell projection organization	GO:0120036	0.00851101	2.07002	249	83	9	13832	AGAP001429-RA,AGAP001570-RA,AGAP005101-RA,AGAP006882-RA,AGAP008533-RA,AGAP008689-RB,AGAP011540-RA,AGAP012018-RA,AGAP028030-RA
GO:BP	cell projection organization	GO:0030030	0.0109335	1.96124	257	83	9	13832	AGAP001429-RA,AGAP001570-RA,AGAP005101-RA,AGAP006882-RA,AGAP008533-RA,AGAP008689-RB,AGAP011540-RA,AGAP012018-RA,AGAP028030-RA
GO:BP	cilium assembly	GO:0060271	0.0187332	1.72739	105	83	6	13832	AGAP001429-RA,AGAP005101-RA,AGAP006882-RA,AGAP008689-RB,AGAP011540-RA,AGAP028030-RA
GO:BP	plasma membrane bounded cell projection assembly	GO:0120031	0.0243448	1.61359	110	83	6	13832	AGAP001429-RA,AGAP005101-RA,AGAP006882-RA,AGAP008689-RB,AGAP011540-RA,AGAP028030-RA
GO:BP	cell projection assembly	GO:0030031	0.0327757	1.48445	116	83	6	13832	AGAP001429-RA,AGAP005101-RA,AGAP006882-RA,AGAP008689-RB,AGAP011540-RA,AGAP028030-RA
GO:BP	cilium organization	GO:0044782	0.0414545	1.38243	121	83	6	13832	AGAP001429-RA,AGAP005101-RA,AGAP006882-RA,AGAP008689-RB,AGAP011540-RA,AGAP028030-RA

## Sheet: Supplementary Table 4. B
source	term_name	term_id	adjusted_p_value	negative_log10_of_adjusted_p_value	term_size	query_size	intersection_size	effective_domain_size	intersections
GO:MF	transporter activity	GO:0005215	0.0328633	1.48329	734	157	21	13832	AGAP000329-RA,AGAP001284-RA,AGAP001763-RA,AGAP001990-RA,AGAP002732-RB,AGAP003208-RA,AGAP004104-RB,AGAP005251-RA,AGAP005989-RA,AGAP007633-RC,AGAP008137-RA,AGAP009036-RA,AGAP009531-RA,AGAP010043-RA,AGAP010567-RA,AGAP010854-RA,AGAP011426-RA,AGAP011493-RA,AGAP011499-RA,AGAP029048-RA,AGAP029468-RB
GO:BP	signaling	GO:0023052	0.000572155	3.24249	1196	157	33	13832	AGAP000015-RB,AGAP000255-RB,AGAP000329-RA,AGAP000433-RA,AGAP001149-RA,AGAP001990-RA,AGAP002529-RA,AGAP003238-RB,AGAP003603-RA,AGAP003658-RA,AGAP004548-RA,AGAP004555-RA,AGAP004692-RD,AGAP005034-RA,AGAP005159-RA,AGAP006405-RA,AGAP006439-RA,AGAP006514-RA,AGAP006629-RA,AGAP006880-RA,AGAP006992-RA,AGAP007646-RA,AGAP007712-RA,AGAP008705-RA,AGAP008737-RB,AGAP010556-RA,AGAP010782-RA,AGAP011097-RA,AGAP011…
GO:BP	cell communication	GO:0007154	0.000651169	3.18631	1203	157	33	13832	AGAP000015-RB,AGAP000255-RB,AGAP000329-RA,AGAP000433-RA,AGAP001149-RA,AGAP001990-RA,AGAP002529-RA,AGAP003238-RB,AGAP003603-RA,AGAP003658-RA,AGAP004548-RA,AGAP004555-RA,AGAP004692-RD,AGAP005034-RA,AGAP005159-RA,AGAP006405-RA,AGAP006439-RA,AGAP006514-RA,AGAP006629-RA,AGAP006880-RA,AGAP006992-RA,AGAP007646-RA,AGAP007712-RA,AGAP008705-RA,AGAP008737-RB,AGAP010556-RA,AGAP010782-RA,AGAP011097-RA,AGAP011…
GO:BP	small GTPase-mediated signal transduction	GO:0007264	0.00113114	2.94648	103	157	9	13832	AGAP000433-RA,AGAP002529-RA,AGAP005159-RA,AGAP006514-RA,AGAP007712-RA,AGAP008737-RB,AGAP010782-RA,AGAP011097-RA,AGAP011565-RA
GO:BP	regulation of cell communication	GO:0010646	0.00889263	2.05097	282	157	13	13832	AGAP000015-RB,AGAP001149-RA,AGAP003603-RA,AGAP004548-RA,AGAP006439-RA,AGAP006514-RA,AGAP006629-RA,AGAP006992-RA,AGAP007646-RA,AGAP007712-RA,AGAP008705-RA,AGAP008737-RB,AGAP012179-RA
GO:BP	regulation of signaling	GO:0023051	0.00923044	2.03478	283	157	13	13832	AGAP000015-RB,AGAP001149-RA,AGAP003603-RA,AGAP004548-RA,AGAP006439-RA,AGAP006514-RA,AGAP006629-RA,AGAP006992-RA,AGAP007646-RA,AGAP007712-RA,AGAP008705-RA,AGAP008737-RB,AGAP012179-RA
GO:BP	biological regulation	GO:0065007	0.0247969	1.6056	2962	157	55	13832	AGAP000015-RB,AGAP000255-RB,AGAP000329-RA,AGAP000433-RA,AGAP000591-RA,AGAP000662-RA,AGAP001149-RA,AGAP001284-RA,AGAP001619-RA,AGAP001990-RA,AGAP002529-RA,AGAP003238-RB,AGAP003439-RN,AGAP003603-RA,AGAP003658-RA,AGAP004361-RA,AGAP004548-RA,AGAP004555-RA,AGAP004624-RA,AGAP004692-RD,AGAP004767-RA,AGAP004940-RA,AGAP005034-RA,AGAP005159-RA,AGAP005251-RA,AGAP006405-RA,AGAP006439-RA,AGAP006514-RA,AGAP006…
GO:BP	regulation of biological process	GO:0050789	0.0301425	1.52082	2834	157	53	13832	AGAP000015-RB,AGAP000255-RB,AGAP000329-RA,AGAP000433-RA,AGAP000662-RA,AGAP001149-RA,AGAP001284-RA,AGAP001619-RA,AGAP001990-RA,AGAP002529-RA,AGAP003238-RB,AGAP003439-RN,AGAP003603-RA,AGAP003658-RA,AGAP004361-RA,AGAP004548-RA,AGAP004555-RA,AGAP004624-RA,AGAP004692-RD,AGAP004767-RA,AGAP004940-RA,AGAP005034-RA,AGAP005159-RA,AGAP005251-RA,AGAP006405-RA,AGAP006439-RA,AGAP006514-RA,AGAP006629-RA,AGAP006…
GO:BP	cellular response to stimulus	GO:0051716	0.0385289	1.41421	1399	157	32	13832	AGAP000015-RB,AGAP000329-RA,AGAP000433-RA,AGAP001149-RA,AGAP001990-RA,AGAP002529-RA,AGAP003238-RB,AGAP003658-RA,AGAP004548-RA,AGAP004555-RA,AGAP004692-RD,AGAP005034-RA,AGAP005159-RA,AGAP005800-RA,AGAP006405-RA,AGAP006439-RA,AGAP006514-RA,AGAP006629-RA,AGAP006880-RA,AGAP006992-RA,AGAP007712-RA,AGAP008705-RA,AGAP008737-RB,AGAP010219-RA,AGAP010353-RA,AGAP010556-RA,AGAP010782-RA,AGAP011097-RA,AGAP011…
GO:BP	chemical synaptic transmission	GO:0007268	0.0444151	1.35247	127	157	8	13832	AGAP000255-RB,AGAP000329-RA,AGAP001990-RA,AGAP003603-RA,AGAP007646-RA,AGAP011499-RA,AGAP012179-RA,AGAP029048-RA
GO:BP	anterograde trans-synaptic signaling	GO:0098916	0.0444151	1.35247	127	157	8	13832	AGAP000255-RB,AGAP000329-RA,AGAP001990-RA,AGAP003603-RA,AGAP007646-RA,AGAP011499-RA,AGAP012179-RA,AGAP029048-RA
GO:BP	trans-synaptic signaling	GO:0099537	0.0469259	1.32859	128	157	8	13832	AGAP000255-RB,AGAP000329-RA,AGAP001990-RA,AGAP003603-RA,AGAP007646-RA,AGAP011499-RA,AGAP012179-RA,AGAP029048-RA
GO:BP	synaptic signaling	GO:0099536	0.0495532	1.30493	129	157	8	13832	AGAP000255-RB,AGAP000329-RA,AGAP001990-RA,AGAP003603-RA,AGAP007646-RA,AGAP011499-RA,AGAP012179-RA,AGAP029048-RA
GO:CC	membrane	GO:0016020	0.00781446	2.1071	3568	157	63	13832	AGAP000015-RB,AGAP000222-RA,AGAP000255-RB,AGAP000329-RA,AGAP000433-RA,AGAP000700-RC,AGAP000853-RA,AGAP001284-RA,AGAP001625-RA,AGAP001713-RA,AGAP001763-RA,AGAP001990-RA,AGAP002732-RB,AGAP003049-RB,AGAP003208-RA,AGAP003439-RN,AGAP003603-RA,AGAP003606-RA,AGAP003658-RA,AGAP004018-RA,AGAP004104-RB,AGAP004372-RA,AGAP004555-RA,AGAP004692-RD,AGAP004766-RC,AGAP004943-RC,AGAP005034-RA,AGAP005114-RA,AGAP005…
GO:CC	cell junction	GO:0030054	0.00872273	2.05935	271	157	12	13832	AGAP000255-RB,AGAP000329-RA,AGAP001990-RA,AGAP003603-RA,AGAP004548-RA,AGAP004766-RC,AGAP007646-RA,AGAP007832-RA,AGAP011499-RA,AGAP012179-RA,AGAP029048-RA,AGAP029051-RD
GO:CC	synapse	GO:0045202	0.00875393	2.0578	190	157	10	13832	AGAP000255-RB,AGAP000329-RA,AGAP001990-RA,AGAP003603-RA,AGAP004766-RC,AGAP007646-RA,AGAP007832-RA,AGAP011499-RA,AGAP012179-RA,AGAP029048-RA
KEGG	Hippo signaling pathway - fly	KEGG:04391	0.0311104	1.50709	18	157	3	13832	AGAP000255-RB,AGAP004502-RA,AGAP004548-RA
KEGG	Biosynthesis of unsaturated fatty acids	KEGG:01040	0.0427458	1.36911	20	157	3	13832	AGAP001713-RA,AGAP003049-RB,AGAP004372-RA

## Sheet: Supplementary Table 4. C
source	term_name	term_id	adjusted_p_value	negative_log10_of_adjusted_p_value	term_size	query_size	intersection_size	effective_domain_size	intersections
GO:MF	tubulin binding	GO:0015631	1.88667e-06	5.72431	111	588	21	13832	AGAP000561-RA,AGAP001227-RA,AGAP002293-RA,AGAP002334-RA,AGAP002427-RA,AGAP002434-RA,AGAP002510-RA,AGAP002685-RA,AGAP003120-RA,AGAP003805-RA,AGAP004416-RA,AGAP005353-RA,AGAP005850-RA,AGAP006934-RA,AGAP007592-RA,AGAP007923-RA,AGAP008854-RA,AGAP008896-RA,AGAP010336-RA,AGAP011141-RA,AGAP012726-RA
GO:MF	protein binding	GO:0005515	3.04881e-05	4.51587	2333	588	148	13832	AGAP000116-RA,AGAP000136-RA,AGAP000187-RA,AGAP000235-RA,AGAP000243-RA,AGAP000320-RA,AGAP000413-RA,AGAP000452-RA,AGAP000561-RA,AGAP000562-RA,AGAP000662-RB,AGAP000686-RA,AGAP000747-RA,AGAP000969-RE,AGAP000990-RA,AGAP001159-RA,AGAP001227-RA,AGAP001267-RA,AGAP001412-RA,AGAP001588-RA,AGAP001726-RA,AGAP001727-RA,AGAP001757-RA,AGAP001794-RA,AGAP001809-RA,AGAP001820-RA,AGAP002013-RA,AGAP002217-RA,AGAP002…
GO:MF	cytoskeletal protein binding	GO:0008092	0.000281899	3.54991	266	588	30	13832	AGAP000187-RA,AGAP000235-RA,AGAP000561-RA,AGAP000562-RA,AGAP000969-RE,AGAP001227-RA,AGAP002293-RA,AGAP002334-RA,AGAP002427-RA,AGAP002434-RA,AGAP002510-RA,AGAP002685-RA,AGAP003120-RA,AGAP003805-RA,AGAP004416-RA,AGAP005042-RA,AGAP005353-RA,AGAP005850-RA,AGAP006324-RA,AGAP006934-RA,AGAP007592-RA,AGAP007923-RA,AGAP008362-RA,AGAP008854-RA,AGAP008896-RA,AGAP010336-RA,AGAP010673-RA,AGAP011141-RA,AGAP012…
GO:MF	microtubule binding	GO:0008017	0.000420626	3.3761	82	588	15	13832	AGAP000561-RA,AGAP001227-RA,AGAP002334-RA,AGAP002427-RA,AGAP002434-RA,AGAP002510-RA,AGAP002685-RA,AGAP003120-RA,AGAP005850-RA,AGAP006934-RA,AGAP007592-RA,AGAP007923-RA,AGAP008854-RA,AGAP008896-RA,AGAP012726-RA
GO:MF	purine nucleotide binding	GO:0017076	0.0074512	2.12777	989	588	69	13832	AGAP000560-RA,AGAP000561-RA,AGAP000651-RB,AGAP000747-RA,AGAP000954-RD,AGAP001482-RA,AGAP001522-RA,AGAP001820-RA,AGAP002060-RA,AGAP002075-RA,AGAP002110-RA,AGAP002142-RA,AGAP002334-RA,AGAP002355-RB,AGAP002427-RA,AGAP002471-RA,AGAP002662-RA,AGAP002858-RA,AGAP003153-RA,AGAP003180-RA,AGAP003283-RA,AGAP003541-RC,AGAP003874-RC,AGAP003905-RA,AGAP004008-RA,AGAP004012-RA,AGAP004112-RA,AGAP004275-RA,AGAP005…
GO:MF	adenyl nucleotide binding	GO:0030554	0.00969741	2.01334	831	588	60	13832	AGAP000560-RA,AGAP000561-RA,AGAP000651-RB,AGAP000747-RA,AGAP000954-RD,AGAP001482-RA,AGAP001522-RA,AGAP001820-RA,AGAP002060-RA,AGAP002075-RA,AGAP002110-RA,AGAP002142-RA,AGAP002334-RA,AGAP002355-RB,AGAP002427-RA,AGAP002662-RA,AGAP002858-RA,AGAP003153-RA,AGAP003180-RA,AGAP003283-RA,AGAP003874-RC,AGAP004008-RA,AGAP004012-RA,AGAP004112-RA,AGAP004275-RA,AGAP005216-RA,AGAP005521-RA,AGAP005567-RA,AGAP005…
GO:MF	purine ribonucleoside triphosphate binding	GO:0035639	0.0122622	1.91143	930	588	65	13832	AGAP000560-RA,AGAP000561-RA,AGAP000651-RB,AGAP000747-RA,AGAP000954-RD,AGAP001482-RA,AGAP001522-RA,AGAP001820-RA,AGAP002060-RA,AGAP002075-RA,AGAP002110-RA,AGAP002142-RA,AGAP002334-RA,AGAP002355-RB,AGAP002427-RA,AGAP002471-RA,AGAP002662-RA,AGAP002858-RA,AGAP003153-RA,AGAP003180-RA,AGAP003283-RA,AGAP003541-RC,AGAP003874-RC,AGAP003905-RA,AGAP004008-RA,AGAP004012-RA,AGAP004112-RA,AGAP004275-RA,AGAP005…
GO:MF	purine ribonucleotide binding	GO:0032555	0.0168934	1.77228	940	588	65	13832	AGAP000560-RA,AGAP000561-RA,AGAP000651-RB,AGAP000747-RA,AGAP000954-RD,AGAP001482-RA,AGAP001522-RA,AGAP001820-RA,AGAP002060-RA,AGAP002075-RA,AGAP002110-RA,AGAP002142-RA,AGAP002334-RA,AGAP002355-RB,AGAP002427-RA,AGAP002471-RA,AGAP002662-RA,AGAP002858-RA,AGAP003153-RA,AGAP003180-RA,AGAP003283-RA,AGAP003541-RC,AGAP003874-RC,AGAP003905-RA,AGAP004008-RA,AGAP004012-RA,AGAP004112-RA,AGAP004275-RA,AGAP005…
GO:MF	ATP binding	GO:0005524	0.018089	1.74259	776	588	56	13832	AGAP000560-RA,AGAP000561-RA,AGAP000651-RB,AGAP000747-RA,AGAP000954-RD,AGAP001482-RA,AGAP001522-RA,AGAP001820-RA,AGAP002060-RA,AGAP002075-RA,AGAP002110-RA,AGAP002142-RA,AGAP002334-RA,AGAP002355-RB,AGAP002427-RA,AGAP002662-RA,AGAP002858-RA,AGAP003153-RA,AGAP003180-RA,AGAP003283-RA,AGAP003874-RC,AGAP004008-RA,AGAP004012-RA,AGAP004112-RA,AGAP004275-RA,AGAP005216-RA,AGAP005521-RA,AGAP005567-RA,AGAP005…
GO:MF	adenyl ribonucleotide binding	GO:0032559	0.023024	1.63782	783	588	56	13832	AGAP000560-RA,AGAP000561-RA,AGAP000651-RB,AGAP000747-RA,AGAP000954-RD,AGAP001482-RA,AGAP001522-RA,AGAP001820-RA,AGAP002060-RA,AGAP002075-RA,AGAP002110-RA,AGAP002142-RA,AGAP002334-RA,AGAP002355-RB,AGAP002427-RA,AGAP002662-RA,AGAP002858-RA,AGAP003153-RA,AGAP003180-RA,AGAP003283-RA,AGAP003874-RC,AGAP004008-RA,AGAP004012-RA,AGAP004112-RA,AGAP004275-RA,AGAP005216-RA,AGAP005521-RA,AGAP005567-RA,AGAP005…
GO:MF	ribonucleotide binding	GO:0032553	0.0238099	1.62324	951	588	65	13832	AGAP000560-RA,AGAP000561-RA,AGAP000651-RB,AGAP000747-RA,AGAP000954-RD,AGAP001482-RA,AGAP001522-RA,AGAP001820-RA,AGAP002060-RA,AGAP002075-RA,AGAP002110-RA,AGAP002142-RA,AGAP002334-RA,AGAP002355-RB,AGAP002427-RA,AGAP002471-RA,AGAP002662-RA,AGAP002858-RA,AGAP003153-RA,AGAP003180-RA,AGAP003283-RA,AGAP003541-RC,AGAP003874-RC,AGAP003905-RA,AGAP004008-RA,AGAP004012-RA,AGAP004112-RA,AGAP004275-RA,AGAP005…
GO:MF	nucleotide binding	GO:0000166	0.0396251	1.40203	1121	588	73	13832	AGAP000560-RA,AGAP000561-RA,AGAP000651-RB,AGAP000747-RA,AGAP000954-RD,AGAP001482-RA,AGAP001522-RA,AGAP001820-RA,AGAP002060-RA,AGAP002075-RA,AGAP002110-RA,AGAP002142-RA,AGAP002334-RA,AGAP002355-RB,AGAP002427-RA,AGAP002471-RA,AGAP002662-RA,AGAP002791-RA,AGAP002858-RA,AGAP003153-RA,AGAP003180-RA,AGAP003283-RA,AGAP003541-RC,AGAP003860-RC,AGAP003874-RC,AGAP003905-RA,AGAP004008-RA,AGAP004012-RA,AGAP004…
GO:MF	nucleoside phosphate binding	GO:1901265	0.0466373	1.33127	1127	588	73	13832	AGAP000560-RA,AGAP000561-RA,AGAP000651-RB,AGAP000747-RA,AGAP000954-RD,AGAP001482-RA,AGAP001522-RA,AGAP001820-RA,AGAP002060-RA,AGAP002075-RA,AGAP002110-RA,AGAP002142-RA,AGAP002334-RA,AGAP002355-RB,AGAP002427-RA,AGAP002471-RA,AGAP002662-RA,AGAP002791-RA,AGAP002858-RA,AGAP003153-RA,AGAP003180-RA,AGAP003283-RA,AGAP003541-RC,AGAP003860-RC,AGAP003874-RC,AGAP003905-RA,AGAP004008-RA,AGAP004012-RA,AGAP004…
GO:MF	heterocyclic compound binding	GO:1901363	0.0475758	1.32261	1186	588	76	13832	AGAP000560-RA,AGAP000561-RA,AGAP000651-RB,AGAP000747-RA,AGAP000861-RA,AGAP000954-RD,AGAP001482-RA,AGAP001522-RA,AGAP001820-RA,AGAP002060-RA,AGAP002075-RA,AGAP002110-RA,AGAP002142-RA,AGAP002334-RA,AGAP002355-RB,AGAP002427-RA,AGAP002471-RA,AGAP002662-RA,AGAP002791-RA,AGAP002858-RA,AGAP003153-RA,AGAP003180-RA,AGAP003283-RA,AGAP003541-RC,AGAP003648-RA,AGAP003860-RC,AGAP003874-RC,AGAP003905-RA,AGAP004…
GO:BP	cilium organization	GO:0044782	1.38306e-23	22.8592	121	588	41	13832	AGAP000136-RA,AGAP000187-RA,AGAP000219-RA,AGAP000246-RA,AGAP000686-RA,AGAP000990-RA,AGAP001018-RA,AGAP001165-RA,AGAP001727-RA,AGAP001809-RA,AGAP002143-RA,AGAP002293-RA,AGAP002427-RA,AGAP002548-RA,AGAP002877-RA,AGAP003868-RA,AGAP003905-RA,AGAP004416-RA,AGAP005250-RA,AGAP005268-RA,AGAP005330-RA,AGAP005448-RA,AGAP005468-RB,AGAP005872-RA,AGAP006134-RA,AGAP006324-RA,AGAP006735-RA,AGAP008275-RA,AGAP008…
GO:BP	microtubule-based process	GO:0007017	6.51314e-23	22.1862	265	588	58	13832	AGAP000136-RA,AGAP000161-RA,AGAP000187-RA,AGAP000219-RA,AGAP000320-RA,AGAP000561-RA,AGAP000686-RA,AGAP000990-RA,AGAP001018-RA,AGAP001227-RA,AGAP001726-RA,AGAP001727-RA,AGAP001809-RA,AGAP002143-RA,AGAP002293-RA,AGAP002334-RA,AGAP002427-RA,AGAP002434-RA,AGAP002548-RA,AGAP002877-RA,AGAP003120-RA,AGAP003241-RA,AGAP003805-RA,AGAP003868-RA,AGAP004416-RA,AGAP005250-RA,AGAP005268-RA,AGAP005330-RA,AGAP005…
GO:BP	cilium assembly	GO:0060271	1.71249e-17	16.7664	105	588	33	13832	AGAP000219-RA,AGAP000246-RA,AGAP000990-RA,AGAP001018-RA,AGAP001165-RA,AGAP001727-RA,AGAP001809-RA,AGAP002143-RA,AGAP002293-RA,AGAP002427-RA,AGAP002548-RA,AGAP003905-RA,AGAP004416-RA,AGAP005250-RA,AGAP005268-RA,AGAP005448-RA,AGAP005468-RB,AGAP006134-RA,AGAP006324-RA,AGAP006735-RA,AGAP008275-RA,AGAP008725-RA,AGAP009084-RA,AGAP009125-RA,AGAP009594-RA,AGAP010165-RA,AGAP010190-RA,AGAP010418-RA,AGAP011…
GO:BP	plasma membrane bounded cell projection assembly	GO:0120031	8.68889e-17	16.061	110	588	33	13832	AGAP000219-RA,AGAP000246-RA,AGAP000990-RA,AGAP001018-RA,AGAP001165-RA,AGAP001727-RA,AGAP001809-RA,AGAP002143-RA,AGAP002293-RA,AGAP002427-RA,AGAP002548-RA,AGAP003905-RA,AGAP004416-RA,AGAP005250-RA,AGAP005268-RA,AGAP005448-RA,AGAP005468-RB,AGAP006134-RA,AGAP006324-RA,AGAP006735-RA,AGAP008275-RA,AGAP008725-RA,AGAP009084-RA,AGAP009125-RA,AGAP009594-RA,AGAP010165-RA,AGAP010190-RA,AGAP010418-RA,AGAP011…
GO:BP	microtubule-based movement	GO:0007018	8.68889e-17	16.061	110	588	33	13832	AGAP000136-RA,AGAP000161-RA,AGAP000187-RA,AGAP000219-RA,AGAP000320-RA,AGAP000561-RA,AGAP000686-RA,AGAP000990-RA,AGAP001018-RA,AGAP001727-RA,AGAP001809-RA,AGAP002143-RA,AGAP002293-RA,AGAP002427-RA,AGAP002877-RA,AGAP005268-RA,AGAP005330-RA,AGAP005872-RA,AGAP006134-RA,AGAP006324-RA,AGAP006735-RA,AGAP007592-RA,AGAP008275-RA,AGAP008725-RA,AGAP008870-RA,AGAP009291-RA,AGAP009318-RA,AGAP009568-RA,AGAP009…
GO:BP	cell projection assembly	GO:0030031	5.37563e-16	15.2696	116	588	33	13832	AGAP000219-RA,AGAP000246-RA,AGAP000990-RA,AGAP001018-RA,AGAP001165-RA,AGAP001727-RA,AGAP001809-RA,AGAP002143-RA,AGAP002293-RA,AGAP002427-RA,AGAP002548-RA,AGAP003905-RA,AGAP004416-RA,AGAP005250-RA,AGAP005268-RA,AGAP005448-RA,AGAP005468-RB,AGAP006134-RA,AGAP006324-RA,AGAP006735-RA,AGAP008275-RA,AGAP008725-RA,AGAP009084-RA,AGAP009125-RA,AGAP009594-RA,AGAP010165-RA,AGAP010190-RA,AGAP010418-RA,AGAP011…
GO:BP	cell projection organization	GO:0030030	7.54851e-15	14.1221	257	588	47	13832	AGAP000136-RA,AGAP000187-RA,AGAP000219-RA,AGAP000246-RA,AGAP000561-RA,AGAP000686-RA,AGAP000990-RA,AGAP001018-RA,AGAP001165-RA,AGAP001727-RA,AGAP001809-RA,AGAP002143-RA,AGAP002293-RA,AGAP002427-RA,AGAP002548-RA,AGAP002877-RA,AGAP003339-RA,AGAP003868-RA,AGAP003905-RA,AGAP003976-RA,AGAP004416-RA,AGAP005250-RA,AGAP005268-RA,AGAP005330-RA,AGAP005448-RA,AGAP005468-RB,AGAP005872-RA,AGAP006134-RA,AGAP006…
GO:BP	plasma membrane bounded cell projection organization	GO:0120036	1.1257e-14	13.9486	249	588	46	13832	AGAP000136-RA,AGAP000187-RA,AGAP000219-RA,AGAP000246-RA,AGAP000561-RA,AGAP000686-RA,AGAP000990-RA,AGAP001018-RA,AGAP001165-RA,AGAP001727-RA,AGAP001809-RA,AGAP002143-RA,AGAP002293-RA,AGAP002427-RA,AGAP002548-RA,AGAP002877-RA,AGAP003339-RA,AGAP003868-RA,AGAP003905-RA,AGAP003976-RA,AGAP004416-RA,AGAP005250-RA,AGAP005268-RA,AGAP005330-RA,AGAP005448-RA,AGAP005468-RB,AGAP005872-RA,AGAP006134-RA,AGAP006…
GO:BP	microtubule-based transport	GO:0099111	1.31521e-12	11.881	43	588	19	13832	AGAP000136-RA,AGAP000161-RA,AGAP000320-RA,AGAP000561-RA,AGAP000686-RA,AGAP001809-RA,AGAP002293-RA,AGAP002427-RA,AGAP002877-RA,AGAP005268-RA,AGAP005330-RA,AGAP005872-RA,AGAP006324-RA,AGAP007592-RA,AGAP008725-RA,AGAP009291-RA,AGAP009657-RA,AGAP010165-RA,AGAP010418-RA
GO:BP	organelle assembly	GO:0070925	2.97576e-12	11.5264	242	588	42	13832	AGAP000219-RA,AGAP000246-RA,AGAP000562-RA,AGAP000969-RE,AGAP000990-RA,AGAP001018-RA,AGAP001165-RA,AGAP001227-RA,AGAP001727-RA,AGAP001809-RA,AGAP002036-RA,AGAP002143-RA,AGAP002293-RA,AGAP002427-RA,AGAP002434-RA,AGAP002548-RA,AGAP002685-RA,AGAP003131-RA,AGAP003868-RA,AGAP003905-RA,AGAP004416-RA,AGAP005250-RA,AGAP005268-RA,AGAP005448-RA,AGAP005468-RB,AGAP006134-RA,AGAP006324-RA,AGAP006735-RA,AGAP007…
GO:BP	organelle organization	GO:0006996	6.36864e-12	11.196	928	588	92	13832	AGAP000136-RA,AGAP000161-RA,AGAP000187-RA,AGAP000219-RA,AGAP000235-RA,AGAP000243-RA,AGAP000246-RA,AGAP000560-RA,AGAP000562-RA,AGAP000686-RA,AGAP000969-RE,AGAP000990-RA,AGAP001018-RA,AGAP001165-RA,AGAP001227-RA,AGAP001522-RA,AGAP001726-RA,AGAP001727-RA,AGAP001809-RA,AGAP002036-RA,AGAP002075-RA,AGAP002143-RA,AGAP002293-RA,AGAP002334-RA,AGAP002364-RB,AGAP002427-RA,AGAP002434-RA,AGAP002475-RA,AGAP002…
GO:BP	transport along microtubule	GO:0010970	8.38503e-12	11.0765	41	588	18	13832	AGAP000136-RA,AGAP000161-RA,AGAP000320-RA,AGAP000561-RA,AGAP000686-RA,AGAP001809-RA,AGAP002293-RA,AGAP002427-RA,AGAP002877-RA,AGAP005330-RA,AGAP005872-RA,AGAP006324-RA,AGAP007592-RA,AGAP008725-RA,AGAP009291-RA,AGAP009657-RA,AGAP010165-RA,AGAP010418-RA
GO:BP	cytoskeleton-dependent intracellular transport	GO:0030705	8.76313e-11	10.0573	52	588	19	13832	AGAP000136-RA,AGAP000161-RA,AGAP000320-RA,AGAP000561-RA,AGAP000686-RA,AGAP001809-RA,AGAP002293-RA,AGAP002427-RA,AGAP002877-RA,AGAP005330-RA,AGAP005872-RA,AGAP006324-RA,AGAP007592-RA,AGAP008725-RA,AGAP008854-RA,AGAP009291-RA,AGAP009657-RA,AGAP010165-RA,AGAP010418-RA
GO:BP	microtubule cytoskeleton organization	GO:0000226	3.15122e-08	7.50152	185	588	31	13832	AGAP000990-RA,AGAP001018-RA,AGAP001227-RA,AGAP001726-RA,AGAP001727-RA,AGAP002143-RA,AGAP002334-RA,AGAP002434-RA,AGAP002548-RA,AGAP003120-RA,AGAP003241-RA,AGAP003805-RA,AGAP003868-RA,AGAP004416-RA,AGAP005250-RA,AGAP005268-RA,AGAP006735-RA,AGAP007863-RA,AGAP007888-RA,AGAP007923-RA,AGAP008854-RA,AGAP009084-RA,AGAP009594-RA,AGAP010336-RA,AGAP010971-RA,AGAP011078-RA,AGAP011109-RA,AGAP011141-RA,AGAP012…
GO:BP	microtubule bundle formation	GO:0001578	3.5627e-08	7.44822	35	588	14	13832	AGAP000990-RA,AGAP001018-RA,AGAP001727-RA,AGAP002143-RA,AGAP002434-RA,AGAP004416-RA,AGAP005250-RA,AGAP005268-RA,AGAP006735-RA,AGAP009084-RA,AGAP009594-RA,AGAP011078-RA,AGAP013430-RA,AGAP029281-RA
GO:BP	intraciliary transport	GO:0042073	1.16114e-07	6.93512	21	588	11	13832	AGAP000136-RA,AGAP000686-RA,AGAP001809-RA,AGAP002293-RA,AGAP002877-RA,AGAP005330-RA,AGAP005872-RA,AGAP006324-RA,AGAP008725-RA,AGAP010165-RA,AGAP010418-RA
GO:BP	axoneme assembly	GO:0035082	1.39121e-07	6.85661	32	588	13	13832	AGAP000990-RA,AGAP001018-RA,AGAP001727-RA,AGAP002143-RA,AGAP004416-RA,AGAP005250-RA,AGAP005268-RA,AGAP006735-RA,AGAP009084-RA,AGAP009594-RA,AGAP011078-RA,AGAP013430-RA,AGAP029281-RA
GO:BP	cellular component organization	GO:0016043	1.86849e-07	6.72851	1628	588	121	13832	AGAP000136-RA,AGAP000161-RA,AGAP000187-RA,AGAP000219-RA,AGAP000235-RA,AGAP000243-RA,AGAP000246-RA,AGAP000560-RA,AGAP000561-RA,AGAP000562-RA,AGAP000686-RA,AGAP000969-RE,AGAP000990-RA,AGAP001018-RA,AGAP001165-RA,AGAP001227-RA,AGAP001522-RA,AGAP001726-RA,AGAP001727-RA,AGAP001809-RA,AGAP001820-RA,AGAP002036-RA,AGAP002075-RA,AGAP002143-RA,AGAP002293-RA,AGAP002334-RA,AGAP002364-RB,AGAP002427-RA,AGAP002…
GO:BP	cellular component assembly	GO:0022607	4.64014e-07	6.33347	621	588	61	13832	AGAP000219-RA,AGAP000243-RA,AGAP000246-RA,AGAP000562-RA,AGAP000969-RE,AGAP000990-RA,AGAP001018-RA,AGAP001165-RA,AGAP001227-RA,AGAP001727-RA,AGAP001809-RA,AGAP002036-RA,AGAP002143-RA,AGAP002293-RA,AGAP002334-RA,AGAP002427-RA,AGAP002434-RA,AGAP002475-RA,AGAP002548-RA,AGAP002665-RA,AGAP002685-RA,AGAP002711-RB,AGAP003131-RA,AGAP003868-RA,AGAP003905-RA,AGAP004275-RA,AGAP004416-RA,AGAP005250-RA,AGAP005…
GO:BP	cilium movement	GO:0003341	4.95603e-06	5.30487	41	588	13	13832	AGAP000219-RA,AGAP000990-RA,AGAP001018-RA,AGAP001727-RA,AGAP002143-RA,AGAP005268-RA,AGAP006134-RA,AGAP006735-RA,AGAP008275-RA,AGAP008870-RA,AGAP009568-RA,AGAP011441-RA,AGAP011644-RA
GO:BP	cilium-dependent cell motility	GO:0060285	5.38393e-06	5.2689	28	588	11	13832	AGAP000219-RA,AGAP000990-RA,AGAP002143-RA,AGAP003805-RA,AGAP005250-RA,AGAP006134-RA,AGAP006735-RA,AGAP008275-RA,AGAP009568-RA,AGAP011441-RA,AGAP011644-RA
GO:BP	cellular component organization or biogenesis	GO:0071840	8.13093e-06	5.08986	1789	588	124	13832	AGAP000136-RA,AGAP000161-RA,AGAP000187-RA,AGAP000219-RA,AGAP000235-RA,AGAP000243-RA,AGAP000246-RA,AGAP000560-RA,AGAP000561-RA,AGAP000562-RA,AGAP000686-RA,AGAP000969-RE,AGAP000990-RA,AGAP001018-RA,AGAP001165-RA,AGAP001227-RA,AGAP001522-RA,AGAP001726-RA,AGAP001727-RA,AGAP001809-RA,AGAP001820-RA,AGAP002036-RA,AGAP002075-RA,AGAP002143-RA,AGAP002293-RA,AGAP002334-RA,AGAP002364-RB,AGAP002427-RA,AGAP002…
GO:BP	cilium or flagellum-dependent cell motility	GO:0001539	8.34342e-06	5.07866	29	588	11	13832	AGAP000219-RA,AGAP000990-RA,AGAP002143-RA,AGAP003805-RA,AGAP005250-RA,AGAP006134-RA,AGAP006735-RA,AGAP008275-RA,AGAP009568-RA,AGAP011441-RA,AGAP011644-RA
GO:BP	axonemal dynein complex assembly	GO:0070286	2.12711e-05	4.67221	25	588	10	13832	AGAP000990-RA,AGAP001018-RA,AGAP001727-RA,AGAP002143-RA,AGAP004416-RA,AGAP005250-RA,AGAP005268-RA,AGAP009084-RA,AGAP011078-RA,AGAP029281-RA
GO:BP	cytoskeleton organization	GO:0007010	4.03735e-05	4.3939	343	588	38	13832	AGAP000235-RA,AGAP000243-RA,AGAP000969-RE,AGAP000990-RA,AGAP001018-RA,AGAP001227-RA,AGAP001726-RA,AGAP001727-RA,AGAP002143-RA,AGAP002334-RA,AGAP002434-RA,AGAP002548-RA,AGAP003120-RA,AGAP003241-RA,AGAP003805-RA,AGAP003868-RA,AGAP004112-RA,AGAP004416-RA,AGAP005250-RA,AGAP005268-RA,AGAP006735-RA,AGAP007863-RA,AGAP007888-RA,AGAP007923-RA,AGAP008854-RA,AGAP009073-RA,AGAP009084-RA,AGAP009594-RA,AGAP010…
GO:BP	biological_process	GO:0008150	4.28269e-05	4.36828	8185	588	409	13832	AGAP000045-RB,AGAP000061-RA,AGAP000116-RA,AGAP000131-RA,AGAP000136-RA,AGAP000161-RA,AGAP000187-RA,AGAP000219-RA,AGAP000232-RA,AGAP000235-RA,AGAP000236-RB,AGAP000243-RA,AGAP000246-RA,AGAP000286-RA,AGAP000317-RA,AGAP000320-RA,AGAP000321-RB,AGAP000413-RA,AGAP000452-RA,AGAP000456-RA,AGAP000483-RB,AGAP000528-RA,AGAP000560-RA,AGAP000561-RA,AGAP000562-RA,AGAP000579-RA,AGAP000592-RA,AGAP000595-RA,AGAP000…
GO:BP	protein-containing complex localization	GO:0031503	7.01379e-05	4.15405	50	588	13	13832	AGAP000136-RA,AGAP000161-RA,AGAP000561-RA,AGAP000686-RA,AGAP001809-RA,AGAP002293-RA,AGAP002877-RA,AGAP005330-RA,AGAP005872-RA,AGAP006324-RA,AGAP008725-RA,AGAP010165-RA,AGAP010418-RA
GO:BP	cellular process	GO:0009987	7.19101e-05	4.14321	7915	588	397	13832	AGAP000045-RB,AGAP000061-RA,AGAP000116-RA,AGAP000131-RA,AGAP000136-RA,AGAP000161-RA,AGAP000187-RA,AGAP000219-RA,AGAP000232-RA,AGAP000235-RA,AGAP000236-RB,AGAP000243-RA,AGAP000246-RA,AGAP000286-RA,AGAP000317-RA,AGAP000320-RA,AGAP000321-RB,AGAP000413-RA,AGAP000452-RA,AGAP000456-RA,AGAP000483-RB,AGAP000528-RA,AGAP000560-RA,AGAP000561-RA,AGAP000562-RA,AGAP000592-RA,AGAP000595-RA,AGAP000633-RA,AGAP000…
GO:BP	cellular component biogenesis	GO:0044085	0.000270849	3.56727	789	588	64	13832	AGAP000219-RA,AGAP000243-RA,AGAP000246-RA,AGAP000562-RA,AGAP000969-RE,AGAP000990-RA,AGAP001018-RA,AGAP001165-RA,AGAP001227-RA,AGAP001727-RA,AGAP001809-RA,AGAP002036-RA,AGAP002143-RA,AGAP002293-RA,AGAP002334-RA,AGAP002427-RA,AGAP002434-RA,AGAP002475-RA,AGAP002548-RA,AGAP002665-RA,AGAP002685-RA,AGAP002711-RB,AGAP003024-RC,AGAP003131-RA,AGAP003868-RA,AGAP003905-RA,AGAP004275-RA,AGAP004416-RA,AGAP005…
GO:BP	cilium movement involved in cell motility	GO:0060294	0.00183726	2.73583	23	588	8	13832	AGAP000219-RA,AGAP000990-RA,AGAP006134-RA,AGAP006735-RA,AGAP008275-RA,AGAP009568-RA,AGAP011441-RA,AGAP011644-RA
GO:BP	cell cycle	GO:0007049	0.00375834	2.425	349	588	34	13832	AGAP000592-RA,AGAP000651-RB,AGAP001227-RA,AGAP001522-RA,AGAP001726-RA,AGAP002075-RA,AGAP002110-RA,AGAP002427-RA,AGAP002434-RA,AGAP002548-RA,AGAP002760-RA,AGAP002822-RA,AGAP002875-RA,AGAP003213-RA,AGAP003796-RA,AGAP003805-RA,AGAP003868-RA,AGAP004275-RA,AGAP004615-RA,AGAP005216-RA,AGAP005321-RA,AGAP005578-RA,AGAP005819-RA,AGAP006388-RA,AGAP006998-RA,AGAP007598-RA,AGAP007690-RA,AGAP008862-RA,AGAP010…
GO:BP	regulation of microtubule-based movement	GO:0060632	0.00446151	2.35052	8	588	5	13832	AGAP002143-RA,AGAP006134-RA,AGAP008870-RA,AGAP009657-RA,AGAP011644-RA
GO:BP	negative regulation of cell cycle	GO:0045786	0.00622385	2.20594	62	588	12	13832	AGAP001522-RA,AGAP002075-RA,AGAP002110-RA,AGAP002434-RA,AGAP002548-RA,AGAP002760-RA,AGAP002875-RA,AGAP003213-RA,AGAP003868-RA,AGAP005321-RA,AGAP007598-RA,AGAP010787-RA
GO:BP	negative regulation of cell cycle process	GO:0010948	0.0178665	1.74796	58	588	11	13832	AGAP001522-RA,AGAP002075-RA,AGAP002110-RA,AGAP002434-RA,AGAP002548-RA,AGAP002760-RA,AGAP003213-RA,AGAP003868-RA,AGAP005321-RA,AGAP007598-RA,AGAP010787-RA
GO:BP	localization	GO:0051179	0.0197619	1.70417	1648	588	103	13832	AGAP000116-RA,AGAP000136-RA,AGAP000161-RA,AGAP000320-RA,AGAP000413-RA,AGAP000452-RA,AGAP000483-RB,AGAP000561-RA,AGAP000562-RA,AGAP000579-RA,AGAP000686-RA,AGAP001027-RC,AGAP001267-RA,AGAP001281-RB,AGAP001391-RB,AGAP001588-RA,AGAP001726-RA,AGAP001733-RA,AGAP001782-RA,AGAP001809-RA,AGAP002036-RA,AGAP002060-RA,AGAP002075-RA,AGAP002242-RA,AGAP002280-RA,AGAP002293-RA,AGAP002427-RA,AGAP002434-RA,AGAP002…
GO:BP	cell motility	GO:0048870	0.0206318	1.68546	92	588	14	13832	AGAP000219-RA,AGAP000861-RA,AGAP000990-RA,AGAP002143-RA,AGAP003559-RA,AGAP003805-RA,AGAP005250-RA,AGAP005850-RA,AGAP006134-RA,AGAP006735-RA,AGAP008275-RA,AGAP009568-RA,AGAP011441-RA,AGAP011644-RA
GO:BP	phosphate-containing compound metabolic process	GO:0006796	0.0269998	1.56864	762	588	56	13832	AGAP000483-RB,AGAP000595-RA,AGAP000747-RA,AGAP000954-RD,AGAP001482-RA,AGAP001704-RA,AGAP002021-RA,AGAP002075-RA,AGAP002108-RA,AGAP002110-RA,AGAP002142-RA,AGAP002662-RA,AGAP002875-RA,AGAP003153-RA,AGAP003180-RA,AGAP003283-RA,AGAP003796-RA,AGAP003874-RC,AGAP003976-RA,AGAP004008-RA,AGAP004096-RA,AGAP004112-RA,AGAP004158-RA,AGAP004437-RD,AGAP005216-RA,AGAP005521-RA,AGAP005567-RA,AGAP005971-RA,AGAP006…
GO:BP	phosphorus metabolic process	GO:0006793	0.0279952	1.55292	763	588	56	13832	AGAP000483-RB,AGAP000595-RA,AGAP000747-RA,AGAP000954-RD,AGAP001482-RA,AGAP001704-RA,AGAP002021-RA,AGAP002075-RA,AGAP002108-RA,AGAP002110-RA,AGAP002142-RA,AGAP002662-RA,AGAP002875-RA,AGAP003153-RA,AGAP003180-RA,AGAP003283-RA,AGAP003796-RA,AGAP003874-RC,AGAP003976-RA,AGAP004008-RA,AGAP004096-RA,AGAP004112-RA,AGAP004158-RA,AGAP004437-RD,AGAP005216-RA,AGAP005521-RA,AGAP005567-RA,AGAP005971-RA,AGAP006…
GO:BP	intraciliary retrograde transport	GO:0035721	0.0294073	1.53154	6	588	4	13832	AGAP000136-RA,AGAP000686-RA,AGAP010165-RA,AGAP010418-RA
GO:BP	cell cycle process	GO:0022402	0.0301795	1.52029	260	588	26	13832	AGAP000592-RA,AGAP000651-RB,AGAP001227-RA,AGAP001522-RA,AGAP001726-RA,AGAP002075-RA,AGAP002110-RA,AGAP002434-RA,AGAP002548-RA,AGAP002760-RA,AGAP002822-RA,AGAP003213-RA,AGAP003805-RA,AGAP003868-RA,AGAP004275-RA,AGAP005321-RA,AGAP005578-RA,AGAP005819-RA,AGAP006388-RA,AGAP006998-RA,AGAP007598-RA,AGAP007690-RA,AGAP010787-RA,AGAP011109-RA,AGAP011219-RA,AGAP011534-RA
GO:BP	regulation of microtubule-based process	GO:0032886	0.0449595	1.34718	34	588	8	13832	AGAP002143-RA,AGAP002334-RA,AGAP002434-RA,AGAP002548-RA,AGAP006134-RA,AGAP008870-RA,AGAP009657-RA,AGAP011644-RA
GO:CC	cilium	GO:0005929	9.07322e-27	26.0422	153	588	48	13832	AGAP000136-RA,AGAP000187-RA,AGAP000219-RA,AGAP000246-RA,AGAP000686-RA,AGAP000990-RA,AGAP001018-RA,AGAP001165-RA,AGAP001727-RA,AGAP001809-RA,AGAP002143-RA,AGAP002293-RA,AGAP002510-RA,AGAP002548-RA,AGAP002877-RA,AGAP003120-RA,AGAP003339-RA,AGAP003805-RA,AGAP003905-RA,AGAP005268-RA,AGAP005330-RA,AGAP005448-RA,AGAP005468-RB,AGAP005850-RA,AGAP005872-RA,AGAP006134-RA,AGAP006324-RA,AGAP006735-RA,AGAP007…
GO:CC	microtubule cytoskeleton	GO:0015630	1.02364e-22	21.9899	255	588	56	13832	AGAP000187-RA,AGAP000219-RA,AGAP000246-RA,AGAP000320-RA,AGAP000561-RA,AGAP000592-RA,AGAP000686-RA,AGAP000990-RA,AGAP001018-RA,AGAP001165-RA,AGAP001227-RA,AGAP001726-RA,AGAP001727-RA,AGAP001809-RA,AGAP002143-RA,AGAP002293-RA,AGAP002334-RA,AGAP002427-RA,AGAP002434-RA,AGAP002510-RA,AGAP002877-RA,AGAP003120-RA,AGAP003241-RA,AGAP003339-RA,AGAP003805-RA,AGAP003868-RA,AGAP005268-RA,AGAP005330-RA,AGAP005…
GO:CC	cytoskeleton	GO:0005856	5.34658e-22	21.2719	441	588	73	13832	AGAP000187-RA,AGAP000219-RA,AGAP000246-RA,AGAP000320-RA,AGAP000561-RA,AGAP000562-RA,AGAP000592-RA,AGAP000651-RB,AGAP000686-RA,AGAP000969-RE,AGAP000990-RA,AGAP001018-RA,AGAP001165-RA,AGAP001227-RA,AGAP001726-RA,AGAP001727-RA,AGAP001809-RA,AGAP002143-RA,AGAP002293-RA,AGAP002334-RA,AGAP002427-RA,AGAP002434-RA,AGAP002510-RA,AGAP002877-RA,AGAP003120-RA,AGAP003241-RA,AGAP003339-RA,AGAP003679-RA,AGAP003…
GO:CC	cell projection	GO:0042995	9.91338e-18	17.0038	445	588	67	13832	AGAP000045-RB,AGAP000136-RA,AGAP000161-RA,AGAP000187-RA,AGAP000219-RA,AGAP000232-RA,AGAP000246-RA,AGAP000452-RA,AGAP000561-RA,AGAP000562-RA,AGAP000686-RA,AGAP000945-RA,AGAP000990-RA,AGAP001018-RA,AGAP001165-RA,AGAP001391-RB,AGAP001727-RA,AGAP001809-RA,AGAP002013-RA,AGAP002143-RA,AGAP002293-RA,AGAP002427-RA,AGAP002510-RA,AGAP002548-RA,AGAP002711-RB,AGAP002877-RA,AGAP003120-RA,AGAP003339-RA,AGAP003…
GO:CC	plasma membrane bounded cell projection	GO:0120025	9.33749e-16	15.0298	422	588	62	13832	AGAP000045-RB,AGAP000136-RA,AGAP000161-RA,AGAP000187-RA,AGAP000219-RA,AGAP000232-RA,AGAP000246-RA,AGAP000452-RA,AGAP000561-RA,AGAP000562-RA,AGAP000686-RA,AGAP000945-RA,AGAP000990-RA,AGAP001018-RA,AGAP001165-RA,AGAP001391-RB,AGAP001727-RA,AGAP001809-RA,AGAP002143-RA,AGAP002293-RA,AGAP002427-RA,AGAP002510-RA,AGAP002548-RA,AGAP002711-RB,AGAP002877-RA,AGAP003120-RA,AGAP003339-RA,AGAP003805-RA,AGAP003…
GO:CC	plasma membrane bounded cell projection cytoplasm	GO:0032838	3.96797e-14	13.4014	62	588	23	13832	AGAP000161-RA,AGAP000187-RA,AGAP000561-RA,AGAP000686-RA,AGAP000990-RA,AGAP002143-RA,AGAP002427-RA,AGAP002877-RA,AGAP003120-RA,AGAP003339-RA,AGAP003805-RA,AGAP005268-RA,AGAP005330-RA,AGAP005872-RA,AGAP006735-RA,AGAP008870-RA,AGAP009568-RA,AGAP009594-RA,AGAP010165-RA,AGAP011441-RA,AGAP012726-RA,AGAP013430-RA,AGAP029281-RA
GO:CC	microtubule organizing center	GO:0005815	3.03518e-13	12.5178	129	588	31	13832	AGAP000246-RA,AGAP000592-RA,AGAP000686-RA,AGAP001018-RA,AGAP001165-RA,AGAP001227-RA,AGAP001727-RA,AGAP001809-RA,AGAP002293-RA,AGAP002334-RA,AGAP002434-RA,AGAP002510-RA,AGAP002877-RA,AGAP003120-RA,AGAP003868-RA,AGAP005330-RA,AGAP005353-RA,AGAP006134-RA,AGAP006324-RA,AGAP007888-RA,AGAP008412-RD,AGAP008725-RA,AGAP008854-RA,AGAP008870-RA,AGAP009125-RA,AGAP010165-RA,AGAP010190-RA,AGAP011078-RA,AGAP011…
GO:CC	cytoplasmic region	GO:0099568	1.22945e-12	11.9103	71	588	23	13832	AGAP000161-RA,AGAP000187-RA,AGAP000561-RA,AGAP000686-RA,AGAP000990-RA,AGAP002143-RA,AGAP002427-RA,AGAP002877-RA,AGAP003120-RA,AGAP003339-RA,AGAP003805-RA,AGAP005268-RA,AGAP005330-RA,AGAP005872-RA,AGAP006735-RA,AGAP008870-RA,AGAP009568-RA,AGAP009594-RA,AGAP010165-RA,AGAP011441-RA,AGAP012726-RA,AGAP013430-RA,AGAP029281-RA
GO:CC	axoneme	GO:0005930	1.60496e-12	11.7945	52	588	20	13832	AGAP000187-RA,AGAP000686-RA,AGAP000990-RA,AGAP002143-RA,AGAP002877-RA,AGAP003120-RA,AGAP003339-RA,AGAP003805-RA,AGAP005268-RA,AGAP005330-RA,AGAP005872-RA,AGAP006735-RA,AGAP008870-RA,AGAP009568-RA,AGAP009594-RA,AGAP010165-RA,AGAP011441-RA,AGAP012726-RA,AGAP013430-RA,AGAP029281-RA
GO:CC	ciliary plasm	GO:0097014	2.47681e-12	11.6061	53	588	20	13832	AGAP000187-RA,AGAP000686-RA,AGAP000990-RA,AGAP002143-RA,AGAP002877-RA,AGAP003120-RA,AGAP003339-RA,AGAP003805-RA,AGAP005268-RA,AGAP005330-RA,AGAP005872-RA,AGAP006735-RA,AGAP008870-RA,AGAP009568-RA,AGAP009594-RA,AGAP010165-RA,AGAP011441-RA,AGAP012726-RA,AGAP013430-RA,AGAP029281-RA
GO:CC	ciliary basal body	GO:0036064	1.23627e-09	8.90789	31	588	14	13832	AGAP000686-RA,AGAP001018-RA,AGAP001165-RA,AGAP001809-RA,AGAP002510-RA,AGAP002877-RA,AGAP003120-RA,AGAP005330-RA,AGAP006134-RA,AGAP006324-RA,AGAP008870-RA,AGAP009125-RA,AGAP010165-RA,AGAP012726-RA
GO:CC	intracellular membraneless organelle	GO:0043232	4.98368e-08	7.30245	1216	588	98	13832	AGAP000187-RA,AGAP000219-RA,AGAP000246-RA,AGAP000275-RA,AGAP000320-RA,AGAP000561-RA,AGAP000562-RA,AGAP000592-RA,AGAP000651-RB,AGAP000686-RA,AGAP000969-RE,AGAP000990-RA,AGAP001018-RA,AGAP001165-RA,AGAP001227-RA,AGAP001272-RA,AGAP001522-RA,AGAP001726-RA,AGAP001727-RA,AGAP001809-RA,AGAP002036-RA,AGAP002075-RA,AGAP002143-RA,AGAP002293-RA,AGAP002334-RA,AGAP002427-RA,AGAP002434-RA,AGAP002475-RA,AGAP002…
GO:CC	membraneless organelle	GO:0043228	5.45403e-08	7.26328	1218	588	98	13832	AGAP000187-RA,AGAP000219-RA,AGAP000246-RA,AGAP000275-RA,AGAP000320-RA,AGAP000561-RA,AGAP000562-RA,AGAP000592-RA,AGAP000651-RB,AGAP000686-RA,AGAP000969-RE,AGAP000990-RA,AGAP001018-RA,AGAP001165-RA,AGAP001227-RA,AGAP001272-RA,AGAP001522-RA,AGAP001726-RA,AGAP001727-RA,AGAP001809-RA,AGAP002036-RA,AGAP002075-RA,AGAP002143-RA,AGAP002293-RA,AGAP002334-RA,AGAP002427-RA,AGAP002434-RA,AGAP002475-RA,AGAP002…
GO:CC	intraciliary transport particle	GO:0030990	9.67525e-08	7.01434	18	588	10	13832	AGAP000136-RA,AGAP000246-RA,AGAP000686-RA,AGAP001809-RA,AGAP002293-RA,AGAP002877-RA,AGAP005330-RA,AGAP008725-RA,AGAP010190-RA,AGAP010418-RA
GO:CC	microtubule	GO:0005874	3.555e-07	6.44916	114	588	22	13832	AGAP000561-RA,AGAP000592-RA,AGAP001227-RA,AGAP002334-RA,AGAP002427-RA,AGAP002434-RA,AGAP002877-RA,AGAP003120-RA,AGAP003339-RA,AGAP005850-RA,AGAP006134-RA,AGAP007592-RA,AGAP007923-RA,AGAP008854-RA,AGAP008896-RA,AGAP009568-RA,AGAP010165-RA,AGAP010336-RA,AGAP010971-RA,AGAP011441-RA,AGAP012726-RA,AGAP013430-RA
GO:CC	polymeric cytoskeletal fiber	GO:0099513	2.0163e-05	4.69544	141	588	22	13832	AGAP000561-RA,AGAP000592-RA,AGAP001227-RA,AGAP002334-RA,AGAP002427-RA,AGAP002434-RA,AGAP002877-RA,AGAP003120-RA,AGAP003339-RA,AGAP005850-RA,AGAP006134-RA,AGAP007592-RA,AGAP007923-RA,AGAP008854-RA,AGAP008896-RA,AGAP009568-RA,AGAP010165-RA,AGAP010336-RA,AGAP010971-RA,AGAP011441-RA,AGAP012726-RA,AGAP013430-RA
GO:CC	intraciliary transport particle B	GO:0030992	2.68048e-05	4.57179	12	588	7	13832	AGAP000246-RA,AGAP001809-RA,AGAP002293-RA,AGAP002877-RA,AGAP005330-RA,AGAP008725-RA,AGAP010190-RA
GO:CC	supramolecular complex	GO:0099080	5.1548e-05	4.28779	251	588	30	13832	AGAP000561-RA,AGAP000592-RA,AGAP000969-RE,AGAP001227-RA,AGAP001272-RA,AGAP002075-RA,AGAP002334-RA,AGAP002427-RA,AGAP002434-RA,AGAP002475-RA,AGAP002877-RA,AGAP003120-RA,AGAP003131-RA,AGAP003339-RA,AGAP003525-RA,AGAP005850-RA,AGAP006134-RA,AGAP007592-RA,AGAP007923-RA,AGAP008854-RA,AGAP008862-RA,AGAP008896-RA,AGAP009568-RA,AGAP010165-RA,AGAP010336-RA,AGAP010971-RA,AGAP011441-RA,AGAP012645-RA,AGAP012…
GO:CC	intracellular anatomical structure	GO:0005622	0.000109849	3.9592	6029	588	314	13832	AGAP000061-RA,AGAP000116-RA,AGAP000131-RA,AGAP000161-RA,AGAP000187-RA,AGAP000219-RA,AGAP000232-RA,AGAP000235-RA,AGAP000236-RB,AGAP000246-RA,AGAP000251-RA,AGAP000275-RA,AGAP000286-RA,AGAP000317-RA,AGAP000320-RA,AGAP000452-RA,AGAP000458-RA,AGAP000483-RB,AGAP000528-RA,AGAP000560-RA,AGAP000561-RA,AGAP000562-RA,AGAP000592-RA,AGAP000595-RA,AGAP000651-RB,AGAP000662-RB,AGAP000686-RA,AGAP000861-RA,AGAP000…
GO:CC	supramolecular polymer	GO:0099081	0.000117025	3.93172	168	588	23	13832	AGAP000561-RA,AGAP000592-RA,AGAP000969-RE,AGAP001227-RA,AGAP002334-RA,AGAP002427-RA,AGAP002434-RA,AGAP002877-RA,AGAP003120-RA,AGAP003339-RA,AGAP005850-RA,AGAP006134-RA,AGAP007592-RA,AGAP007923-RA,AGAP008854-RA,AGAP008896-RA,AGAP009568-RA,AGAP010165-RA,AGAP010336-RA,AGAP010971-RA,AGAP011441-RA,AGAP012726-RA,AGAP013430-RA
GO:CC	supramolecular fiber	GO:0099512	0.000117025	3.93172	168	588	23	13832	AGAP000561-RA,AGAP000592-RA,AGAP000969-RE,AGAP001227-RA,AGAP002334-RA,AGAP002427-RA,AGAP002434-RA,AGAP002877-RA,AGAP003120-RA,AGAP003339-RA,AGAP005850-RA,AGAP006134-RA,AGAP007592-RA,AGAP007923-RA,AGAP008854-RA,AGAP008896-RA,AGAP009568-RA,AGAP010165-RA,AGAP010336-RA,AGAP010971-RA,AGAP011441-RA,AGAP012726-RA,AGAP013430-RA
GO:CC	organelle	GO:0043226	0.000413199	3.38384	5049	588	268	13832	AGAP000061-RA,AGAP000116-RA,AGAP000136-RA,AGAP000161-RA,AGAP000187-RA,AGAP000219-RA,AGAP000236-RB,AGAP000246-RA,AGAP000275-RA,AGAP000286-RA,AGAP000317-RA,AGAP000320-RA,AGAP000458-RA,AGAP000483-RB,AGAP000528-RA,AGAP000560-RA,AGAP000561-RA,AGAP000562-RA,AGAP000592-RA,AGAP000595-RA,AGAP000651-RB,AGAP000662-RB,AGAP000686-RA,AGAP000861-RA,AGAP000884-RA,AGAP000969-RE,AGAP000990-RA,AGAP001018-RA,AGAP001…
GO:CC	cellular anatomical structure	GO:0110165	0.000451607	3.34524	9063	588	436	13832	AGAP000045-RB,AGAP000061-RA,AGAP000116-RA,AGAP000131-RA,AGAP000136-RA,AGAP000161-RA,AGAP000187-RA,AGAP000219-RA,AGAP000232-RA,AGAP000235-RA,AGAP000236-RB,AGAP000246-RA,AGAP000251-RA,AGAP000275-RA,AGAP000286-RA,AGAP000317-RA,AGAP000320-RA,AGAP000413-RA,AGAP000452-RA,AGAP000456-RA,AGAP000458-RA,AGAP000483-RB,AGAP000528-RA,AGAP000560-RA,AGAP000561-RA,AGAP000562-RA,AGAP000579-RA,AGAP000592-RA,AGAP000…
GO:CC	cellular_component	GO:0005575	0.000697252	3.15661	9164	588	439	13832	AGAP000045-RB,AGAP000061-RA,AGAP000116-RA,AGAP000131-RA,AGAP000136-RA,AGAP000161-RA,AGAP000187-RA,AGAP000219-RA,AGAP000232-RA,AGAP000235-RA,AGAP000236-RB,AGAP000246-RA,AGAP000251-RA,AGAP000275-RA,AGAP000286-RA,AGAP000317-RA,AGAP000320-RA,AGAP000413-RA,AGAP000452-RA,AGAP000456-RA,AGAP000458-RA,AGAP000483-RB,AGAP000528-RA,AGAP000560-RA,AGAP000561-RA,AGAP000562-RA,AGAP000579-RA,AGAP000592-RA,AGAP000…
GO:CC	microtubule associated complex	GO:0005875	0.000878414	3.0563	79	588	14	13832	AGAP000187-RA,AGAP000320-RA,AGAP000561-RA,AGAP000990-RA,AGAP002143-RA,AGAP002427-RA,AGAP005268-RA,AGAP007592-RA,AGAP009318-RA,AGAP009568-RA,AGAP010165-RA,AGAP011219-RA,AGAP011441-RA,AGAP029281-RA
GO:CC	motile cilium	GO:0031514	0.00187906	2.72606	35	588	9	13832	AGAP000219-RA,AGAP003120-RA,AGAP005850-RA,AGAP006134-RA,AGAP008275-RA,AGAP009568-RA,AGAP011441-RA,AGAP012726-RA,AGAP029281-RA
GO:CC	intracellular organelle	GO:0043229	0.00305125	2.51552	4984	588	260	13832	AGAP000061-RA,AGAP000116-RA,AGAP000161-RA,AGAP000187-RA,AGAP000219-RA,AGAP000236-RB,AGAP000246-RA,AGAP000275-RA,AGAP000286-RA,AGAP000317-RA,AGAP000320-RA,AGAP000458-RA,AGAP000483-RB,AGAP000528-RA,AGAP000560-RA,AGAP000561-RA,AGAP000562-RA,AGAP000592-RA,AGAP000595-RA,AGAP000651-RB,AGAP000662-RB,AGAP000686-RA,AGAP000861-RA,AGAP000884-RA,AGAP000969-RE,AGAP000990-RA,AGAP001018-RA,AGAP001159-RA,AGAP001…
GO:CC	dynein complex	GO:0030286	0.00306812	2.51313	37	588	9	13832	AGAP000320-RA,AGAP000990-RA,AGAP002143-RA,AGAP005268-RA,AGAP009318-RA,AGAP009568-RA,AGAP010165-RA,AGAP011441-RA,AGAP029281-RA
GO:CC	axonemal dynein complex	GO:0005858	0.00348916	2.45728	15	588	6	13832	AGAP000990-RA,AGAP002143-RA,AGAP005268-RA,AGAP009568-RA,AGAP011441-RA,AGAP029281-RA
GO:CC	centrosome	GO:0005813	0.00364352	2.43848	89	588	14	13832	AGAP000246-RA,AGAP000592-RA,AGAP001227-RA,AGAP001727-RA,AGAP002293-RA,AGAP002334-RA,AGAP002434-RA,AGAP007888-RA,AGAP008412-RD,AGAP008854-RA,AGAP010190-RA,AGAP011078-RA,AGAP011109-RA,AGAP013115-RA
GO:CC	centriole	GO:0005814	0.0055078	2.25902	23	588	7	13832	AGAP001165-RA,AGAP003120-RA,AGAP003868-RA,AGAP006324-RA,AGAP008725-RA,AGAP011109-RA,AGAP012726-RA
GO:CC	axonemal microtubule	GO:0005879	0.00762412	2.11781	6	588	4	13832	AGAP002877-RA,AGAP003120-RA,AGAP012726-RA,AGAP013430-RA
GO:CC	non-motile cilium	GO:0097730	0.0141873	1.8481	12	588	5	13832	AGAP001727-RA,AGAP003905-RA,AGAP006324-RA,AGAP009125-RA,AGAP011644-RA
GO:CC	ciliary transition zone	GO:0035869	0.0141873	1.8481	12	588	5	13832	AGAP000187-RA,AGAP002548-RA,AGAP005448-RA,AGAP005468-RB,AGAP028647-RA

## Sheet: Supplementary Table 4. D
source	term_name	term_id	adjusted_p_value	negative_log10_of_adjusted_p_value	term_size	query_size	intersection_size	effective_domain_size	intersections
GO:MF	protein binding	GO:0005515	7.04644e-28	27.152	2333	990	307	13832	AGAP000015-RA,AGAP000017-RB,AGAP000042-RA,AGAP000159-RA,AGAP000189-RA,AGAP000255-RD,AGAP000343-RA,AGAP000446-RA,AGAP000504-RA,AGAP000562-RB,AGAP000575-RA,AGAP000585-RA,AGAP000668-RA,AGAP000776-RA,AGAP000810-RA,AGAP000850-RA,AGAP000998-RA,AGAP001081-RA,AGAP001102-RA,AGAP001157-RA,AGAP001194-RA,AGAP001320-RA,AGAP001361-RA,AGAP001362-RA,AGAP001373-RA,AGAP001384-RA,AGAP001411-RB,AGAP001480-RC,AGAP001…
GO:MF	binding	GO:0005488	1.31291e-25	24.8818	6128	990	604	13832	AGAP000015-RA,AGAP000017-RB,AGAP000042-RA,AGAP000061-RB,AGAP000090-RA,AGAP000091-RA,AGAP000141-RA,AGAP000159-RA,AGAP000178-RA,AGAP000185-RA,AGAP000189-RA,AGAP000236-RA,AGAP000248-RA,AGAP000255-RD,AGAP000281-RA,AGAP000339-RA,AGAP000343-RA,AGAP000355-RA,AGAP000446-RA,AGAP000453-RA,AGAP000468-RA,AGAP000474-RA,AGAP000504-RA,AGAP000532-RA,AGAP000562-RB,AGAP000575-RA,AGAP000585-RA,AGAP000653-RA,AGAP000…
GO:MF	DNA binding	GO:0003677	2.24428e-14	13.6489	970	990	141	13832	AGAP000061-RB,AGAP000141-RA,AGAP000281-RA,AGAP000474-RA,AGAP000668-RA,AGAP001133-RA,AGAP001135-RA,AGAP001141-RB,AGAP001404-RA,AGAP001421-RA,AGAP001432-RA,AGAP001535-RA,AGAP001813-RA,AGAP001854-RA,AGAP001856-RA,AGAP001895-RA,AGAP001958-RA,AGAP002111-RA,AGAP002388-RA,AGAP002492-RA,AGAP002669-RA,AGAP002902-RA,AGAP002942-RB,AGAP002947-RA,AGAP003118-RA,AGAP003137-RA,AGAP003157-RA,AGAP003190-RA,AGAP003…
GO:MF	nucleic acid binding	GO:0003676	5.51487e-14	13.2585	1806	990	219	13832	AGAP000061-RB,AGAP000141-RA,AGAP000178-RA,AGAP000185-RA,AGAP000281-RA,AGAP000453-RA,AGAP000474-RA,AGAP000585-RA,AGAP000668-RA,AGAP000735-RB,AGAP000924-RA,AGAP000977-RA,AGAP001133-RA,AGAP001135-RA,AGAP001141-RB,AGAP001234-RA,AGAP001404-RA,AGAP001421-RA,AGAP001432-RA,AGAP001535-RA,AGAP001645-RA,AGAP001646-RA,AGAP001813-RA,AGAP001854-RA,AGAP001856-RA,AGAP001895-RA,AGAP001958-RA,AGAP001993-RA,AGAP002…
GO:MF	molecular_function	GO:0003674	1.10362e-13	12.9572	9067	990	762	13832	AGAP000015-RA,AGAP000017-RB,AGAP000042-RA,AGAP000061-RB,AGAP000090-RA,AGAP000091-RA,AGAP000141-RA,AGAP000159-RA,AGAP000178-RA,AGAP000185-RA,AGAP000189-RA,AGAP000203-RA,AGAP000236-RA,AGAP000248-RA,AGAP000254-RA,AGAP000255-RD,AGAP000281-RA,AGAP000339-RA,AGAP000343-RA,AGAP000355-RA,AGAP000414-RA,AGAP000446-RA,AGAP000453-RA,AGAP000467-RB,AGAP000468-RA,AGAP000474-RA,AGAP000504-RA,AGAP000532-RA,AGAP000…
GO:MF	ion binding	GO:0043167	6.555e-10	9.18343	2792	990	288	13832	AGAP000015-RA,AGAP000090-RA,AGAP000091-RA,AGAP000141-RA,AGAP000159-RA,AGAP000189-RA,AGAP000236-RA,AGAP000248-RA,AGAP000339-RA,AGAP000355-RA,AGAP000532-RA,AGAP000575-RA,AGAP000653-RA,AGAP000668-RA,AGAP000684-RA,AGAP000713-RA,AGAP000735-RB,AGAP000758-RA,AGAP000763-RA,AGAP000776-RA,AGAP000780-RA,AGAP000810-RA,AGAP000829-RA,AGAP001039-RA,AGAP001133-RA,AGAP001135-RA,AGAP001157-RA,AGAP001234-RA,AGAP001…
GO:MF	small molecule binding	GO:0036094	1.90225e-09	8.72073	2878	990	293	13832	AGAP000015-RA,AGAP000090-RA,AGAP000091-RA,AGAP000141-RA,AGAP000159-RA,AGAP000189-RA,AGAP000236-RA,AGAP000248-RA,AGAP000339-RA,AGAP000355-RA,AGAP000532-RA,AGAP000575-RA,AGAP000653-RA,AGAP000668-RA,AGAP000684-RA,AGAP000713-RA,AGAP000735-RB,AGAP000758-RA,AGAP000763-RA,AGAP000776-RA,AGAP000780-RA,AGAP000810-RA,AGAP000829-RA,AGAP000998-RA,AGAP001039-RA,AGAP001133-RA,AGAP001135-RA,AGAP001157-RA,AGAP001…
GO:MF	organic cyclic compound binding	GO:0097159	2.92964e-09	8.53319	2987	990	301	13832	AGAP000015-RA,AGAP000061-RB,AGAP000090-RA,AGAP000141-RA,AGAP000159-RA,AGAP000178-RA,AGAP000185-RA,AGAP000281-RA,AGAP000453-RA,AGAP000474-RA,AGAP000575-RA,AGAP000585-RA,AGAP000668-RA,AGAP000713-RA,AGAP000735-RB,AGAP000763-RA,AGAP000776-RA,AGAP000810-RA,AGAP000924-RA,AGAP000977-RA,AGAP001039-RA,AGAP001133-RA,AGAP001135-RA,AGAP001141-RB,AGAP001234-RA,AGAP001384-RA,AGAP001404-RA,AGAP001421-RA,AGAP001…
GO:MF	metal ion binding	GO:0046872	1.06155e-07	6.97406	1828	990	198	13832	AGAP000090-RA,AGAP000091-RA,AGAP000141-RA,AGAP000189-RA,AGAP000236-RA,AGAP000248-RA,AGAP000339-RA,AGAP000355-RA,AGAP000532-RA,AGAP000668-RA,AGAP000684-RA,AGAP000758-RA,AGAP000763-RA,AGAP000780-RA,AGAP000829-RA,AGAP001039-RA,AGAP001133-RA,AGAP001157-RA,AGAP001367-RA,AGAP001368-RB,AGAP001373-RA,AGAP001404-RA,AGAP001421-RA,AGAP001475-RA,AGAP001480-RC,AGAP001535-RA,AGAP001645-RA,AGAP001800-RA,AGAP001…
GO:MF	enzyme activator activity	GO:0008047	1.07547e-07	6.9684	123	990	31	13832	AGAP001533-RA,AGAP001953-RA,AGAP002114-RA,AGAP002120-RA,AGAP002354-RA,AGAP002597-RA,AGAP002982-RA,AGAP003158-RA,AGAP003198-RA,AGAP004080-RA,AGAP004096-RB,AGAP004143-RA,AGAP004758-RC,AGAP005609-RA,AGAP005881-RA,AGAP006462-RB,AGAP006678-RA,AGAP006888-RA,AGAP007010-RA,AGAP007925-RB,AGAP009160-RA,AGAP010189-RA,AGAP010220-RA,AGAP010841-RA,AGAP011123-RB,AGAP012088-RA,AGAP013143-RA,AGAP028416-RA,AGAP029…
GO:MF	cation binding	GO:0043169	1.4267e-07	6.84567	1846	990	199	13832	AGAP000090-RA,AGAP000091-RA,AGAP000141-RA,AGAP000189-RA,AGAP000236-RA,AGAP000248-RA,AGAP000339-RA,AGAP000355-RA,AGAP000532-RA,AGAP000668-RA,AGAP000684-RA,AGAP000758-RA,AGAP000763-RA,AGAP000780-RA,AGAP000829-RA,AGAP001039-RA,AGAP001133-RA,AGAP001157-RA,AGAP001367-RA,AGAP001368-RB,AGAP001373-RA,AGAP001404-RA,AGAP001421-RA,AGAP001475-RA,AGAP001480-RC,AGAP001535-RA,AGAP001645-RA,AGAP001800-RA,AGAP001…
GO:MF	nucleoside-triphosphatase regulator activity	GO:0060589	2.38597e-05	4.62233	160	990	32	13832	AGAP000635-RA,AGAP001527-RA,AGAP001533-RA,AGAP001953-RA,AGAP002120-RA,AGAP002354-RA,AGAP002982-RA,AGAP003198-RA,AGAP003366-RA,AGAP004080-RA,AGAP004143-RA,AGAP004507-RB,AGAP005551-RA,AGAP005609-RA,AGAP006462-RB,AGAP006888-RA,AGAP007010-RA,AGAP007685-RA,AGAP007723-RA,AGAP007925-RB,AGAP009160-RA,AGAP009180-RA,AGAP009261-RA,AGAP010189-RA,AGAP010192-RA,AGAP010767-RA,AGAP010793-RA,AGAP011123-RB,AGAP012…
GO:MF	GTPase regulator activity	GO:0030695	2.38597e-05	4.62233	160	990	32	13832	AGAP000635-RA,AGAP001527-RA,AGAP001533-RA,AGAP001953-RA,AGAP002120-RA,AGAP002354-RA,AGAP002982-RA,AGAP003198-RA,AGAP003366-RA,AGAP004080-RA,AGAP004143-RA,AGAP004507-RB,AGAP005551-RA,AGAP005609-RA,AGAP006462-RB,AGAP006888-RA,AGAP007010-RA,AGAP007685-RA,AGAP007723-RA,AGAP007925-RB,AGAP009160-RA,AGAP009180-RA,AGAP009261-RA,AGAP010189-RA,AGAP010192-RA,AGAP010767-RA,AGAP010793-RA,AGAP011123-RB,AGAP012…
GO:MF	enzyme regulator activity	GO:0030234	2.59313e-05	4.58618	336	990	52	13832	AGAP000635-RA,AGAP001527-RA,AGAP001533-RA,AGAP001953-RA,AGAP002059-RA,AGAP002114-RA,AGAP002120-RA,AGAP002354-RA,AGAP002597-RA,AGAP002651-RA,AGAP002982-RA,AGAP003158-RA,AGAP003198-RA,AGAP003366-RA,AGAP004080-RA,AGAP004096-RB,AGAP004143-RA,AGAP004507-RB,AGAP004758-RC,AGAP004940-RB,AGAP005551-RA,AGAP005609-RA,AGAP005881-RA,AGAP006448-RA,AGAP006462-RB,AGAP006665-RA,AGAP006678-RA,AGAP006888-RA,AGAP007…
GO:MF	cytoskeletal protein binding	GO:0008092	3.7312e-05	4.42815	266	990	44	13832	AGAP000159-RA,AGAP000562-RB,AGAP000575-RA,AGAP000776-RA,AGAP001081-RA,AGAP001194-RA,AGAP001480-RC,AGAP001783-RB,AGAP001866-RA,AGAP001897-RA,AGAP001916-RA,AGAP002527-RA,AGAP003018-RA,AGAP003901-RA,AGAP004033-RA,AGAP004312-RC,AGAP004403-RA,AGAP004801-RA,AGAP005425-RA,AGAP005943-RA,AGAP006340-RC,AGAP006686-RA,AGAP007006-RA,AGAP007181-RA,AGAP007623-RA,AGAP007832-RB,AGAP008245-RA,AGAP009641-RA,AGAP009…
GO:MF	histone binding	GO:0042393	0.000112523	3.94876	65	990	18	13832	AGAP001373-RA,AGAP001877-RA,AGAP002132-RA,AGAP002597-RA,AGAP003118-RA,AGAP004723-RA,AGAP005035-RA,AGAP006133-RA,AGAP006811-RA,AGAP007544-RA,AGAP008698-RA,AGAP009992-RA,AGAP010202-RA,AGAP011192-RA,AGAP011447-RA,AGAP011746-RA,AGAP012009-RA,AGAP028452-RA
GO:MF	molecular adaptor activity	GO:0060090	0.000156993	3.80412	243	990	40	13832	AGAP000850-RA,AGAP001472-RA,AGAP001645-RA,AGAP001877-RA,AGAP001895-RA,AGAP002258-RA,AGAP003817-RA,AGAP003901-RA,AGAP004306-RA,AGAP004801-RA,AGAP005147-RA,AGAP005700-RA,AGAP005770-RA,AGAP005901-RD,AGAP005906-RA,AGAP006045-RB,AGAP006251-RA,AGAP006436-RB,AGAP006574-RA,AGAP007166-RA,AGAP007892-RA,AGAP008007-RA,AGAP008331-RA,AGAP009151-RA,AGAP009538-RA,AGAP009816-RA,AGAP009886-RA,AGAP010035-RA,AGAP010…
GO:MF	ATP-dependent activity, acting on DNA	GO:0008094	0.000296074	3.5286	69	990	18	13832	AGAP001135-RA,AGAP001234-RA,AGAP003190-RA,AGAP004685-RA,AGAP005035-RA,AGAP007417-RA,AGAP007775-RA,AGAP008698-RA,AGAP008917-RA,AGAP009047-RA,AGAP009910-RA,AGAP009980-RA,AGAP010699-RA,AGAP010700-RA,AGAP010720-RA,AGAP012009-RA,AGAP013180-RA,AGAP028609-RA
GO:MF	GTPase activator activity	GO:0005096	0.000367569	3.43466	84	990	20	13832	AGAP001533-RA,AGAP001953-RA,AGAP002120-RA,AGAP002354-RA,AGAP002982-RA,AGAP003198-RA,AGAP004080-RA,AGAP004143-RA,AGAP005609-RA,AGAP006462-RB,AGAP006888-RA,AGAP007010-RA,AGAP007925-RB,AGAP009160-RA,AGAP010189-RA,AGAP011123-RB,AGAP012088-RA,AGAP013143-RA,AGAP029118-RA,AGAP029772-RA
GO:MF	protein-macromolecule adaptor activity	GO:0030674	0.000424137	3.37249	225	990	37	13832	AGAP000850-RA,AGAP001472-RA,AGAP001645-RA,AGAP001877-RA,AGAP001895-RA,AGAP002258-RA,AGAP003817-RA,AGAP003901-RA,AGAP004306-RA,AGAP004801-RA,AGAP005147-RA,AGAP005700-RA,AGAP005770-RA,AGAP005901-RD,AGAP005906-RA,AGAP006045-RB,AGAP006251-RA,AGAP006436-RB,AGAP007166-RA,AGAP007892-RA,AGAP008007-RA,AGAP008331-RA,AGAP009151-RA,AGAP009538-RA,AGAP009816-RA,AGAP009886-RA,AGAP010035-RA,AGAP010206-RA,AGAP011…
GO:MF	sequence-specific DNA binding	GO:0043565	0.000438842	3.35769	593	990	74	13832	AGAP000061-RB,AGAP000474-RA,AGAP001135-RA,AGAP001141-RB,AGAP001421-RA,AGAP001856-RA,AGAP002111-RA,AGAP002492-RA,AGAP002902-RA,AGAP002942-RB,AGAP003364-RA,AGAP003565-RA,AGAP003794-RA,AGAP003940-RA,AGAP003943-RA,AGAP004052-RA,AGAP004081-RA,AGAP004259-RA,AGAP004306-RA,AGAP004438-RA,AGAP004585-RA,AGAP005135-RA,AGAP005176-RA,AGAP005362-RA,AGAP005555-RA,AGAP005568-RA,AGAP005570-RA,AGAP005731-RA,AGAP005…
GO:MF	transferase activity, transferring phosphorus-containing groups	GO:0016772	0.000545419	3.26327	420	990	57	13832	AGAP000015-RA,AGAP000713-RA,AGAP000763-RA,AGAP000810-RA,AGAP001384-RA,AGAP001404-RA,AGAP001585-RA,AGAP002469-RA,AGAP002647-RA,AGAP002686-RA,AGAP002710-RA,AGAP002748-RA,AGAP002966-RA,AGAP002968-RA,AGAP002986-RA,AGAP003157-RA,AGAP003158-RA,AGAP003365-RA,AGAP003997-RB,AGAP004527-RA,AGAP004780-RA,AGAP004890-RB,AGAP004989-RB,AGAP006065-RA,AGAP006270-RA,AGAP006340-RC,AGAP006387-RA,AGAP006659-RA,AGAP007…
GO:MF	transcription regulator activity	GO:0140110	0.00071934	3.14307	698	990	83	13832	AGAP000061-RB,AGAP001141-RB,AGAP001472-RA,AGAP001645-RA,AGAP001877-RA,AGAP001895-RA,AGAP002111-RA,AGAP002258-RA,AGAP002492-RA,AGAP002902-RA,AGAP002942-RB,AGAP003364-RA,AGAP003565-RA,AGAP003940-RA,AGAP003943-RA,AGAP004052-RA,AGAP004081-RA,AGAP004259-RA,AGAP004306-RA,AGAP004438-RA,AGAP004905-RA,AGAP005135-RA,AGAP005147-RA,AGAP005362-RA,AGAP005484-RA,AGAP005545-RA,AGAP005555-RA,AGAP005568-RA,AGAP005…
GO:MF	adenyl nucleotide binding	GO:0030554	0.000746988	3.12669	831	990	95	13832	AGAP000015-RA,AGAP000090-RA,AGAP000159-RA,AGAP000575-RA,AGAP000713-RA,AGAP000735-RB,AGAP000763-RA,AGAP000776-RA,AGAP000810-RA,AGAP001133-RA,AGAP001135-RA,AGAP001234-RA,AGAP001384-RA,AGAP001585-RA,AGAP001777-RA,AGAP001783-RB,AGAP002288-RA,AGAP002469-RA,AGAP002647-RA,AGAP002686-RA,AGAP002710-RA,AGAP002728-RB,AGAP002748-RA,AGAP002829-RA,AGAP002830-RA,AGAP002943-RA,AGAP002947-RA,AGAP002966-RA,AGAP002…
GO:MF	molecular function activator activity	GO:0140677	0.00102612	2.9888	206	990	34	13832	AGAP001533-RA,AGAP001953-RA,AGAP002114-RA,AGAP002120-RA,AGAP002354-RA,AGAP002597-RA,AGAP002982-RA,AGAP003158-RA,AGAP003198-RA,AGAP004080-RA,AGAP004096-RB,AGAP004143-RA,AGAP004758-RC,AGAP005609-RA,AGAP005881-RA,AGAP006462-RB,AGAP006678-RA,AGAP006888-RA,AGAP007010-RA,AGAP007791-RB,AGAP007925-RB,AGAP008656-RA,AGAP009160-RA,AGAP010189-RA,AGAP010220-RA,AGAP010841-RA,AGAP011123-RB,AGAP011153-RA,AGAP012…
GO:MF	adenyl ribonucleotide binding	GO:0032559	0.00111176	2.95399	783	990	90	13832	AGAP000015-RA,AGAP000090-RA,AGAP000159-RA,AGAP000575-RA,AGAP000713-RA,AGAP000735-RB,AGAP000763-RA,AGAP000776-RA,AGAP000810-RA,AGAP001133-RA,AGAP001135-RA,AGAP001234-RA,AGAP001384-RA,AGAP001585-RA,AGAP001777-RA,AGAP001783-RB,AGAP002469-RA,AGAP002647-RA,AGAP002686-RA,AGAP002710-RA,AGAP002748-RA,AGAP002829-RA,AGAP002830-RA,AGAP002947-RA,AGAP002966-RA,AGAP002968-RA,AGAP002986-RA,AGAP002996-RA,AGAP003…
GO:MF	catalytic activity, acting on DNA	GO:0140097	0.00140387	2.85267	139	990	26	13832	AGAP001135-RA,AGAP001234-RA,AGAP001404-RA,AGAP001854-RA,AGAP002388-RA,AGAP002669-RA,AGAP003157-RA,AGAP003190-RA,AGAP004491-RA,AGAP004685-RA,AGAP005035-RA,AGAP007417-RA,AGAP007775-RA,AGAP008352-RA,AGAP008651-RA,AGAP008698-RA,AGAP008917-RA,AGAP009047-RA,AGAP009910-RA,AGAP009980-RA,AGAP010699-RA,AGAP010700-RA,AGAP010720-RA,AGAP012009-RA,AGAP013180-RA,AGAP028609-RA
GO:MF	purine nucleotide binding	GO:0017076	0.00216544	2.66445	989	990	107	13832	AGAP000015-RA,AGAP000090-RA,AGAP000159-RA,AGAP000575-RA,AGAP000713-RA,AGAP000735-RB,AGAP000763-RA,AGAP000776-RA,AGAP000810-RA,AGAP001133-RA,AGAP001135-RA,AGAP001234-RA,AGAP001384-RA,AGAP001585-RA,AGAP001777-RA,AGAP001783-RB,AGAP001802-RB,AGAP001902-RA,AGAP002288-RA,AGAP002469-RA,AGAP002647-RA,AGAP002686-RA,AGAP002710-RA,AGAP002728-RB,AGAP002748-RA,AGAP002829-RA,AGAP002830-RA,AGAP002943-RA,AGAP002…
GO:MF	modification-dependent protein binding	GO:0140030	0.00217608	2.66232	38	990	12	13832	AGAP001373-RA,AGAP002597-RA,AGAP003853-RA,AGAP004723-RA,AGAP005963-RA,AGAP006133-RA,AGAP006428-RA,AGAP009992-RA,AGAP010202-RA,AGAP010345-RA,AGAP011746-RA,AGAP028452-RA
GO:MF	ATP binding	GO:0005524	0.00244332	2.61202	776	990	88	13832	AGAP000015-RA,AGAP000090-RA,AGAP000159-RA,AGAP000575-RA,AGAP000713-RA,AGAP000735-RB,AGAP000763-RA,AGAP000776-RA,AGAP000810-RA,AGAP001133-RA,AGAP001135-RA,AGAP001234-RA,AGAP001384-RA,AGAP001585-RA,AGAP001777-RA,AGAP001783-RB,AGAP002469-RA,AGAP002647-RA,AGAP002686-RA,AGAP002710-RA,AGAP002748-RA,AGAP002829-RA,AGAP002830-RA,AGAP002947-RA,AGAP002966-RA,AGAP002968-RA,AGAP002986-RA,AGAP002996-RA,AGAP003…
GO:MF	ribonucleotide binding	GO:0032553	0.00309548	2.50927	951	990	103	13832	AGAP000015-RA,AGAP000090-RA,AGAP000159-RA,AGAP000575-RA,AGAP000713-RA,AGAP000735-RB,AGAP000763-RA,AGAP000776-RA,AGAP000810-RA,AGAP001133-RA,AGAP001135-RA,AGAP001234-RA,AGAP001384-RA,AGAP001585-RA,AGAP001777-RA,AGAP001783-RB,AGAP001802-RB,AGAP001902-RA,AGAP002469-RA,AGAP002647-RA,AGAP002686-RA,AGAP002710-RA,AGAP002748-RA,AGAP002829-RA,AGAP002830-RA,AGAP002947-RA,AGAP002966-RA,AGAP002968-RA,AGAP002…
GO:MF	purine ribonucleotide binding	GO:0032555	0.00316226	2.5	940	990	102	13832	AGAP000015-RA,AGAP000090-RA,AGAP000159-RA,AGAP000575-RA,AGAP000713-RA,AGAP000735-RB,AGAP000763-RA,AGAP000776-RA,AGAP000810-RA,AGAP001133-RA,AGAP001135-RA,AGAP001234-RA,AGAP001384-RA,AGAP001585-RA,AGAP001777-RA,AGAP001783-RB,AGAP001802-RB,AGAP001902-RA,AGAP002469-RA,AGAP002647-RA,AGAP002686-RA,AGAP002710-RA,AGAP002748-RA,AGAP002829-RA,AGAP002830-RA,AGAP002947-RA,AGAP002966-RA,AGAP002968-RA,AGAP002…
GO:MF	sequence-specific double-stranded DNA binding	GO:1990837	0.00323191	2.49054	540	990	66	13832	AGAP000061-RB,AGAP000474-RA,AGAP001135-RA,AGAP001856-RA,AGAP002111-RA,AGAP002492-RA,AGAP002902-RA,AGAP002942-RB,AGAP003364-RA,AGAP003565-RA,AGAP003794-RA,AGAP003940-RA,AGAP003943-RA,AGAP004052-RA,AGAP004081-RA,AGAP004259-RA,AGAP004306-RA,AGAP004438-RA,AGAP005135-RA,AGAP005176-RA,AGAP005362-RA,AGAP005555-RA,AGAP005568-RA,AGAP005570-RA,AGAP005731-RA,AGAP005926-RA,AGAP006061-RA,AGAP006133-RA,AGAP006…
GO:MF	transferase activity	GO:0016740	0.00328598	2.48333	1185	990	123	13832	AGAP000015-RA,AGAP000042-RA,AGAP000339-RA,AGAP000355-RA,AGAP000713-RA,AGAP000763-RA,AGAP000810-RA,AGAP001367-RA,AGAP001384-RA,AGAP001404-RA,AGAP001535-RA,AGAP001585-RA,AGAP001877-RA,AGAP001947-RA,AGAP002028-RA,AGAP002069-RA,AGAP002084-RB,AGAP002246-RA,AGAP002469-RA,AGAP002647-RA,AGAP002651-RA,AGAP002671-RA,AGAP002686-RA,AGAP002710-RA,AGAP002748-RA,AGAP002758-RA,AGAP002943-RA,AGAP002966-RA,AGAP002…
GO:MF	ubiquitin-protein transferase activity	GO:0004842	0.00400149	2.39778	147	990	26	13832	AGAP000339-RA,AGAP000355-RA,AGAP002028-RA,AGAP002651-RA,AGAP002758-RA,AGAP003090-RA,AGAP003857-RA,AGAP004573-RA,AGAP005324-RB,AGAP005897-RA,AGAP006041-RA,AGAP006127-RA,AGAP006900-RA,AGAP007417-RA,AGAP007538-RA,AGAP009239-RA,AGAP009511-RB,AGAP010713-RA,AGAP010891-RA,AGAP011177-RA,AGAP011217-RA,AGAP011275-RA,AGAP011474-RA,AGAP011487-RA,AGAP011892-RA,AGAP012333-RA
GO:MF	microtubule binding	GO:0008017	0.00413886	2.38312	82	990	18	13832	AGAP000159-RA,AGAP000575-RA,AGAP001194-RA,AGAP001783-RB,AGAP001866-RA,AGAP002527-RA,AGAP003018-RA,AGAP003901-RA,AGAP004033-RA,AGAP004312-RC,AGAP007623-RA,AGAP009914-RA,AGAP010396-RA,AGAP010611-RA,AGAP010721-RA,AGAP011162-RA,AGAP029051-RC,AGAP029453-RB
GO:MF	methylation-dependent protein binding	GO:0140034	0.00416454	2.38043	18	990	8	13832	AGAP001373-RA,AGAP004723-RA,AGAP006133-RA,AGAP006428-RA,AGAP009992-RA,AGAP010202-RA,AGAP011746-RA,AGAP028452-RA
GO:MF	protein serine/threonine kinase activity	GO:0004674	0.00430394	2.36613	174	990	29	13832	AGAP000713-RA,AGAP000763-RA,AGAP000810-RA,AGAP001384-RA,AGAP002469-RA,AGAP002647-RA,AGAP002686-RA,AGAP002710-RA,AGAP002748-RA,AGAP002966-RA,AGAP002986-RA,AGAP003158-RA,AGAP003365-RA,AGAP003997-RB,AGAP004780-RA,AGAP006340-RC,AGAP008247-RA,AGAP009565-RA,AGAP010115-RA,AGAP010837-RA,AGAP011055-RA,AGAP012368-RA,AGAP012499-RA,AGAP013380-RA,AGAP029453-RB,AGAP029507-RA,AGAP029513-RA,AGAP029812-RA,AGAP029…
GO:MF	actin binding	GO:0003779	0.0046091	2.33638	131	990	24	13832	AGAP000562-RB,AGAP000776-RA,AGAP001081-RA,AGAP001194-RA,AGAP001916-RA,AGAP003901-RA,AGAP004403-RA,AGAP004801-RA,AGAP005425-RA,AGAP005943-RA,AGAP006340-RC,AGAP006686-RA,AGAP007006-RA,AGAP007181-RA,AGAP007832-RB,AGAP008245-RA,AGAP009641-RA,AGAP011138-RB,AGAP011292-RA,AGAP012185-RA,AGAP028115-RA,AGAP029051-RC,AGAP029337-RA,AGAP029520-RA
GO:MF	purine ribonucleoside triphosphate binding	GO:0035639	0.00564578	2.24828	930	990	100	13832	AGAP000015-RA,AGAP000090-RA,AGAP000159-RA,AGAP000575-RA,AGAP000713-RA,AGAP000735-RB,AGAP000763-RA,AGAP000776-RA,AGAP000810-RA,AGAP001133-RA,AGAP001135-RA,AGAP001234-RA,AGAP001384-RA,AGAP001585-RA,AGAP001777-RA,AGAP001783-RB,AGAP001802-RB,AGAP001902-RA,AGAP002469-RA,AGAP002647-RA,AGAP002686-RA,AGAP002710-RA,AGAP002748-RA,AGAP002829-RA,AGAP002830-RA,AGAP002947-RA,AGAP002966-RA,AGAP002968-RA,AGAP002…
GO:MF	catalytic activity, acting on a nucleic acid	GO:0140640	0.00570167	2.244	391	990	51	13832	AGAP000735-RB,AGAP001133-RA,AGAP001135-RA,AGAP001234-RA,AGAP001404-RA,AGAP001854-RA,AGAP002388-RA,AGAP002669-RA,AGAP002829-RA,AGAP003047-RC,AGAP003157-RA,AGAP003190-RA,AGAP003527-RA,AGAP003966-RB,AGAP004295-RA,AGAP004491-RA,AGAP004585-RA,AGAP004685-RA,AGAP004711-RA,AGAP004776-RA,AGAP005035-RA,AGAP005391-RA,AGAP005646-RA,AGAP005926-RA,AGAP006065-RA,AGAP006387-RA,AGAP006659-RA,AGAP007417-RA,AGAP007…
GO:MF	molecular function regulator activity	GO:0098772	0.00604687	2.21847	465	990	58	13832	AGAP000635-RA,AGAP001527-RA,AGAP001533-RA,AGAP001953-RA,AGAP002059-RA,AGAP002114-RA,AGAP002120-RA,AGAP002354-RA,AGAP002597-RA,AGAP002651-RA,AGAP002982-RA,AGAP003158-RA,AGAP003190-RA,AGAP003198-RA,AGAP003366-RA,AGAP004080-RA,AGAP004096-RB,AGAP004143-RA,AGAP004507-RB,AGAP004758-RC,AGAP004940-RB,AGAP005551-RA,AGAP005609-RA,AGAP005881-RA,AGAP006448-RA,AGAP006462-RB,AGAP006665-RA,AGAP006678-RA,AGAP006…
GO:MF	double-stranded DNA binding	GO:0003690	0.00666088	2.17647	574	990	68	13832	AGAP000061-RB,AGAP000474-RA,AGAP001135-RA,AGAP001856-RA,AGAP002111-RA,AGAP002492-RA,AGAP002902-RA,AGAP002942-RB,AGAP003190-RA,AGAP003364-RA,AGAP003565-RA,AGAP003794-RA,AGAP003940-RA,AGAP003943-RA,AGAP004052-RA,AGAP004081-RA,AGAP004259-RA,AGAP004306-RA,AGAP004438-RA,AGAP005135-RA,AGAP005176-RA,AGAP005362-RA,AGAP005555-RA,AGAP005568-RA,AGAP005570-RA,AGAP005731-RA,AGAP005926-RA,AGAP006061-RA,AGAP006…
GO:MF	kinase activity	GO:0016301	0.00777245	2.10944	334	990	45	13832	AGAP000015-RA,AGAP000713-RA,AGAP000763-RA,AGAP000810-RA,AGAP001384-RA,AGAP001585-RA,AGAP002469-RA,AGAP002647-RA,AGAP002686-RA,AGAP002710-RA,AGAP002748-RA,AGAP002966-RA,AGAP002968-RA,AGAP002986-RA,AGAP003158-RA,AGAP003365-RA,AGAP003997-RB,AGAP004780-RA,AGAP004890-RB,AGAP004989-RB,AGAP006270-RA,AGAP006340-RC,AGAP007957-RB,AGAP008247-RA,AGAP008317-RA,AGAP008700-RA,AGAP009565-RA,AGAP010115-RA,AGAP010…
GO:MF	ubiquitin protein ligase activity	GO:0061630	0.00806795	2.09324	110	990	21	13832	AGAP000339-RA,AGAP000355-RA,AGAP002028-RA,AGAP002758-RA,AGAP004573-RA,AGAP005897-RA,AGAP006041-RA,AGAP006127-RA,AGAP006900-RA,AGAP007417-RA,AGAP007538-RA,AGAP009511-RB,AGAP010713-RA,AGAP010891-RA,AGAP011177-RA,AGAP011217-RA,AGAP011275-RA,AGAP011474-RA,AGAP011487-RA,AGAP011892-RA,AGAP012333-RA
GO:MF	ATP-dependent chromatin remodeler activity	GO:0140658	0.0105349	1.97737	20	990	8	13832	AGAP005035-RA,AGAP007417-RA,AGAP008698-RA,AGAP009980-RA,AGAP010699-RA,AGAP010700-RA,AGAP012009-RA,AGAP028609-RA
GO:MF	transcription cis-regulatory region binding	GO:0000976	0.010568	1.97601	517	990	62	13832	AGAP000061-RB,AGAP001856-RA,AGAP002111-RA,AGAP002492-RA,AGAP002902-RA,AGAP002942-RB,AGAP003364-RA,AGAP003565-RA,AGAP003794-RA,AGAP003940-RA,AGAP003943-RA,AGAP004052-RA,AGAP004081-RA,AGAP004259-RA,AGAP004306-RA,AGAP004438-RA,AGAP005135-RA,AGAP005362-RA,AGAP005555-RA,AGAP005568-RA,AGAP005570-RA,AGAP005731-RA,AGAP005926-RA,AGAP006061-RA,AGAP006133-RA,AGAP006376-RB,AGAP006384-RA,AGAP006534-RA,AGAP006…
GO:MF	transcription regulatory region nucleic acid binding	GO:0001067	0.010568	1.97601	517	990	62	13832	AGAP000061-RB,AGAP001856-RA,AGAP002111-RA,AGAP002492-RA,AGAP002902-RA,AGAP002942-RB,AGAP003364-RA,AGAP003565-RA,AGAP003794-RA,AGAP003940-RA,AGAP003943-RA,AGAP004052-RA,AGAP004081-RA,AGAP004259-RA,AGAP004306-RA,AGAP004438-RA,AGAP005135-RA,AGAP005362-RA,AGAP005555-RA,AGAP005568-RA,AGAP005570-RA,AGAP005731-RA,AGAP005926-RA,AGAP006061-RA,AGAP006133-RA,AGAP006376-RB,AGAP006384-RA,AGAP006534-RA,AGAP006…
GO:MF	protein kinase activity	GO:0004672	0.0106903	1.97101	239	990	35	13832	AGAP000015-RA,AGAP000713-RA,AGAP000763-RA,AGAP000810-RA,AGAP001384-RA,AGAP002469-RA,AGAP002647-RA,AGAP002686-RA,AGAP002710-RA,AGAP002748-RA,AGAP002966-RA,AGAP002986-RA,AGAP003158-RA,AGAP003365-RA,AGAP003997-RB,AGAP004780-RA,AGAP004989-RB,AGAP006270-RA,AGAP006340-RC,AGAP008247-RA,AGAP008317-RA,AGAP009565-RA,AGAP010115-RA,AGAP010837-RA,AGAP011055-RA,AGAP011118-RA,AGAP012368-RA,AGAP012499-RA,AGAP013…
GO:MF	phosphotransferase activity, alcohol group as acceptor	GO:0016773	0.0116077	1.93525	299	990	41	13832	AGAP000015-RA,AGAP000713-RA,AGAP000763-RA,AGAP000810-RA,AGAP001384-RA,AGAP002469-RA,AGAP002647-RA,AGAP002686-RA,AGAP002710-RA,AGAP002748-RA,AGAP002966-RA,AGAP002986-RA,AGAP003158-RA,AGAP003365-RA,AGAP003997-RB,AGAP004780-RA,AGAP004989-RB,AGAP006270-RA,AGAP006340-RC,AGAP007957-RB,AGAP008247-RA,AGAP008317-RA,AGAP008700-RA,AGAP009565-RA,AGAP010115-RA,AGAP010801-RA,AGAP010837-RA,AGAP011055-RA,AGAP011…
GO:MF	histone modifying activity	GO:0140993	0.0119771	1.92165	51	990	13	13832	AGAP000042-RA,AGAP001535-RA,AGAP001877-RA,AGAP001895-RA,AGAP002246-RA,AGAP003282-RA,AGAP004854-RA,AGAP005187-RA,AGAP005192-RA,AGAP011192-RA,AGAP012229-RA,AGAP013017-RA,AGAP029129-RA
GO:MF	enzyme binding	GO:0019899	0.0124624	1.9044	212	990	32	13832	AGAP000017-RB,AGAP000255-RD,AGAP001081-RA,AGAP001559-RA,AGAP002059-RA,AGAP002599-RA,AGAP003263-RA,AGAP003755-RA,AGAP004291-RA,AGAP004507-RB,AGAP004573-RA,AGAP004940-RB,AGAP005551-RA,AGAP005892-RA,AGAP006041-RA,AGAP006127-RA,AGAP006355-RA,AGAP006574-RA,AGAP006665-RA,AGAP006884-RA,AGAP006888-RA,AGAP007685-RA,AGAP007832-RB,AGAP008007-RA,AGAP008105-RA,AGAP008262-RA,AGAP008885-RA,AGAP009929-RB,AGAP010…
GO:MF	nucleotide binding	GO:0000166	0.0170667	1.76785	1121	990	114	13832	AGAP000015-RA,AGAP000090-RA,AGAP000159-RA,AGAP000575-RA,AGAP000713-RA,AGAP000735-RB,AGAP000763-RA,AGAP000776-RA,AGAP000810-RA,AGAP001133-RA,AGAP001135-RA,AGAP001234-RA,AGAP001384-RA,AGAP001585-RA,AGAP001777-RA,AGAP001783-RB,AGAP001802-RB,AGAP001902-RA,AGAP001958-RA,AGAP002288-RA,AGAP002469-RA,AGAP002647-RA,AGAP002686-RA,AGAP002710-RA,AGAP002728-RB,AGAP002748-RA,AGAP002829-RA,AGAP002830-RA,AGAP002…
GO:MF	anion binding	GO:0043168	0.017797	1.74965	1134	990	115	13832	AGAP000015-RA,AGAP000090-RA,AGAP000159-RA,AGAP000575-RA,AGAP000653-RA,AGAP000713-RA,AGAP000735-RB,AGAP000763-RA,AGAP000776-RA,AGAP000810-RA,AGAP001133-RA,AGAP001135-RA,AGAP001234-RA,AGAP001384-RA,AGAP001398-RA,AGAP001585-RA,AGAP001777-RA,AGAP001783-RB,AGAP001802-RB,AGAP001902-RA,AGAP001958-RA,AGAP002469-RA,AGAP002647-RA,AGAP002686-RA,AGAP002710-RA,AGAP002748-RA,AGAP002829-RA,AGAP002830-RA,AGAP002…
GO:MF	ubiquitin-like protein ligase activity	GO:0061659	0.020791	1.68212	117	990	21	13832	AGAP000339-RA,AGAP000355-RA,AGAP002028-RA,AGAP002758-RA,AGAP004573-RA,AGAP005897-RA,AGAP006041-RA,AGAP006127-RA,AGAP006900-RA,AGAP007417-RA,AGAP007538-RA,AGAP009511-RB,AGAP010713-RA,AGAP010891-RA,AGAP011177-RA,AGAP011217-RA,AGAP011275-RA,AGAP011474-RA,AGAP011487-RA,AGAP011892-RA,AGAP012333-RA
GO:MF	nucleoside phosphate binding	GO:1901265	0.0213463	1.67068	1127	990	114	13832	AGAP000015-RA,AGAP000090-RA,AGAP000159-RA,AGAP000575-RA,AGAP000713-RA,AGAP000735-RB,AGAP000763-RA,AGAP000776-RA,AGAP000810-RA,AGAP001133-RA,AGAP001135-RA,AGAP001234-RA,AGAP001384-RA,AGAP001585-RA,AGAP001777-RA,AGAP001783-RB,AGAP001802-RB,AGAP001902-RA,AGAP001958-RA,AGAP002288-RA,AGAP002469-RA,AGAP002647-RA,AGAP002686-RA,AGAP002710-RA,AGAP002728-RB,AGAP002748-RA,AGAP002829-RA,AGAP002830-RA,AGAP002…
GO:MF	ubiquitin-like protein transferase activity	GO:0019787	0.022412	1.64952	162	990	26	13832	AGAP000339-RA,AGAP000355-RA,AGAP002028-RA,AGAP002651-RA,AGAP002758-RA,AGAP003090-RA,AGAP003857-RA,AGAP004573-RA,AGAP005324-RB,AGAP005897-RA,AGAP006041-RA,AGAP006127-RA,AGAP006900-RA,AGAP007417-RA,AGAP007538-RA,AGAP009239-RA,AGAP009511-RB,AGAP010713-RA,AGAP010891-RA,AGAP011177-RA,AGAP011217-RA,AGAP011275-RA,AGAP011474-RA,AGAP011487-RA,AGAP011892-RA,AGAP012333-RA
GO:MF	methylated histone binding	GO:0035064	0.0263065	1.57994	17	990	7	13832	AGAP001373-RA,AGAP004723-RA,AGAP006133-RA,AGAP009992-RA,AGAP010202-RA,AGAP011746-RA,AGAP028452-RA
GO:MF	DNA-binding transcription factor activity	GO:0003700	0.0286151	1.5434	557	990	64	13832	AGAP000061-RB,AGAP001141-RB,AGAP002111-RA,AGAP002492-RA,AGAP002902-RA,AGAP002942-RB,AGAP003364-RA,AGAP003565-RA,AGAP003940-RA,AGAP003943-RA,AGAP004052-RA,AGAP004081-RA,AGAP004259-RA,AGAP004306-RA,AGAP004438-RA,AGAP004905-RA,AGAP005135-RA,AGAP005362-RA,AGAP005484-RA,AGAP005545-RA,AGAP005555-RA,AGAP005568-RA,AGAP005570-RA,AGAP005727-RA,AGAP006061-RA,AGAP006376-RB,AGAP006534-RA,AGAP006592-RA,AGAP006…
GO:MF	tubulin binding	GO:0015631	0.0289171	1.53885	111	990	20	13832	AGAP000159-RA,AGAP000575-RA,AGAP001194-RA,AGAP001783-RB,AGAP001866-RA,AGAP001897-RA,AGAP002527-RA,AGAP003018-RA,AGAP003901-RA,AGAP004033-RA,AGAP004312-RC,AGAP007623-RA,AGAP009914-RA,AGAP010396-RA,AGAP010611-RA,AGAP010721-RA,AGAP010770-RA,AGAP011162-RA,AGAP029051-RC,AGAP029453-RB
GO:MF	aminoacyltransferase activity	GO:0016755	0.0413581	1.38344	168	990	26	13832	AGAP000339-RA,AGAP000355-RA,AGAP002028-RA,AGAP002651-RA,AGAP002758-RA,AGAP003090-RA,AGAP003857-RA,AGAP004573-RA,AGAP005324-RB,AGAP005897-RA,AGAP006041-RA,AGAP006127-RA,AGAP006900-RA,AGAP007417-RA,AGAP007538-RA,AGAP009239-RA,AGAP009511-RB,AGAP010713-RA,AGAP010891-RA,AGAP011177-RA,AGAP011217-RA,AGAP011275-RA,AGAP011474-RA,AGAP011487-RA,AGAP011892-RA,AGAP012333-RA
GO:MF	helicase activity	GO:0004386	0.0428153	1.3684	97	990	18	13832	AGAP001133-RA,AGAP001135-RA,AGAP001234-RA,AGAP002829-RA,AGAP003047-RC,AGAP004685-RA,AGAP004711-RA,AGAP005391-RA,AGAP005926-RA,AGAP007775-RA,AGAP008081-RA,AGAP009910-RA,AGAP010656-RA,AGAP010720-RA,AGAP011545-RA,AGAP012009-RA,AGAP012523-RA,AGAP028609-RA
GO:MF	chromatin binding	GO:0003682	0.0435395	1.36112	123	990	21	13832	AGAP000281-RA,AGAP001535-RA,AGAP004560-RA,AGAP004723-RA,AGAP005731-RA,AGAP006402-RA,AGAP006811-RA,AGAP007422-RA,AGAP008130-RA,AGAP008698-RA,AGAP009290-RA,AGAP009980-RA,AGAP010202-RA,AGAP010700-RA,AGAP011536-RA,AGAP011746-RA,AGAP011881-RA,AGAP012009-RA,AGAP013017-RA,AGAP028452-RA,AGAP029129-RA
GO:BP	biological regulation	GO:0065007	1.2143e-35	34.9157	2962	990	384	13832	AGAP000015-RA,AGAP000061-RB,AGAP000090-RA,AGAP000185-RA,AGAP000189-RA,AGAP000236-RA,AGAP000254-RA,AGAP000255-RD,AGAP000281-RA,AGAP000339-RA,AGAP000355-RA,AGAP000453-RA,AGAP000504-RA,AGAP000532-RA,AGAP000562-RB,AGAP000585-RA,AGAP000635-RA,AGAP000668-RA,AGAP000713-RA,AGAP000763-RA,AGAP000810-RA,AGAP000825-RA,AGAP001081-RA,AGAP001102-RA,AGAP001133-RA,AGAP001141-RB,AGAP001162-RA,AGAP001194-RA,AGAP001…
GO:BP	regulation of biological process	GO:0050789	5.67418e-33	32.2461	2834	990	366	13832	AGAP000015-RA,AGAP000061-RB,AGAP000090-RA,AGAP000185-RA,AGAP000189-RA,AGAP000236-RA,AGAP000254-RA,AGAP000255-RD,AGAP000281-RA,AGAP000339-RA,AGAP000355-RA,AGAP000453-RA,AGAP000504-RA,AGAP000532-RA,AGAP000562-RB,AGAP000585-RA,AGAP000635-RA,AGAP000668-RA,AGAP000713-RA,AGAP000763-RA,AGAP000810-RA,AGAP000825-RA,AGAP001081-RA,AGAP001102-RA,AGAP001133-RA,AGAP001141-RB,AGAP001162-RA,AGAP001194-RA,AGAP001…
GO:BP	regulation of cellular process	GO:0050794	2.53869e-32	31.5954	2785	990	360	13832	AGAP000015-RA,AGAP000061-RB,AGAP000090-RA,AGAP000185-RA,AGAP000189-RA,AGAP000236-RA,AGAP000254-RA,AGAP000281-RA,AGAP000339-RA,AGAP000355-RA,AGAP000453-RA,AGAP000504-RA,AGAP000532-RA,AGAP000562-RB,AGAP000585-RA,AGAP000635-RA,AGAP000668-RA,AGAP000713-RA,AGAP000763-RA,AGAP000810-RA,AGAP000825-RA,AGAP001081-RA,AGAP001102-RA,AGAP001133-RA,AGAP001141-RB,AGAP001162-RA,AGAP001194-RA,AGAP001361-RA,AGAP001…
GO:BP	regulation of metabolic process	GO:0019222	2.07479e-20	19.683	1531	990	213	13832	AGAP000015-RA,AGAP000061-RB,AGAP000185-RA,AGAP000189-RA,AGAP000281-RA,AGAP000339-RA,AGAP000355-RA,AGAP000453-RA,AGAP000532-RA,AGAP000585-RA,AGAP000668-RA,AGAP001133-RA,AGAP001141-RB,AGAP001361-RA,AGAP001373-RA,AGAP001411-RB,AGAP001472-RA,AGAP001535-RA,AGAP001559-RA,AGAP001645-RA,AGAP001646-RA,AGAP001856-RA,AGAP001877-RA,AGAP001895-RA,AGAP001947-RA,AGAP001958-RA,AGAP001987-RA,AGAP001993-RA,AGAP002…
GO:BP	regulation of macromolecule metabolic process	GO:0060255	5.40817e-20	19.2669	1470	990	206	13832	AGAP000061-RB,AGAP000185-RA,AGAP000189-RA,AGAP000281-RA,AGAP000339-RA,AGAP000355-RA,AGAP000453-RA,AGAP000532-RA,AGAP000585-RA,AGAP000668-RA,AGAP001133-RA,AGAP001141-RB,AGAP001361-RA,AGAP001373-RA,AGAP001472-RA,AGAP001535-RA,AGAP001559-RA,AGAP001645-RA,AGAP001646-RA,AGAP001856-RA,AGAP001877-RA,AGAP001895-RA,AGAP001947-RA,AGAP001958-RA,AGAP001987-RA,AGAP001993-RA,AGAP002111-RA,AGAP002114-RA,AGAP002…
GO:BP	cellular process	GO:0009987	9.51899e-19	18.0214	7915	990	706	13832	AGAP000015-RA,AGAP000017-RB,AGAP000042-RA,AGAP000061-RB,AGAP000090-RA,AGAP000091-RA,AGAP000159-RA,AGAP000178-RA,AGAP000185-RA,AGAP000189-RA,AGAP000203-RA,AGAP000236-RA,AGAP000248-RA,AGAP000254-RA,AGAP000255-RD,AGAP000281-RA,AGAP000339-RA,AGAP000343-RA,AGAP000355-RA,AGAP000414-RA,AGAP000453-RA,AGAP000467-RB,AGAP000474-RA,AGAP000504-RA,AGAP000532-RA,AGAP000562-RB,AGAP000575-RA,AGAP000585-RA,AGAP000…
GO:BP	biological_process	GO:0008150	1.27827e-17	16.8934	8185	990	720	13832	AGAP000015-RA,AGAP000017-RB,AGAP000042-RA,AGAP000061-RB,AGAP000090-RA,AGAP000091-RA,AGAP000159-RA,AGAP000178-RA,AGAP000185-RA,AGAP000189-RA,AGAP000203-RA,AGAP000236-RA,AGAP000248-RA,AGAP000254-RA,AGAP000255-RD,AGAP000281-RA,AGAP000339-RA,AGAP000343-RA,AGAP000355-RA,AGAP000414-RA,AGAP000453-RA,AGAP000467-RB,AGAP000474-RA,AGAP000504-RA,AGAP000532-RA,AGAP000562-RB,AGAP000575-RA,AGAP000585-RA,AGAP000…
GO:BP	nucleic acid metabolic process	GO:0090304	2.80488e-16	15.5521	1958	990	241	13832	AGAP000061-RB,AGAP000178-RA,AGAP000185-RA,AGAP000189-RA,AGAP000281-RA,AGAP000474-RA,AGAP000532-RA,AGAP000585-RA,AGAP000668-RA,AGAP000735-RB,AGAP000977-RA,AGAP001133-RA,AGAP001135-RA,AGAP001141-RB,AGAP001166-RA,AGAP001234-RA,AGAP001286-RA,AGAP001361-RA,AGAP001362-RA,AGAP001373-RA,AGAP001404-RA,AGAP001421-RA,AGAP001472-RA,AGAP001535-RA,AGAP001559-RA,AGAP001645-RA,AGAP001646-RA,AGAP001854-RA,AGAP001…
GO:BP	regulation of macromolecule biosynthetic process	GO:0010556	5.47692e-16	15.2615	1302	990	179	13832	AGAP000061-RB,AGAP000185-RA,AGAP000189-RA,AGAP000281-RA,AGAP000453-RA,AGAP000532-RA,AGAP000585-RA,AGAP000668-RA,AGAP001133-RA,AGAP001141-RB,AGAP001373-RA,AGAP001472-RA,AGAP001535-RA,AGAP001559-RA,AGAP001645-RA,AGAP001646-RA,AGAP001856-RA,AGAP001877-RA,AGAP001895-RA,AGAP001958-RA,AGAP001993-RA,AGAP002111-RA,AGAP002132-RA,AGAP002258-RA,AGAP002290-RA,AGAP002321-RA,AGAP002492-RA,AGAP002829-RA,AGAP002…
GO:BP	regulation of gene expression	GO:0010468	7.78471e-16	15.1088	1296	990	178	13832	AGAP000061-RB,AGAP000185-RA,AGAP000189-RA,AGAP000281-RA,AGAP000453-RA,AGAP000532-RA,AGAP000585-RA,AGAP000668-RA,AGAP001133-RA,AGAP001141-RB,AGAP001373-RA,AGAP001472-RA,AGAP001535-RA,AGAP001559-RA,AGAP001645-RA,AGAP001646-RA,AGAP001856-RA,AGAP001877-RA,AGAP001895-RA,AGAP001958-RA,AGAP001993-RA,AGAP002111-RA,AGAP002132-RA,AGAP002258-RA,AGAP002290-RA,AGAP002321-RA,AGAP002492-RA,AGAP002829-RA,AGAP002…
GO:BP	regulation of nucleobase-containing compound metabolic process	GO:0019219	1.71305e-15	14.7662	1122	990	160	13832	AGAP000061-RB,AGAP000189-RA,AGAP000281-RA,AGAP000532-RA,AGAP000585-RA,AGAP000668-RA,AGAP001141-RB,AGAP001373-RA,AGAP001472-RA,AGAP001535-RA,AGAP001559-RA,AGAP001645-RA,AGAP001646-RA,AGAP001856-RA,AGAP001877-RA,AGAP001895-RA,AGAP001947-RA,AGAP001958-RA,AGAP002111-RA,AGAP002132-RA,AGAP002258-RA,AGAP002290-RA,AGAP002321-RA,AGAP002492-RA,AGAP002896-RB,AGAP002902-RA,AGAP002942-RB,AGAP003118-RA,AGAP003…
GO:BP	regulation of biosynthetic process	GO:0009889	1.99023e-15	14.7011	1318	990	179	13832	AGAP000061-RB,AGAP000185-RA,AGAP000189-RA,AGAP000281-RA,AGAP000453-RA,AGAP000532-RA,AGAP000585-RA,AGAP000668-RA,AGAP001133-RA,AGAP001141-RB,AGAP001373-RA,AGAP001472-RA,AGAP001535-RA,AGAP001559-RA,AGAP001645-RA,AGAP001646-RA,AGAP001856-RA,AGAP001877-RA,AGAP001895-RA,AGAP001958-RA,AGAP001993-RA,AGAP002111-RA,AGAP002132-RA,AGAP002258-RA,AGAP002290-RA,AGAP002321-RA,AGAP002492-RA,AGAP002829-RA,AGAP002…
GO:BP	regulation of primary metabolic process	GO:0080090	3.46502e-15	14.4603	1325	990	179	13832	AGAP000061-RB,AGAP000189-RA,AGAP000281-RA,AGAP000453-RA,AGAP000532-RA,AGAP000585-RA,AGAP000668-RA,AGAP001141-RB,AGAP001361-RA,AGAP001373-RA,AGAP001472-RA,AGAP001535-RA,AGAP001559-RA,AGAP001645-RA,AGAP001646-RA,AGAP001856-RA,AGAP001877-RA,AGAP001895-RA,AGAP001947-RA,AGAP001958-RA,AGAP001993-RA,AGAP002111-RA,AGAP002114-RA,AGAP002132-RA,AGAP002258-RA,AGAP002290-RA,AGAP002321-RA,AGAP002492-RA,AGAP002…
GO:BP	regulation of RNA metabolic process	GO:0051252	7.63063e-15	14.1174	1099	990	156	13832	AGAP000061-RB,AGAP000189-RA,AGAP000281-RA,AGAP000532-RA,AGAP000585-RA,AGAP000668-RA,AGAP001141-RB,AGAP001373-RA,AGAP001472-RA,AGAP001535-RA,AGAP001559-RA,AGAP001645-RA,AGAP001646-RA,AGAP001856-RA,AGAP001877-RA,AGAP001895-RA,AGAP001958-RA,AGAP002111-RA,AGAP002132-RA,AGAP002258-RA,AGAP002290-RA,AGAP002321-RA,AGAP002492-RA,AGAP002896-RB,AGAP002902-RA,AGAP002942-RB,AGAP003118-RA,AGAP003137-RA,AGAP003…
GO:BP	cellular component organization	GO:0016043	2.37947e-14	13.6235	1628	990	205	13832	AGAP000042-RA,AGAP000178-RA,AGAP000254-RA,AGAP000532-RA,AGAP000562-RB,AGAP000575-RA,AGAP000585-RA,AGAP000668-RA,AGAP000776-RA,AGAP000850-RA,AGAP001081-RA,AGAP001135-RA,AGAP001166-RA,AGAP001194-RA,AGAP001234-RA,AGAP001373-RA,AGAP001398-RA,AGAP001411-RB,AGAP001421-RA,AGAP001475-RA,AGAP001480-RC,AGAP001535-RA,AGAP001646-RA,AGAP001694-RA,AGAP001702-RA,AGAP001783-RB,AGAP001800-RA,AGAP001802-RB,AGAP001…
GO:BP	nucleobase-containing compound metabolic process	GO:0006139	1.68732e-13	12.7728	2220	990	255	13832	AGAP000061-RB,AGAP000090-RA,AGAP000178-RA,AGAP000185-RA,AGAP000189-RA,AGAP000281-RA,AGAP000474-RA,AGAP000532-RA,AGAP000585-RA,AGAP000668-RA,AGAP000735-RB,AGAP000977-RA,AGAP001133-RA,AGAP001135-RA,AGAP001141-RB,AGAP001166-RA,AGAP001234-RA,AGAP001286-RA,AGAP001361-RA,AGAP001362-RA,AGAP001373-RA,AGAP001404-RA,AGAP001421-RA,AGAP001472-RA,AGAP001535-RA,AGAP001559-RA,AGAP001585-RA,AGAP001645-RA,AGAP001…
GO:BP	DNA-templated transcription	GO:0006351	2.13809e-13	12.67	1088	990	151	13832	AGAP000061-RB,AGAP000189-RA,AGAP000281-RA,AGAP000532-RA,AGAP000585-RA,AGAP000668-RA,AGAP001141-RB,AGAP001373-RA,AGAP001472-RA,AGAP001535-RA,AGAP001559-RA,AGAP001645-RA,AGAP001646-RA,AGAP001856-RA,AGAP001877-RA,AGAP001895-RA,AGAP001958-RA,AGAP002111-RA,AGAP002132-RA,AGAP002258-RA,AGAP002290-RA,AGAP002321-RA,AGAP002492-RA,AGAP002902-RA,AGAP002942-RB,AGAP003118-RA,AGAP003137-RA,AGAP003364-RA,AGAP003…
GO:BP	regulation of RNA biosynthetic process	GO:2001141	2.30479e-13	12.6374	1008	990	143	13832	AGAP000061-RB,AGAP000189-RA,AGAP000281-RA,AGAP000532-RA,AGAP000585-RA,AGAP000668-RA,AGAP001141-RB,AGAP001373-RA,AGAP001472-RA,AGAP001535-RA,AGAP001559-RA,AGAP001645-RA,AGAP001646-RA,AGAP001856-RA,AGAP001877-RA,AGAP001895-RA,AGAP001958-RA,AGAP002111-RA,AGAP002132-RA,AGAP002258-RA,AGAP002290-RA,AGAP002321-RA,AGAP002492-RA,AGAP002902-RA,AGAP002942-RB,AGAP003118-RA,AGAP003137-RA,AGAP003364-RA,AGAP003…
GO:BP	regulation of DNA-templated transcription	GO:0006355	2.30479e-13	12.6374	1008	990	143	13832	AGAP000061-RB,AGAP000189-RA,AGAP000281-RA,AGAP000532-RA,AGAP000585-RA,AGAP000668-RA,AGAP001141-RB,AGAP001373-RA,AGAP001472-RA,AGAP001535-RA,AGAP001559-RA,AGAP001645-RA,AGAP001646-RA,AGAP001856-RA,AGAP001877-RA,AGAP001895-RA,AGAP001958-RA,AGAP002111-RA,AGAP002132-RA,AGAP002258-RA,AGAP002290-RA,AGAP002321-RA,AGAP002492-RA,AGAP002902-RA,AGAP002942-RB,AGAP003118-RA,AGAP003137-RA,AGAP003364-RA,AGAP003…
GO:BP	nucleic acid biosynthetic process	GO:0141187	5.79481e-13	12.237	1610	990	199	13832	AGAP000061-RB,AGAP000178-RA,AGAP000185-RA,AGAP000189-RA,AGAP000281-RA,AGAP000532-RA,AGAP000585-RA,AGAP000668-RA,AGAP000977-RA,AGAP001141-RB,AGAP001286-RA,AGAP001362-RA,AGAP001373-RA,AGAP001404-RA,AGAP001421-RA,AGAP001472-RA,AGAP001535-RA,AGAP001559-RA,AGAP001645-RA,AGAP001646-RA,AGAP001856-RA,AGAP001877-RA,AGAP001879-RA,AGAP001895-RA,AGAP001958-RA,AGAP002111-RA,AGAP002132-RA,AGAP002258-RA,AGAP002…
GO:BP	RNA biosynthetic process	GO:0032774	5.20584e-12	11.2835	1589	990	194	13832	AGAP000061-RB,AGAP000178-RA,AGAP000185-RA,AGAP000189-RA,AGAP000281-RA,AGAP000532-RA,AGAP000585-RA,AGAP000668-RA,AGAP000977-RA,AGAP001141-RB,AGAP001286-RA,AGAP001362-RA,AGAP001373-RA,AGAP001472-RA,AGAP001535-RA,AGAP001559-RA,AGAP001645-RA,AGAP001646-RA,AGAP001856-RA,AGAP001877-RA,AGAP001879-RA,AGAP001895-RA,AGAP001958-RA,AGAP002111-RA,AGAP002132-RA,AGAP002258-RA,AGAP002290-RA,AGAP002321-RA,AGAP002…
GO:BP	RNA metabolic process	GO:0016070	3.31635e-11	10.4793	1708	990	202	13832	AGAP000061-RB,AGAP000178-RA,AGAP000185-RA,AGAP000189-RA,AGAP000281-RA,AGAP000532-RA,AGAP000585-RA,AGAP000668-RA,AGAP000735-RB,AGAP000977-RA,AGAP001133-RA,AGAP001141-RB,AGAP001286-RA,AGAP001362-RA,AGAP001373-RA,AGAP001472-RA,AGAP001535-RA,AGAP001559-RA,AGAP001645-RA,AGAP001646-RA,AGAP001856-RA,AGAP001877-RA,AGAP001879-RA,AGAP001895-RA,AGAP001958-RA,AGAP002111-RA,AGAP002132-RA,AGAP002258-RA,AGAP002…
GO:BP	cellular component organization or biogenesis	GO:0071840	3.7753e-11	10.423	1789	990	209	13832	AGAP000042-RA,AGAP000178-RA,AGAP000254-RA,AGAP000532-RA,AGAP000562-RB,AGAP000575-RA,AGAP000585-RA,AGAP000668-RA,AGAP000776-RA,AGAP000850-RA,AGAP001081-RA,AGAP001135-RA,AGAP001166-RA,AGAP001194-RA,AGAP001234-RA,AGAP001373-RA,AGAP001398-RA,AGAP001411-RB,AGAP001421-RA,AGAP001475-RA,AGAP001480-RC,AGAP001535-RA,AGAP001646-RA,AGAP001694-RA,AGAP001702-RA,AGAP001783-RB,AGAP001800-RA,AGAP001802-RB,AGAP001…
GO:BP	macromolecule metabolic process	GO:0043170	1.4306e-10	9.84448	3926	990	383	13832	AGAP000015-RA,AGAP000061-RB,AGAP000178-RA,AGAP000185-RA,AGAP000189-RA,AGAP000248-RA,AGAP000281-RA,AGAP000339-RA,AGAP000355-RA,AGAP000453-RA,AGAP000474-RA,AGAP000532-RA,AGAP000585-RA,AGAP000668-RA,AGAP000713-RA,AGAP000735-RB,AGAP000763-RA,AGAP000810-RA,AGAP000829-RA,AGAP000830-RA,AGAP000924-RA,AGAP000977-RA,AGAP001133-RA,AGAP001135-RA,AGAP001141-RB,AGAP001166-RA,AGAP001234-RA,AGAP001286-RA,AGAP001…
GO:BP	nucleobase-containing compound biosynthetic process	GO:0034654	1.63495e-10	9.7865	1758	990	204	13832	AGAP000061-RB,AGAP000090-RA,AGAP000178-RA,AGAP000185-RA,AGAP000189-RA,AGAP000281-RA,AGAP000532-RA,AGAP000585-RA,AGAP000668-RA,AGAP000977-RA,AGAP001141-RB,AGAP001286-RA,AGAP001362-RA,AGAP001373-RA,AGAP001404-RA,AGAP001421-RA,AGAP001472-RA,AGAP001535-RA,AGAP001559-RA,AGAP001585-RA,AGAP001645-RA,AGAP001646-RA,AGAP001856-RA,AGAP001877-RA,AGAP001879-RA,AGAP001895-RA,AGAP001958-RA,AGAP002111-RA,AGAP002…
GO:BP	transcription by RNA polymerase II	GO:0006366	3.6519e-10	9.43748	875	990	121	13832	AGAP000061-RB,AGAP000189-RA,AGAP000281-RA,AGAP000532-RA,AGAP000585-RA,AGAP001141-RB,AGAP001472-RA,AGAP001559-RA,AGAP001646-RA,AGAP001856-RA,AGAP001877-RA,AGAP001895-RA,AGAP002111-RA,AGAP002132-RA,AGAP002258-RA,AGAP002290-RA,AGAP002492-RA,AGAP002902-RA,AGAP002942-RB,AGAP003364-RA,AGAP003439-RA,AGAP003537-RA,AGAP003565-RA,AGAP003940-RA,AGAP003943-RA,AGAP004052-RA,AGAP004081-RA,AGAP004259-RA,AGAP004…
GO:BP	macromolecule biosynthetic process	GO:0009059	8.42373e-10	9.0745	2371	990	254	13832	AGAP000061-RB,AGAP000178-RA,AGAP000185-RA,AGAP000189-RA,AGAP000281-RA,AGAP000453-RA,AGAP000532-RA,AGAP000585-RA,AGAP000668-RA,AGAP000735-RB,AGAP000924-RA,AGAP000977-RA,AGAP001133-RA,AGAP001141-RB,AGAP001234-RA,AGAP001286-RA,AGAP001362-RA,AGAP001367-RA,AGAP001373-RA,AGAP001404-RA,AGAP001421-RA,AGAP001472-RA,AGAP001535-RA,AGAP001559-RA,AGAP001645-RA,AGAP001646-RA,AGAP001856-RA,AGAP001877-RA,AGAP001…
GO:BP	cellular response to stimulus	GO:0051716	1.06861e-09	8.97118	1399	990	169	13832	AGAP000015-RA,AGAP000090-RA,AGAP000236-RA,AGAP000504-RA,AGAP000635-RA,AGAP000653-RA,AGAP000713-RA,AGAP000763-RA,AGAP000810-RA,AGAP000825-RA,AGAP001081-RA,AGAP001102-RA,AGAP001135-RA,AGAP001162-RA,AGAP001166-RA,AGAP001361-RA,AGAP001384-RA,AGAP001404-RA,AGAP001411-RB,AGAP001421-RA,AGAP001478-RA,AGAP001527-RA,AGAP001800-RA,AGAP001854-RA,AGAP001866-RA,AGAP001902-RA,AGAP001947-RA,AGAP001958-RA,AGAP002…
GO:BP	regulation of transcription by RNA polymerase II	GO:0006357	2.30131e-09	8.63803	817	990	113	13832	AGAP000061-RB,AGAP000189-RA,AGAP000281-RA,AGAP000532-RA,AGAP000585-RA,AGAP001141-RB,AGAP001472-RA,AGAP001646-RA,AGAP001856-RA,AGAP001877-RA,AGAP001895-RA,AGAP002111-RA,AGAP002132-RA,AGAP002258-RA,AGAP002492-RA,AGAP002902-RA,AGAP002942-RB,AGAP003364-RA,AGAP003439-RA,AGAP003537-RA,AGAP003565-RA,AGAP003940-RA,AGAP003943-RA,AGAP004052-RA,AGAP004081-RA,AGAP004259-RA,AGAP004306-RA,AGAP004363-RA,AGAP004…
GO:BP	gene expression	GO:0010467	3.68193e-09	8.43392	2212	990	238	13832	AGAP000061-RB,AGAP000178-RA,AGAP000185-RA,AGAP000189-RA,AGAP000281-RA,AGAP000453-RA,AGAP000532-RA,AGAP000585-RA,AGAP000668-RA,AGAP000735-RB,AGAP000924-RA,AGAP000977-RA,AGAP001133-RA,AGAP001141-RB,AGAP001234-RA,AGAP001286-RA,AGAP001362-RA,AGAP001373-RA,AGAP001472-RA,AGAP001535-RA,AGAP001559-RA,AGAP001645-RA,AGAP001646-RA,AGAP001856-RA,AGAP001877-RA,AGAP001879-RA,AGAP001895-RA,AGAP001958-RA,AGAP001…
GO:BP	regulation of signal transduction	GO:0009966	1.87842e-08	7.72621	221	990	46	13832	AGAP000015-RA,AGAP000236-RA,AGAP000635-RA,AGAP000810-RA,AGAP000825-RA,AGAP001081-RA,AGAP001102-RA,AGAP001527-RA,AGAP001947-RA,AGAP002469-RA,AGAP002678-RA,AGAP002686-RA,AGAP002986-RA,AGAP003263-RA,AGAP003853-RA,AGAP003997-RB,AGAP004143-RA,AGAP004306-RA,AGAP004353-RA,AGAP005799-RA,AGAP005897-RA,AGAP005901-RD,AGAP006340-RC,AGAP006462-RB,AGAP006574-RA,AGAP006888-RA,AGAP007010-RA,AGAP007324-RA,AGAP007…
GO:BP	intracellular signal transduction	GO:0035556	1.95557e-08	7.70873	453	990	73	13832	AGAP000015-RA,AGAP000090-RA,AGAP000635-RA,AGAP000713-RA,AGAP000825-RA,AGAP001081-RA,AGAP001102-RA,AGAP001384-RA,AGAP001527-RA,AGAP001902-RA,AGAP001958-RA,AGAP002438-RB,AGAP002476-RA,AGAP002686-RA,AGAP002710-RA,AGAP002748-RA,AGAP002902-RA,AGAP002966-RA,AGAP002986-RA,AGAP003158-RA,AGAP003263-RA,AGAP003282-RA,AGAP003365-RA,AGAP003366-RA,AGAP004143-RA,AGAP004353-RA,AGAP004409-RA,AGAP004467-RA,AGAP004…
GO:BP	regulation of response to stimulus	GO:0048583	9.40743e-08	7.02653	264	990	50	13832	AGAP000015-RA,AGAP000236-RA,AGAP000635-RA,AGAP000810-RA,AGAP000825-RA,AGAP001081-RA,AGAP001102-RA,AGAP001527-RA,AGAP001947-RA,AGAP002469-RA,AGAP002678-RA,AGAP002686-RA,AGAP002966-RA,AGAP002986-RA,AGAP003263-RA,AGAP003853-RA,AGAP003997-RB,AGAP004143-RA,AGAP004306-RA,AGAP004353-RA,AGAP005164-RA,AGAP005799-RA,AGAP005897-RA,AGAP005901-RD,AGAP006340-RC,AGAP006462-RB,AGAP006574-RA,AGAP006888-RA,AGAP007…
GO:BP	cell communication	GO:0007154	1.24216e-07	6.90582	1203	990	144	13832	AGAP000015-RA,AGAP000090-RA,AGAP000236-RA,AGAP000255-RD,AGAP000504-RA,AGAP000635-RA,AGAP000713-RA,AGAP000763-RA,AGAP000810-RA,AGAP000825-RA,AGAP001081-RA,AGAP001102-RA,AGAP001162-RA,AGAP001384-RA,AGAP001411-RB,AGAP001478-RA,AGAP001527-RA,AGAP001694-RA,AGAP001800-RA,AGAP001866-RA,AGAP001902-RA,AGAP001947-RA,AGAP001958-RA,AGAP002152-RA,AGAP002272-RC,AGAP002438-RB,AGAP002469-RA,AGAP002476-RA,AGAP002…
GO:BP	signaling	GO:0023052	1.57289e-07	6.8033	1196	990	143	13832	AGAP000015-RA,AGAP000090-RA,AGAP000236-RA,AGAP000255-RD,AGAP000504-RA,AGAP000635-RA,AGAP000713-RA,AGAP000763-RA,AGAP000810-RA,AGAP000825-RA,AGAP001081-RA,AGAP001102-RA,AGAP001162-RA,AGAP001384-RA,AGAP001411-RB,AGAP001478-RA,AGAP001527-RA,AGAP001694-RA,AGAP001800-RA,AGAP001866-RA,AGAP001902-RA,AGAP001947-RA,AGAP001958-RA,AGAP002152-RA,AGAP002272-RC,AGAP002438-RB,AGAP002469-RA,AGAP002476-RA,AGAP002…
GO:BP	regulation of cell communication	GO:0010646	3.40845e-07	6.46744	282	990	51	13832	AGAP000015-RA,AGAP000236-RA,AGAP000635-RA,AGAP000810-RA,AGAP000825-RA,AGAP001081-RA,AGAP001102-RA,AGAP001527-RA,AGAP001947-RA,AGAP002469-RA,AGAP002678-RA,AGAP002686-RA,AGAP002986-RA,AGAP003263-RA,AGAP003853-RA,AGAP003997-RB,AGAP004143-RA,AGAP004306-RA,AGAP004353-RA,AGAP005527-RA,AGAP005799-RA,AGAP005897-RA,AGAP005901-RD,AGAP006340-RC,AGAP006462-RB,AGAP006574-RA,AGAP006888-RA,AGAP007010-RA,AGAP007…
GO:BP	regulation of signaling	GO:0023051	3.87778e-07	6.41142	283	990	51	13832	AGAP000015-RA,AGAP000236-RA,AGAP000635-RA,AGAP000810-RA,AGAP000825-RA,AGAP001081-RA,AGAP001102-RA,AGAP001527-RA,AGAP001947-RA,AGAP002469-RA,AGAP002678-RA,AGAP002686-RA,AGAP002986-RA,AGAP003263-RA,AGAP003853-RA,AGAP003997-RB,AGAP004143-RA,AGAP004306-RA,AGAP004353-RA,AGAP005527-RA,AGAP005799-RA,AGAP005897-RA,AGAP005901-RD,AGAP006340-RC,AGAP006462-RB,AGAP006574-RA,AGAP006888-RA,AGAP007010-RA,AGAP007…
GO:BP	chromatin organization	GO:0006325	1.06855e-06	5.97121	191	990	39	13832	AGAP000042-RA,AGAP000532-RA,AGAP000668-RA,AGAP001373-RA,AGAP001535-RA,AGAP001877-RA,AGAP001895-RA,AGAP002132-RA,AGAP002246-RA,AGAP002943-RA,AGAP003137-RA,AGAP003282-RA,AGAP004291-RA,AGAP004723-RA,AGAP004854-RA,AGAP005035-RA,AGAP005187-RA,AGAP005192-RA,AGAP005963-RA,AGAP006680-RA,AGAP006811-RA,AGAP007417-RA,AGAP007544-RA,AGAP008698-RA,AGAP009980-RA,AGAP009992-RA,AGAP010202-RA,AGAP010699-RA,AGAP010…
GO:BP	signal transduction	GO:0007165	1.08291e-06	5.96541	1108	990	132	13832	AGAP000015-RA,AGAP000090-RA,AGAP000236-RA,AGAP000504-RA,AGAP000635-RA,AGAP000713-RA,AGAP000763-RA,AGAP000810-RA,AGAP000825-RA,AGAP001081-RA,AGAP001102-RA,AGAP001162-RA,AGAP001384-RA,AGAP001411-RB,AGAP001478-RA,AGAP001527-RA,AGAP001866-RA,AGAP001902-RA,AGAP001947-RA,AGAP001958-RA,AGAP002152-RA,AGAP002272-RC,AGAP002438-RB,AGAP002469-RA,AGAP002476-RA,AGAP002678-RA,AGAP002686-RA,AGAP002710-RA,AGAP002…
GO:BP	biosynthetic process	GO:0009058	5.16642e-06	5.28681	2864	990	277	13832	AGAP000061-RB,AGAP000090-RA,AGAP000091-RA,AGAP000178-RA,AGAP000185-RA,AGAP000189-RA,AGAP000281-RA,AGAP000453-RA,AGAP000532-RA,AGAP000585-RA,AGAP000668-RA,AGAP000735-RB,AGAP000924-RA,AGAP000977-RA,AGAP001133-RA,AGAP001141-RB,AGAP001234-RA,AGAP001286-RA,AGAP001362-RA,AGAP001367-RA,AGAP001373-RA,AGAP001404-RA,AGAP001421-RA,AGAP001472-RA,AGAP001535-RA,AGAP001559-RA,AGAP001585-RA,AGAP001645-RA,AGAP001…
GO:BP	regulation of intracellular signal transduction	GO:1902531	5.56103e-06	5.25484	117	990	28	13832	AGAP000015-RA,AGAP000635-RA,AGAP000825-RA,AGAP001081-RA,AGAP001102-RA,AGAP001527-RA,AGAP002686-RA,AGAP002986-RA,AGAP003263-RA,AGAP004143-RA,AGAP004353-RA,AGAP006340-RC,AGAP006462-RB,AGAP006574-RA,AGAP006888-RA,AGAP007010-RA,AGAP007324-RA,AGAP007422-RA,AGAP007925-RB,AGAP008149-RA,AGAP008304-RA,AGAP008331-RA,AGAP011123-RB,AGAP011487-RA,AGAP011768-RA,AGAP028184-RA,AGAP028416-RA,AGAP029276-RA
GO:BP	response to stimulus	GO:0050896	9.23981e-06	5.03434	1663	990	177	13832	AGAP000015-RA,AGAP000090-RA,AGAP000236-RA,AGAP000504-RA,AGAP000635-RA,AGAP000653-RA,AGAP000713-RA,AGAP000763-RA,AGAP000810-RA,AGAP000825-RA,AGAP001081-RA,AGAP001102-RA,AGAP001135-RA,AGAP001162-RA,AGAP001166-RA,AGAP001361-RA,AGAP001384-RA,AGAP001404-RA,AGAP001411-RB,AGAP001421-RA,AGAP001478-RA,AGAP001527-RA,AGAP001751-RC,AGAP001800-RA,AGAP001854-RA,AGAP001856-RA,AGAP001866-RA,AGAP001902-RA,AGAP001…
GO:BP	DNA metabolic process	GO:0006259	4.0617e-05	4.39129	278	990	46	13832	AGAP000474-RA,AGAP000668-RA,AGAP001135-RA,AGAP001166-RA,AGAP001361-RA,AGAP001404-RA,AGAP001421-RA,AGAP001854-RA,AGAP001947-RA,AGAP002059-RA,AGAP002388-RA,AGAP002597-RA,AGAP002669-RA,AGAP003137-RA,AGAP003157-RA,AGAP003190-RA,AGAP003282-RA,AGAP003779-RA,AGAP003857-RA,AGAP004491-RA,AGAP004560-RA,AGAP004685-RA,AGAP005035-RA,AGAP005176-RA,AGAP005881-RA,AGAP006055-RA,AGAP006065-RA,AGAP006387-RA,AGAP007…
GO:BP	metabolic process	GO:0008152	4.75073e-05	4.32324	5128	990	445	13832	AGAP000015-RA,AGAP000061-RB,AGAP000090-RA,AGAP000091-RA,AGAP000178-RA,AGAP000185-RA,AGAP000189-RA,AGAP000203-RA,AGAP000248-RA,AGAP000281-RA,AGAP000339-RA,AGAP000355-RA,AGAP000414-RA,AGAP000453-RA,AGAP000467-RB,AGAP000474-RA,AGAP000532-RA,AGAP000585-RA,AGAP000668-RA,AGAP000713-RA,AGAP000735-RB,AGAP000763-RA,AGAP000792-RA,AGAP000810-RA,AGAP000829-RA,AGAP000830-RA,AGAP000924-RA,AGAP000977-RA,AGAP001…
GO:BP	positive regulation of cellular process	GO:0048522	5.54974e-05	4.25573	593	990	78	13832	AGAP000015-RA,AGAP000061-RB,AGAP000189-RA,AGAP000562-RB,AGAP000668-RA,AGAP000713-RA,AGAP000825-RA,AGAP001081-RA,AGAP001361-RA,AGAP001373-RA,AGAP001411-RB,AGAP001472-RA,AGAP001475-RA,AGAP001480-RC,AGAP001877-RA,AGAP001947-RA,AGAP002114-RA,AGAP002321-RA,AGAP002469-RA,AGAP002942-RB,AGAP003118-RA,AGAP003137-RA,AGAP003661-RA,AGAP003817-RA,AGAP003853-RA,AGAP003997-RB,AGAP004052-RA,AGAP004479-RA,AGAP004…
GO:BP	cellular response to stress	GO:0033554	7.34377e-05	4.13408	339	990	52	13832	AGAP000653-RA,AGAP001135-RA,AGAP001166-RA,AGAP001361-RA,AGAP001404-RA,AGAP001421-RA,AGAP001854-RA,AGAP002388-RA,AGAP002476-RA,AGAP002597-RA,AGAP002669-RA,AGAP002686-RA,AGAP002942-RB,AGAP003157-RA,AGAP003158-RA,AGAP003190-RA,AGAP003282-RA,AGAP003544-RA,AGAP003779-RA,AGAP003857-RA,AGAP003858-RA,AGAP004409-RA,AGAP004491-RA,AGAP004560-RA,AGAP004685-RA,AGAP005035-RA,AGAP005164-RA,AGAP006055-RA,AGAP006…
GO:BP	positive regulation of biological process	GO:0048518	8.84604e-05	4.05325	610	990	79	13832	AGAP000015-RA,AGAP000061-RB,AGAP000189-RA,AGAP000562-RB,AGAP000668-RA,AGAP000713-RA,AGAP000825-RA,AGAP001081-RA,AGAP001361-RA,AGAP001373-RA,AGAP001411-RB,AGAP001472-RA,AGAP001475-RA,AGAP001480-RC,AGAP001877-RA,AGAP001947-RA,AGAP002114-RA,AGAP002321-RA,AGAP002469-RA,AGAP002942-RB,AGAP003118-RA,AGAP003137-RA,AGAP003661-RA,AGAP003817-RA,AGAP003853-RA,AGAP003997-RB,AGAP004052-RA,AGAP004479-RA,AGAP004…
GO:BP	macromolecule modification	GO:0043412	9.14843e-05	4.03865	867	990	103	13832	AGAP000015-RA,AGAP000185-RA,AGAP000248-RA,AGAP000339-RA,AGAP000355-RA,AGAP000713-RA,AGAP000763-RA,AGAP000810-RA,AGAP001361-RA,AGAP001367-RA,AGAP001384-RA,AGAP001987-RA,AGAP002086-RA,AGAP002114-RA,AGAP002266-RB,AGAP002438-RB,AGAP002469-RA,AGAP002599-RA,AGAP002647-RA,AGAP002671-RA,AGAP002686-RA,AGAP002710-RA,AGAP002748-RA,AGAP002966-RA,AGAP002986-RA,AGAP003090-RA,AGAP003158-RA,AGAP003191-RA,AGAP003…
GO:BP	chromatin remodeling	GO:0006338	9.32158e-05	4.03051	156	990	31	13832	AGAP000042-RA,AGAP000532-RA,AGAP000668-RA,AGAP001535-RA,AGAP001877-RA,AGAP001895-RA,AGAP002132-RA,AGAP002246-RA,AGAP002943-RA,AGAP003137-RA,AGAP003282-RA,AGAP004291-RA,AGAP004854-RA,AGAP005035-RA,AGAP005187-RA,AGAP005192-RA,AGAP007417-RA,AGAP007544-RA,AGAP008698-RA,AGAP009980-RA,AGAP010202-RA,AGAP010699-RA,AGAP010700-RA,AGAP011192-RA,AGAP011746-RA,AGAP012009-RA,AGAP012199-RA,AGAP012229-RA,AGAP013…
GO:BP	protein modification process	GO:0036211	0.000127233	3.8954	764	990	93	13832	AGAP000015-RA,AGAP000248-RA,AGAP000339-RA,AGAP000355-RA,AGAP000713-RA,AGAP000763-RA,AGAP000810-RA,AGAP001361-RA,AGAP001367-RA,AGAP001384-RA,AGAP001987-RA,AGAP002086-RA,AGAP002114-RA,AGAP002266-RB,AGAP002438-RB,AGAP002469-RA,AGAP002599-RA,AGAP002647-RA,AGAP002671-RA,AGAP002686-RA,AGAP002710-RA,AGAP002748-RA,AGAP002966-RA,AGAP002986-RA,AGAP003090-RA,AGAP003158-RA,AGAP003191-RA,AGAP003365-RA,AGAP003…
GO:BP	vesicle-mediated transport	GO:0016192	0.000322095	3.49202	394	990	56	13832	AGAP000343-RA,AGAP000562-RB,AGAP000776-RA,AGAP000850-RA,AGAP001081-RA,AGAP001475-RA,AGAP001527-RA,AGAP001694-RA,AGAP001800-RA,AGAP001887-RA,AGAP001975-RA,AGAP002024-RA,AGAP002215-RA,AGAP002469-RA,AGAP003018-RA,AGAP003023-RA,AGAP003359-RA,AGAP003820-RA,AGAP003821-RA,AGAP003858-RA,AGAP003980-RA,AGAP003997-RB,AGAP004467-RA,AGAP004801-RA,AGAP005275-RA,AGAP005551-RA,AGAP005609-RA,AGAP005771-RA,AGAP006…
GO:BP	organelle organization	GO:0006996	0.000415664	3.38126	928	990	106	13832	AGAP000178-RA,AGAP000562-RB,AGAP000575-RA,AGAP000776-RA,AGAP000850-RA,AGAP001081-RA,AGAP001135-RA,AGAP001166-RA,AGAP001194-RA,AGAP001234-RA,AGAP001411-RB,AGAP001421-RA,AGAP001475-RA,AGAP001480-RC,AGAP001702-RA,AGAP001783-RB,AGAP001800-RA,AGAP001802-RB,AGAP001897-RA,AGAP001916-RA,AGAP001947-RA,AGAP002139-RA,AGAP002527-RA,AGAP002680-RA,AGAP002947-RA,AGAP003018-RA,AGAP003166-RA,AGAP003853-RA,AGAP003…
GO:BP	cytoskeleton organization	GO:0007010	0.000614733	3.21131	343	990	50	13832	AGAP000178-RA,AGAP000575-RA,AGAP000776-RA,AGAP001081-RA,AGAP001194-RA,AGAP001480-RC,AGAP001702-RA,AGAP001783-RB,AGAP001897-RA,AGAP001916-RA,AGAP002527-RA,AGAP003853-RA,AGAP003901-RA,AGAP004033-RA,AGAP004136-RA,AGAP004186-RA,AGAP004312-RC,AGAP004403-RA,AGAP004801-RA,AGAP004841-RB,AGAP004946-RA,AGAP005425-RA,AGAP005943-RA,AGAP006686-RA,AGAP007006-RA,AGAP007181-RA,AGAP007623-RA,AGAP007832-RB,AGAP007…
GO:BP	negative regulation of biological process	GO:0048519	0.000620169	3.20749	524	990	68	13832	AGAP000453-RA,AGAP000532-RA,AGAP000668-RA,AGAP001133-RA,AGAP001856-RA,AGAP001958-RA,AGAP002111-RA,AGAP002290-RA,AGAP002476-RA,AGAP002651-RA,AGAP002678-RA,AGAP002686-RA,AGAP002829-RA,AGAP003137-RA,AGAP003158-RA,AGAP003181-RA,AGAP003282-RA,AGAP003817-RA,AGAP004033-RA,AGAP004052-RA,AGAP004265-RA,AGAP004291-RA,AGAP004306-RA,AGAP004353-RA,AGAP004467-RA,AGAP004723-RA,AGAP005176-RA,AGAP005545-RA,AGAP005…
GO:BP	cellular localization	GO:0051641	0.000786399	3.10436	730	990	87	13832	AGAP000017-RB,AGAP000255-RD,AGAP000343-RA,AGAP000562-RB,AGAP000776-RA,AGAP000850-RA,AGAP000924-RA,AGAP000998-RA,AGAP001081-RA,AGAP001475-RA,AGAP001527-RA,AGAP001694-RA,AGAP001800-RA,AGAP001887-RA,AGAP001947-RA,AGAP001953-RA,AGAP001975-RA,AGAP002120-RA,AGAP002215-RA,AGAP002281-RA,AGAP002527-RA,AGAP002711-RD,AGAP002982-RA,AGAP003018-RA,AGAP003023-RA,AGAP003312-RA,AGAP003359-RA,AGAP003546-RB,AGAP003…
GO:BP	negative regulation of cellular process	GO:0048523	0.000838238	3.07663	518	990	67	13832	AGAP000453-RA,AGAP000532-RA,AGAP000668-RA,AGAP001133-RA,AGAP001856-RA,AGAP001958-RA,AGAP002111-RA,AGAP002290-RA,AGAP002476-RA,AGAP002651-RA,AGAP002678-RA,AGAP002686-RA,AGAP002829-RA,AGAP003137-RA,AGAP003158-RA,AGAP003181-RA,AGAP003282-RA,AGAP003817-RA,AGAP004033-RA,AGAP004052-RA,AGAP004265-RA,AGAP004291-RA,AGAP004306-RA,AGAP004353-RA,AGAP004467-RA,AGAP004723-RA,AGAP005176-RA,AGAP005545-RA,AGAP005…
GO:BP	intracellular signaling cassette	GO:0141124	0.000843379	3.07398	189	990	33	13832	AGAP000635-RA,AGAP000825-RA,AGAP001081-RA,AGAP001102-RA,AGAP001527-RA,AGAP001902-RA,AGAP002710-RA,AGAP002902-RA,AGAP002986-RA,AGAP003263-RA,AGAP003365-RA,AGAP004143-RA,AGAP004353-RA,AGAP004507-RB,AGAP005943-RA,AGAP006340-RC,AGAP006448-RA,AGAP006462-RB,AGAP006888-RA,AGAP007096-RA,AGAP007925-RB,AGAP008149-RA,AGAP008304-RA,AGAP009180-RA,AGAP009261-RA,AGAP009846-RA,AGAP010192-RA,AGAP010837-RA,AGAP011…
GO:BP	regulation of cellular component organization	GO:0051128	0.000978027	3.00965	199	990	34	13832	AGAP000562-RB,AGAP000668-RA,AGAP001081-RA,AGAP001194-RA,AGAP001475-RA,AGAP001480-RC,AGAP001702-RA,AGAP001947-RA,AGAP002469-RA,AGAP002986-RA,AGAP003137-RA,AGAP003158-RA,AGAP003181-RA,AGAP003901-RA,AGAP004033-RA,AGAP004467-RA,AGAP004841-RB,AGAP004989-RB,AGAP006462-RB,AGAP006686-RA,AGAP007181-RA,AGAP007324-RA,AGAP007623-RA,AGAP007832-RB,AGAP008304-RA,AGAP008656-RA,AGAP010035-RA,AGAP010206-RA,AGAP011…
GO:BP	DNA damage response	GO:0006974	0.00111901	2.95116	218	990	36	13832	AGAP001135-RA,AGAP001166-RA,AGAP001361-RA,AGAP001404-RA,AGAP001421-RA,AGAP001854-RA,AGAP002388-RA,AGAP002476-RA,AGAP002597-RA,AGAP002669-RA,AGAP003157-RA,AGAP003158-RA,AGAP003190-RA,AGAP003282-RA,AGAP003544-RA,AGAP003779-RA,AGAP003857-RA,AGAP004491-RA,AGAP004560-RA,AGAP004685-RA,AGAP005035-RA,AGAP006055-RA,AGAP007166-RA,AGAP007417-RA,AGAP007775-RA,AGAP008026-RA,AGAP008352-RA,AGAP008393-RA,AGAP009…
GO:BP	primary metabolic process	GO:0044238	0.0013206	2.87923	4653	990	400	13832	AGAP000015-RA,AGAP000061-RB,AGAP000090-RA,AGAP000091-RA,AGAP000178-RA,AGAP000185-RA,AGAP000189-RA,AGAP000203-RA,AGAP000248-RA,AGAP000281-RA,AGAP000339-RA,AGAP000355-RA,AGAP000414-RA,AGAP000453-RA,AGAP000467-RB,AGAP000474-RA,AGAP000532-RA,AGAP000585-RA,AGAP000668-RA,AGAP000713-RA,AGAP000735-RB,AGAP000763-RA,AGAP000810-RA,AGAP000829-RA,AGAP000830-RA,AGAP000977-RA,AGAP001133-RA,AGAP001135-RA,AGAP001…
GO:BP	protein ubiquitination	GO:0016567	0.00184176	2.73477	178	990	31	13832	AGAP000339-RA,AGAP000355-RA,AGAP002114-RA,AGAP002599-RA,AGAP003090-RA,AGAP003661-RA,AGAP003857-RA,AGAP004573-RA,AGAP004683-RA,AGAP005324-RB,AGAP005622-RA,AGAP005897-RA,AGAP006041-RA,AGAP006127-RA,AGAP007417-RA,AGAP007538-RA,AGAP008007-RA,AGAP008105-RA,AGAP009239-RA,AGAP009511-RB,AGAP009641-RA,AGAP010041-RA,AGAP010713-RA,AGAP010891-RA,AGAP011177-RA,AGAP011217-RA,AGAP011275-RA,AGAP011474-RA,AGAP011…
GO:BP	phosphorylation	GO:0016310	0.00214866	2.66783	348	990	49	13832	AGAP000015-RA,AGAP000713-RA,AGAP000763-RA,AGAP000810-RA,AGAP001384-RA,AGAP001585-RA,AGAP002469-RA,AGAP002647-RA,AGAP002686-RA,AGAP002710-RA,AGAP002748-RA,AGAP002966-RA,AGAP002968-RA,AGAP002986-RA,AGAP003158-RA,AGAP003365-RA,AGAP003997-RB,AGAP004096-RB,AGAP004780-RA,AGAP004890-RB,AGAP004940-RB,AGAP004989-RB,AGAP006270-RA,AGAP006340-RC,AGAP006448-RA,AGAP006777-RA,AGAP007886-RD,AGAP008247-RA,AGAP008…
GO:BP	DNA replication	GO:0006260	0.00432909	2.3636	101	990	21	13832	AGAP000474-RA,AGAP000668-RA,AGAP001135-RA,AGAP001166-RA,AGAP001421-RA,AGAP002059-RA,AGAP003137-RA,AGAP004685-RA,AGAP005176-RA,AGAP005881-RA,AGAP006055-RA,AGAP006065-RA,AGAP006387-RA,AGAP007775-RA,AGAP008352-RA,AGAP009047-RA,AGAP010220-RA,AGAP010406-RA,AGAP010720-RA,AGAP011536-RA,AGAP011746-RA
GO:BP	cell cycle	GO:0007049	0.00515054	2.28815	349	990	48	13832	AGAP000575-RA,AGAP001135-RA,AGAP001421-RA,AGAP001702-RA,AGAP001783-RB,AGAP001897-RA,AGAP002438-RB,AGAP002476-RA,AGAP002651-RA,AGAP002829-RA,AGAP002947-RA,AGAP003158-RA,AGAP003282-RA,AGAP003858-RA,AGAP004033-RA,AGAP004312-RC,AGAP004467-RA,AGAP004560-RA,AGAP005176-RA,AGAP005192-RA,AGAP005881-RA,AGAP006340-RC,AGAP007166-RA,AGAP007324-RA,AGAP007413-RA,AGAP007623-RA,AGAP008026-RA,AGAP008130-RA,AGAP008…
GO:BP	animal organ development	GO:0048513	0.00711362	2.14791	163	990	28	13832	AGAP000562-RB,AGAP000585-RA,AGAP001646-RA,AGAP002678-RA,AGAP002793-RA,AGAP003128-RA,AGAP003506-RA,AGAP003537-RA,AGAP003727-RA,AGAP004136-RA,AGAP004989-RB,AGAP005245-RA,AGAP005745-RA,AGAP005748-RA,AGAP006270-RA,AGAP006888-RA,AGAP007018-RA,AGAP008185-RA,AGAP008317-RA,AGAP010063-RA,AGAP010297-RA,AGAP011118-RA,AGAP011247-RA,AGAP011583-RB,AGAP011768-RA,AGAP012185-RA,AGAP028115-RA,AGAP029694-RA
GO:BP	anatomical structure morphogenesis	GO:0009653	0.00719937	2.14271	284	990	41	13832	AGAP000562-RB,AGAP001081-RA,AGAP001194-RA,AGAP002342-RA,AGAP002438-RB,AGAP002678-RA,AGAP002711-RD,AGAP002793-RA,AGAP002802-RA,AGAP002902-RA,AGAP002949-RA,AGAP002951-RA,AGAP002986-RA,AGAP003128-RA,AGAP003263-RA,AGAP003506-RA,AGAP004136-RA,AGAP004246-RC,AGAP004946-RA,AGAP004989-RB,AGAP005162-RA,AGAP005245-RA,AGAP006270-RA,AGAP006340-RC,AGAP007018-RA,AGAP007928-RA,AGAP008245-RA,AGAP008317-RA,AGAP008…
GO:BP	developmental process	GO:0032502	0.010519	1.97803	723	990	82	13832	AGAP000015-RA,AGAP000061-RB,AGAP000467-RB,AGAP000562-RB,AGAP000585-RA,AGAP001081-RA,AGAP001194-RA,AGAP001646-RA,AGAP001856-RA,AGAP002342-RA,AGAP002438-RB,AGAP002678-RA,AGAP002710-RA,AGAP002711-RD,AGAP002793-RA,AGAP002802-RA,AGAP002829-RA,AGAP002902-RA,AGAP002942-RB,AGAP002949-RA,AGAP002951-RA,AGAP002986-RA,AGAP003047-RC,AGAP003128-RA,AGAP003263-RA,AGAP003439-RA,AGAP003506-RA,AGAP003537-RA,AGAP003…
GO:BP	DNA repair	GO:0006281	0.0113164	1.94629	185	990	30	13832	AGAP001135-RA,AGAP001166-RA,AGAP001361-RA,AGAP001404-RA,AGAP001421-RA,AGAP001854-RA,AGAP002388-RA,AGAP002597-RA,AGAP002669-RA,AGAP003157-RA,AGAP003190-RA,AGAP003282-RA,AGAP003779-RA,AGAP003857-RA,AGAP004491-RA,AGAP004560-RA,AGAP004685-RA,AGAP005035-RA,AGAP006055-RA,AGAP007775-RA,AGAP008026-RA,AGAP008352-RA,AGAP008393-RA,AGAP009047-RA,AGAP009290-RA,AGAP009511-RB,AGAP009910-RA,AGAP010220-RA,AGAP011…
GO:BP	regulation of small GTPase mediated signal transduction	GO:0051056	0.0155135	1.80929	30	990	10	13832	AGAP000635-RA,AGAP001081-RA,AGAP001102-RA,AGAP001527-RA,AGAP003263-RA,AGAP004143-RA,AGAP006462-RB,AGAP006888-RA,AGAP007925-RB,AGAP011123-RB
GO:BP	protein modification by small protein conjugation or removal	GO:0070647	0.0163695	1.78597	245	990	36	13832	AGAP000339-RA,AGAP000355-RA,AGAP001361-RA,AGAP002086-RA,AGAP002114-RA,AGAP002599-RA,AGAP003090-RA,AGAP003661-RA,AGAP003821-RA,AGAP003853-RA,AGAP003857-RA,AGAP004573-RA,AGAP004683-RA,AGAP005226-RA,AGAP005324-RB,AGAP005622-RA,AGAP005897-RA,AGAP006041-RA,AGAP006127-RA,AGAP007417-RA,AGAP007538-RA,AGAP008007-RA,AGAP008105-RA,AGAP009239-RA,AGAP009511-RB,AGAP009641-RA,AGAP010041-RA,AGAP010713-RA,AGAP010…
GO:BP	MAPK cascade	GO:0000165	0.0186733	1.72878	43	990	12	13832	AGAP000825-RA,AGAP002710-RA,AGAP002986-RA,AGAP003365-RA,AGAP004353-RA,AGAP006340-RC,AGAP008149-RA,AGAP010837-RA,AGAP011487-RA,AGAP011768-RA,AGAP028416-RA,AGAP029276-RA
GO:BP	supramolecular fiber organization	GO:0097435	0.0227402	1.64321	129	990	23	13832	AGAP000776-RA,AGAP001081-RA,AGAP001194-RA,AGAP001480-RC,AGAP001783-RB,AGAP002527-RA,AGAP003901-RA,AGAP004403-RA,AGAP004801-RA,AGAP004841-RB,AGAP005943-RA,AGAP006686-RA,AGAP007181-RA,AGAP007623-RA,AGAP007832-RB,AGAP008245-RA,AGAP009914-RA,AGAP010721-RA,AGAP011162-RA,AGAP011292-RA,AGAP028115-RA,AGAP029051-RC,AGAP029520-RA
GO:BP	anatomical structure development	GO:0048856	0.0227597	1.64283	649	990	74	13832	AGAP000015-RA,AGAP000467-RB,AGAP000562-RB,AGAP000585-RA,AGAP001081-RA,AGAP001194-RA,AGAP001646-RA,AGAP001856-RA,AGAP002342-RA,AGAP002438-RB,AGAP002678-RA,AGAP002710-RA,AGAP002711-RD,AGAP002793-RA,AGAP002802-RA,AGAP002829-RA,AGAP002902-RA,AGAP002942-RB,AGAP002949-RA,AGAP002951-RA,AGAP002986-RA,AGAP003128-RA,AGAP003263-RA,AGAP003439-RA,AGAP003506-RA,AGAP003537-RA,AGAP003727-RA,AGAP004052-RA,AGAP004…
GO:BP	DNA-templated DNA replication	GO:0006261	0.0233878	1.63101	80	990	17	13832	AGAP001135-RA,AGAP001166-RA,AGAP001421-RA,AGAP002059-RA,AGAP004685-RA,AGAP005176-RA,AGAP005881-RA,AGAP006055-RA,AGAP006065-RA,AGAP006387-RA,AGAP008352-RA,AGAP009047-RA,AGAP010220-RA,AGAP010406-RA,AGAP010720-RA,AGAP011536-RA,AGAP011746-RA
GO:BP	protein phosphorylation	GO:0006468	0.0258469	1.58759	260	990	37	13832	AGAP000015-RA,AGAP000713-RA,AGAP000763-RA,AGAP000810-RA,AGAP001384-RA,AGAP002469-RA,AGAP002647-RA,AGAP002686-RA,AGAP002710-RA,AGAP002748-RA,AGAP002966-RA,AGAP002986-RA,AGAP003158-RA,AGAP003365-RA,AGAP003997-RB,AGAP004096-RB,AGAP004780-RA,AGAP004940-RB,AGAP004989-RB,AGAP006270-RA,AGAP006340-RC,AGAP006448-RA,AGAP008247-RA,AGAP008317-RA,AGAP009565-RA,AGAP010115-RA,AGAP010837-RA,AGAP010841-RA,AGAP011…
GO:BP	actin cytoskeleton organization	GO:0030036	0.0273326	1.56332	148	990	25	13832	AGAP000776-RA,AGAP001081-RA,AGAP001480-RC,AGAP001916-RA,AGAP003901-RA,AGAP004136-RA,AGAP004186-RA,AGAP004403-RA,AGAP004801-RA,AGAP004841-RB,AGAP004946-RA,AGAP005943-RA,AGAP006686-RA,AGAP007006-RA,AGAP007181-RA,AGAP007832-RB,AGAP008245-RA,AGAP011138-RB,AGAP011292-RA,AGAP012185-RA,AGAP028115-RA,AGAP029337-RA,AGAP029507-RA,AGAP029520-RA,AGAP029540-RB
GO:BP	actin filament-based process	GO:0030029	0.0273326	1.56332	148	990	25	13832	AGAP000776-RA,AGAP001081-RA,AGAP001480-RC,AGAP001916-RA,AGAP003901-RA,AGAP004136-RA,AGAP004186-RA,AGAP004403-RA,AGAP004801-RA,AGAP004841-RB,AGAP004946-RA,AGAP005943-RA,AGAP006686-RA,AGAP007006-RA,AGAP007181-RA,AGAP007832-RB,AGAP008245-RA,AGAP011138-RB,AGAP011292-RA,AGAP012185-RA,AGAP028115-RA,AGAP029337-RA,AGAP029507-RA,AGAP029520-RA,AGAP029540-RB
GO:BP	morphogenesis of an epithelium	GO:0002009	0.0273676	1.56276	38	990	11	13832	AGAP002711-RD,AGAP002951-RA,AGAP004989-RB,AGAP005162-RA,AGAP005245-RA,AGAP006270-RA,AGAP008245-RA,AGAP008317-RA,AGAP029682-RA,AGAP029694-RA,AGAP029813-RA
GO:BP	generation of neurons	GO:0048699	0.0275613	1.5597	222	990	33	13832	AGAP000562-RB,AGAP000585-RA,AGAP001194-RA,AGAP001646-RA,AGAP002342-RA,AGAP002438-RB,AGAP002678-RA,AGAP002711-RD,AGAP002793-RA,AGAP002949-RA,AGAP002986-RA,AGAP003128-RA,AGAP003537-RA,AGAP004136-RA,AGAP004246-RC,AGAP004946-RA,AGAP005162-RA,AGAP005245-RA,AGAP005943-RA,AGAP006340-RC,AGAP007928-RA,AGAP008639-RA,AGAP008656-RA,AGAP009151-RA,AGAP010063-RA,AGAP010245-RA,AGAP011118-RA,AGAP011139-RA,AGAP011…
GO:BP	post-translational protein modification	GO:0043687	0.027606	1.559	251	990	36	13832	AGAP000339-RA,AGAP000355-RA,AGAP001361-RA,AGAP002086-RA,AGAP002114-RA,AGAP002599-RA,AGAP003090-RA,AGAP003661-RA,AGAP003821-RA,AGAP003853-RA,AGAP003857-RA,AGAP004573-RA,AGAP004683-RA,AGAP005226-RA,AGAP005324-RB,AGAP005622-RA,AGAP005897-RA,AGAP006041-RA,AGAP006127-RA,AGAP007417-RA,AGAP007538-RA,AGAP008007-RA,AGAP008105-RA,AGAP009239-RA,AGAP009511-RB,AGAP009641-RA,AGAP010041-RA,AGAP010713-RA,AGAP010…
GO:BP	protein modification by small protein conjugation	GO:0032446	0.0302518	1.51925	204	990	31	13832	AGAP000339-RA,AGAP000355-RA,AGAP002114-RA,AGAP002599-RA,AGAP003090-RA,AGAP003661-RA,AGAP003857-RA,AGAP004573-RA,AGAP004683-RA,AGAP005324-RB,AGAP005622-RA,AGAP005897-RA,AGAP006041-RA,AGAP006127-RA,AGAP007417-RA,AGAP007538-RA,AGAP008007-RA,AGAP008105-RA,AGAP009239-RA,AGAP009511-RB,AGAP009641-RA,AGAP010041-RA,AGAP010713-RA,AGAP010891-RA,AGAP011177-RA,AGAP011217-RA,AGAP011275-RA,AGAP011474-RA,AGAP011…
GO:BP	positive regulation of molecular function	GO:0044093	0.0313188	1.50419	74	990	16	13832	AGAP000015-RA,AGAP001953-RA,AGAP002114-RA,AGAP002120-RA,AGAP002982-RA,AGAP004080-RA,AGAP004143-RA,AGAP006340-RC,AGAP008113-RB,AGAP009816-RA,AGAP011123-RB,AGAP011412-RA,AGAP012333-RA,AGAP028190-RB,AGAP029118-RA,AGAP029772-RA
GO:BP	response to stress	GO:0006950	0.0327554	1.48472	502	990	60	13832	AGAP000653-RA,AGAP001135-RA,AGAP001166-RA,AGAP001361-RA,AGAP001404-RA,AGAP001421-RA,AGAP001751-RC,AGAP001854-RA,AGAP001958-RA,AGAP002028-RA,AGAP002388-RA,AGAP002476-RA,AGAP002597-RA,AGAP002669-RA,AGAP002686-RA,AGAP002942-RB,AGAP002966-RA,AGAP003157-RA,AGAP003158-RA,AGAP003190-RA,AGAP003282-RA,AGAP003544-RA,AGAP003779-RA,AGAP003857-RA,AGAP003858-RA,AGAP004409-RA,AGAP004491-RA,AGAP004560-RA,AGAP004…
GO:BP	nervous system development	GO:0007399	0.0335147	1.47476	293	990	40	13832	AGAP000015-RA,AGAP000467-RB,AGAP000562-RB,AGAP000585-RA,AGAP001194-RA,AGAP001646-RA,AGAP002342-RA,AGAP002438-RB,AGAP002678-RA,AGAP002711-RD,AGAP002793-RA,AGAP002949-RA,AGAP002986-RA,AGAP003128-RA,AGAP003537-RA,AGAP004052-RA,AGAP004136-RA,AGAP004246-RC,AGAP004946-RA,AGAP005162-RA,AGAP005245-RA,AGAP005943-RA,AGAP006340-RC,AGAP006888-RA,AGAP007928-RA,AGAP008247-RA,AGAP008639-RA,AGAP008656-RA,AGAP009…
GO:BP	regulation of MAPK cascade	GO:0043408	0.039393	1.40458	27	990	9	13832	AGAP000825-RA,AGAP002986-RA,AGAP004353-RA,AGAP006340-RC,AGAP008149-RA,AGAP011487-RA,AGAP011768-RA,AGAP028416-RA,AGAP029276-RA
GO:BP	tissue development	GO:0009888	0.0416831	1.38004	68	990	15	13832	AGAP002711-RD,AGAP002951-RA,AGAP003506-RA,AGAP004989-RB,AGAP005162-RA,AGAP005245-RA,AGAP006270-RA,AGAP008245-RA,AGAP008317-RA,AGAP009399-RA,AGAP009400-RA,AGAP011768-RA,AGAP029682-RA,AGAP029694-RA,AGAP029813-RA
GO:CC	intracellular anatomical structure	GO:0005622	2.38545e-36	35.6224	6029	990	627	13832	AGAP000017-RB,AGAP000042-RA,AGAP000061-RB,AGAP000091-RA,AGAP000141-RA,AGAP000159-RA,AGAP000178-RA,AGAP000185-RA,AGAP000189-RA,AGAP000236-RA,AGAP000248-RA,AGAP000281-RA,AGAP000343-RA,AGAP000355-RA,AGAP000414-RA,AGAP000453-RA,AGAP000467-RB,AGAP000474-RA,AGAP000504-RA,AGAP000532-RA,AGAP000562-RB,AGAP000575-RA,AGAP000585-RA,AGAP000653-RA,AGAP000660-RA,AGAP000668-RA,AGAP000684-RA,AGAP000713-RA,AGAP000…
GO:CC	nucleus	GO:0005634	9.86995e-32	31.0057	2595	990	340	13832	AGAP000042-RA,AGAP000061-RB,AGAP000141-RA,AGAP000178-RA,AGAP000185-RA,AGAP000189-RA,AGAP000236-RA,AGAP000281-RA,AGAP000355-RA,AGAP000453-RA,AGAP000474-RA,AGAP000532-RA,AGAP000585-RA,AGAP000668-RA,AGAP000713-RA,AGAP000924-RA,AGAP000977-RA,AGAP001135-RA,AGAP001141-RB,AGAP001166-RA,AGAP001234-RA,AGAP001286-RA,AGAP001362-RA,AGAP001373-RA,AGAP001384-RA,AGAP001404-RA,AGAP001411-RB,AGAP001421-RA,AGAP001…
GO:CC	organelle	GO:0043226	2.26912e-29	28.6441	5049	990	535	13832	AGAP000042-RA,AGAP000061-RB,AGAP000091-RA,AGAP000141-RA,AGAP000159-RA,AGAP000178-RA,AGAP000185-RA,AGAP000189-RA,AGAP000236-RA,AGAP000248-RA,AGAP000255-RD,AGAP000281-RA,AGAP000343-RA,AGAP000355-RA,AGAP000453-RA,AGAP000467-RB,AGAP000474-RA,AGAP000532-RA,AGAP000562-RB,AGAP000575-RA,AGAP000585-RA,AGAP000653-RA,AGAP000660-RA,AGAP000668-RA,AGAP000713-RA,AGAP000735-RB,AGAP000776-RA,AGAP000924-RA,AGAP000…
GO:CC	intracellular organelle	GO:0043229	5.1404e-29	28.289	4984	990	529	13832	AGAP000042-RA,AGAP000061-RB,AGAP000091-RA,AGAP000141-RA,AGAP000159-RA,AGAP000178-RA,AGAP000185-RA,AGAP000189-RA,AGAP000236-RA,AGAP000248-RA,AGAP000281-RA,AGAP000343-RA,AGAP000355-RA,AGAP000453-RA,AGAP000467-RB,AGAP000474-RA,AGAP000532-RA,AGAP000562-RB,AGAP000575-RA,AGAP000585-RA,AGAP000653-RA,AGAP000660-RA,AGAP000668-RA,AGAP000713-RA,AGAP000735-RB,AGAP000776-RA,AGAP000924-RA,AGAP000977-RA,AGAP000…
GO:CC	intracellular membrane-bounded organelle	GO:0043231	1.98169e-23	22.703	4394	990	466	13832	AGAP000042-RA,AGAP000061-RB,AGAP000091-RA,AGAP000141-RA,AGAP000178-RA,AGAP000185-RA,AGAP000189-RA,AGAP000236-RA,AGAP000248-RA,AGAP000281-RA,AGAP000343-RA,AGAP000355-RA,AGAP000453-RA,AGAP000467-RB,AGAP000474-RA,AGAP000532-RA,AGAP000585-RA,AGAP000653-RA,AGAP000660-RA,AGAP000668-RA,AGAP000713-RA,AGAP000735-RB,AGAP000776-RA,AGAP000924-RA,AGAP000977-RA,AGAP000998-RA,AGAP001102-RA,AGAP001135-RA,AGAP001…
GO:CC	membrane-bounded organelle	GO:0043227	1.9851e-23	22.7022	4535	990	477	13832	AGAP000042-RA,AGAP000061-RB,AGAP000091-RA,AGAP000141-RA,AGAP000178-RA,AGAP000185-RA,AGAP000189-RA,AGAP000236-RA,AGAP000248-RA,AGAP000281-RA,AGAP000343-RA,AGAP000355-RA,AGAP000453-RA,AGAP000467-RB,AGAP000474-RA,AGAP000532-RA,AGAP000585-RA,AGAP000653-RA,AGAP000660-RA,AGAP000668-RA,AGAP000713-RA,AGAP000735-RB,AGAP000776-RA,AGAP000924-RA,AGAP000977-RA,AGAP000998-RA,AGAP001102-RA,AGAP001135-RA,AGAP001…
GO:CC	cellular_component	GO:0005575	7.23045e-18	17.1408	9164	990	782	13832	AGAP000015-RA,AGAP000017-RB,AGAP000042-RA,AGAP000061-RB,AGAP000090-RA,AGAP000091-RA,AGAP000141-RA,AGAP000159-RA,AGAP000178-RA,AGAP000185-RA,AGAP000189-RA,AGAP000236-RA,AGAP000245-RA,AGAP000247-RA,AGAP000248-RA,AGAP000254-RA,AGAP000255-RD,AGAP000281-RA,AGAP000295-RA,AGAP000334-RA,AGAP000343-RA,AGAP000355-RA,AGAP000414-RA,AGAP000446-RA,AGAP000453-RA,AGAP000467-RB,AGAP000468-RA,AGAP000474-RA,AGAP000…
GO:CC	cellular anatomical structure	GO:0110165	6.17158e-16	15.2096	9063	990	769	13832	AGAP000015-RA,AGAP000017-RB,AGAP000042-RA,AGAP000061-RB,AGAP000090-RA,AGAP000091-RA,AGAP000141-RA,AGAP000159-RA,AGAP000178-RA,AGAP000185-RA,AGAP000189-RA,AGAP000236-RA,AGAP000245-RA,AGAP000247-RA,AGAP000248-RA,AGAP000254-RA,AGAP000255-RD,AGAP000281-RA,AGAP000295-RA,AGAP000334-RA,AGAP000343-RA,AGAP000355-RA,AGAP000414-RA,AGAP000446-RA,AGAP000453-RA,AGAP000467-RB,AGAP000468-RA,AGAP000474-RA,AGAP000…
GO:CC	transferase complex	GO:1990234	5.78204e-10	9.23792	398	990	69	13832	AGAP000189-RA,AGAP000763-RA,AGAP000780-RA,AGAP001326-RA,AGAP001384-RA,AGAP001559-RA,AGAP001877-RA,AGAP002059-RA,AGAP002069-RA,AGAP002114-RA,AGAP002132-RA,AGAP002246-RA,AGAP002260-RA,AGAP002647-RA,AGAP002686-RA,AGAP003661-RA,AGAP003755-RA,AGAP003857-RA,AGAP003858-RA,AGAP003966-RB,AGAP004479-RA,AGAP004550-RA,AGAP004573-RA,AGAP004683-RA,AGAP004780-RA,AGAP004854-RA,AGAP004890-RB,AGAP004940-RB,AGAP005…
GO:CC	chromosome	GO:0005694	6.03684e-08	7.21919	340	990	58	13832	AGAP000474-RA,AGAP000668-RA,AGAP001166-RA,AGAP001404-RA,AGAP001421-RA,AGAP001813-RA,AGAP002059-RA,AGAP002132-RA,AGAP002321-RA,AGAP002947-RA,AGAP003118-RA,AGAP003137-RA,AGAP003282-RA,AGAP003755-RA,AGAP003857-RA,AGAP004312-RC,AGAP004467-RA,AGAP004479-RA,AGAP004560-RA,AGAP004685-RA,AGAP004723-RA,AGAP004753-RB,AGAP004854-RA,AGAP005035-RA,AGAP005187-RA,AGAP006055-RA,AGAP006065-RA,AGAP006133-RA,AGAP006…
GO:CC	protein-containing complex	GO:0032991	3.23473e-06	5.49016	2100	990	213	13832	AGAP000015-RA,AGAP000159-RA,AGAP000178-RA,AGAP000189-RA,AGAP000254-RA,AGAP000343-RA,AGAP000474-RA,AGAP000532-RA,AGAP000575-RA,AGAP000668-RA,AGAP000763-RA,AGAP000776-RA,AGAP000780-RA,AGAP000850-RA,AGAP000977-RA,AGAP001135-RA,AGAP001166-RA,AGAP001194-RA,AGAP001286-RA,AGAP001326-RA,AGAP001362-RA,AGAP001384-RA,AGAP001421-RA,AGAP001478-RA,AGAP001559-RA,AGAP001694-RA,AGAP001813-RA,AGAP001877-RA,AGAP001…
GO:CC	nuclear protein-containing complex	GO:0140513	3.29048e-06	5.48274	614	990	82	13832	AGAP000178-RA,AGAP000189-RA,AGAP000474-RA,AGAP000532-RA,AGAP000668-RA,AGAP000977-RA,AGAP001166-RA,AGAP001286-RA,AGAP001362-RA,AGAP001421-RA,AGAP001559-RA,AGAP001877-RA,AGAP001879-RA,AGAP002059-RA,AGAP002114-RA,AGAP002246-RA,AGAP002258-RA,AGAP002290-RA,AGAP002321-RA,AGAP002902-RA,AGAP002982-RA,AGAP003118-RA,AGAP003137-RA,AGAP003190-RA,AGAP004363-RA,AGAP004521-RA,AGAP004711-RA,AGAP004776-RA,AGAP004…
GO:CC	chromatin	GO:0000785	4.3729e-06	5.35923	169	990	34	13832	AGAP000668-RA,AGAP001813-RA,AGAP002132-RA,AGAP002321-RA,AGAP003118-RA,AGAP003137-RA,AGAP003755-RA,AGAP003857-RA,AGAP004479-RA,AGAP004723-RA,AGAP004854-RA,AGAP005035-RA,AGAP005187-RA,AGAP006133-RA,AGAP006428-RA,AGAP006680-RA,AGAP007892-RA,AGAP008026-RA,AGAP008130-RA,AGAP008698-RA,AGAP009180-RA,AGAP010699-RA,AGAP010700-RA,AGAP011746-RA,AGAP011881-RA,AGAP012009-RA,AGAP012199-RA,AGAP012229-RA,AGAP012…
GO:CC	catalytic complex	GO:1902494	1.10679e-05	4.95593	768	990	95	13832	AGAP000178-RA,AGAP000189-RA,AGAP000532-RA,AGAP000668-RA,AGAP000763-RA,AGAP000780-RA,AGAP001326-RA,AGAP001384-RA,AGAP001559-RA,AGAP001877-RA,AGAP001879-RA,AGAP002059-RA,AGAP002069-RA,AGAP002114-RA,AGAP002132-RA,AGAP002246-RA,AGAP002260-RA,AGAP002321-RA,AGAP002647-RA,AGAP002686-RA,AGAP003118-RA,AGAP003137-RA,AGAP003661-RA,AGAP003755-RA,AGAP003857-RA,AGAP003858-RA,AGAP003966-RB,AGAP004096-RB,AGAP004…
GO:CC	cytoplasm	GO:0005737	2.22001e-05	4.65364	3875	990	349	13832	AGAP000017-RB,AGAP000091-RA,AGAP000185-RA,AGAP000236-RA,AGAP000248-RA,AGAP000343-RA,AGAP000414-RA,AGAP000453-RA,AGAP000467-RB,AGAP000504-RA,AGAP000562-RB,AGAP000653-RA,AGAP000660-RA,AGAP000684-RA,AGAP000735-RB,AGAP000776-RA,AGAP000792-RA,AGAP000810-RA,AGAP000825-RA,AGAP000829-RA,AGAP000830-RA,AGAP000850-RA,AGAP000998-RA,AGAP001081-RA,AGAP001102-RA,AGAP001133-RA,AGAP001194-RA,AGAP001320-RA,AGAP001…
GO:CC	nucleoplasm	GO:0005654	3.12377e-05	4.50532	261	990	43	13832	AGAP000189-RA,AGAP000532-RA,AGAP001166-RA,AGAP001535-RA,AGAP001559-RA,AGAP001877-RA,AGAP002059-RA,AGAP002246-RA,AGAP002290-RA,AGAP003540-RA,AGAP004363-RA,AGAP004780-RA,AGAP004854-RA,AGAP005162-RA,AGAP005369-RC,AGAP005555-RA,AGAP005731-RA,AGAP005926-RA,AGAP006355-RA,AGAP006678-RA,AGAP006681-RA,AGAP007325-RA,AGAP007808-RA,AGAP007892-RA,AGAP008130-RA,AGAP008393-RA,AGAP008885-RA,AGAP009511-RB,AGAP009…
GO:CC	Golgi apparatus	GO:0005794	4.00799e-05	4.39707	300	990	47	13832	AGAP000653-RA,AGAP000660-RA,AGAP000998-RA,AGAP001320-RA,AGAP001367-RA,AGAP001975-RA,AGAP002176-RA,AGAP002281-RA,AGAP002671-RA,AGAP002711-RD,AGAP002915-RA,AGAP003191-RA,AGAP003540-RA,AGAP003820-RA,AGAP003980-RA,AGAP004471-RA,AGAP005111-RA,AGAP005192-RA,AGAP005537-RA,AGAP005561-RA,AGAP005609-RA,AGAP005699-RA,AGAP005721-RA,AGAP005777-RA,AGAP006251-RA,AGAP006462-RB,AGAP006517-RA,AGAP006623-RA,AGAP006…
GO:CC	intracellular protein-containing complex	GO:0140535	0.000168723	3.77283	443	990	60	13832	AGAP000189-RA,AGAP000780-RA,AGAP001326-RA,AGAP001384-RA,AGAP001559-RA,AGAP001887-RA,AGAP002114-RA,AGAP002132-RA,AGAP002260-RA,AGAP002686-RA,AGAP003661-RA,AGAP003755-RA,AGAP003857-RA,AGAP004479-RA,AGAP004550-RA,AGAP004573-RA,AGAP004683-RA,AGAP004750-RB,AGAP004758-RC,AGAP004940-RB,AGAP005187-RA,AGAP005561-RA,AGAP005622-RA,AGAP005731-RA,AGAP005863-RA,AGAP005961-RA,AGAP006065-RA,AGAP006355-RA,AGAP006…
GO:CC	cell junction	GO:0030054	0.00022992	3.63842	271	990	42	13832	AGAP000255-RD,AGAP000562-RB,AGAP001194-RA,AGAP001478-RA,AGAP001694-RA,AGAP001800-RA,AGAP002152-RA,AGAP002272-RC,AGAP002711-RD,AGAP003018-RA,AGAP003023-RA,AGAP003546-RB,AGAP004039-RA,AGAP004222-RA,AGAP005162-RA,AGAP005527-RA,AGAP005777-RA,AGAP005943-RA,AGAP006028-RC,AGAP006251-RA,AGAP006686-RA,AGAP006888-RA,AGAP007108-RA,AGAP007545-RB,AGAP007832-RB,AGAP008245-RA,AGAP008304-RA,AGAP009538-RA,AGAP010…
GO:CC	intracellular membraneless organelle	GO:0043232	0.000568188	3.24551	1216	990	128	13832	AGAP000159-RA,AGAP000185-RA,AGAP000453-RA,AGAP000474-RA,AGAP000562-RB,AGAP000575-RA,AGAP000668-RA,AGAP000776-RA,AGAP001081-RA,AGAP001166-RA,AGAP001194-RA,AGAP001404-RA,AGAP001421-RA,AGAP001480-RC,AGAP001702-RA,AGAP001783-RB,AGAP001813-RA,AGAP001897-RA,AGAP002059-RA,AGAP002132-RA,AGAP002272-RC,AGAP002321-RA,AGAP002527-RA,AGAP002677-RA,AGAP002678-RA,AGAP002947-RA,AGAP003018-RA,AGAP003047-RC,AGAP003…
GO:CC	membraneless organelle	GO:0043228	0.00061776	3.20918	1218	990	128	13832	AGAP000159-RA,AGAP000185-RA,AGAP000453-RA,AGAP000474-RA,AGAP000562-RB,AGAP000575-RA,AGAP000668-RA,AGAP000776-RA,AGAP001081-RA,AGAP001166-RA,AGAP001194-RA,AGAP001404-RA,AGAP001421-RA,AGAP001480-RC,AGAP001702-RA,AGAP001783-RB,AGAP001813-RA,AGAP001897-RA,AGAP002059-RA,AGAP002132-RA,AGAP002272-RC,AGAP002321-RA,AGAP002527-RA,AGAP002677-RA,AGAP002678-RA,AGAP002947-RA,AGAP003018-RA,AGAP003047-RC,AGAP003…
GO:CC	cytoskeleton	GO:0005856	0.000649586	3.18736	441	990	58	13832	AGAP000159-RA,AGAP000562-RB,AGAP000575-RA,AGAP000776-RA,AGAP001081-RA,AGAP001194-RA,AGAP001480-RC,AGAP001702-RA,AGAP001783-RB,AGAP001897-RA,AGAP002059-RA,AGAP002272-RC,AGAP002527-RA,AGAP002677-RA,AGAP002678-RA,AGAP003018-RA,AGAP003128-RA,AGAP003166-RA,AGAP003263-RA,AGAP003821-RA,AGAP003901-RA,AGAP004030-RA,AGAP004033-RA,AGAP004136-RA,AGAP004312-RC,AGAP004403-RA,AGAP005162-RA,AGAP005425-RA,AGAP005…
GO:CC	transferase complex, transferring phosphorus-containing groups	GO:0061695	0.00167204	2.77675	145	990	26	13832	AGAP000189-RA,AGAP000763-RA,AGAP001326-RA,AGAP001384-RA,AGAP001559-RA,AGAP002647-RA,AGAP002686-RA,AGAP003858-RA,AGAP004780-RA,AGAP004890-RB,AGAP004940-RB,AGAP005731-RA,AGAP005881-RA,AGAP006065-RA,AGAP006355-RA,AGAP006387-RA,AGAP006448-RA,AGAP006678-RA,AGAP007778-RA,AGAP008247-RA,AGAP008352-RA,AGAP008393-RA,AGAP008885-RA,AGAP010493-RA,AGAP012246-RA,AGAP029549-RA
GO:CC	ubiquitin ligase complex	GO:0000151	0.00314819	2.50194	116	990	22	13832	AGAP000780-RA,AGAP002114-RA,AGAP002260-RA,AGAP003661-RA,AGAP003857-RA,AGAP004573-RA,AGAP004683-RA,AGAP005622-RA,AGAP005961-RA,AGAP006402-RA,AGAP007324-RA,AGAP007538-RA,AGAP008007-RA,AGAP008105-RA,AGAP009239-RA,AGAP010041-RA,AGAP010713-RA,AGAP010891-RA,AGAP011892-RA,AGAP028452-RA,AGAP029480-RA,AGAP029597-RA
GO:CC	trans-Golgi network	GO:0005802	0.00528554	2.27691	37	990	11	13832	AGAP000998-RA,AGAP001975-RA,AGAP002176-RA,AGAP002281-RA,AGAP002915-RA,AGAP003820-RA,AGAP007832-RB,AGAP008184-RB,AGAP012606-RA,AGAP012632-RA,AGAP029519-RA
GO:CC	ISWI-type complex	GO:0031010	0.00654117	2.18434	11	990	6	13832	AGAP000668-RA,AGAP003137-RA,AGAP005187-RA,AGAP006133-RA,AGAP010699-RA,AGAP010700-RA
GO:CC	replication fork	GO:0005657	0.0132389	1.87815	34	990	10	13832	AGAP001166-RA,AGAP001404-RA,AGAP001421-RA,AGAP006055-RA,AGAP006065-RA,AGAP006387-RA,AGAP007775-RA,AGAP008352-RA,AGAP009047-RA,AGAP013180-RA
GO:CC	NSL complex	GO:0044545	0.017987	1.74504	5	990	4	13832	AGAP003755-RA,AGAP004479-RA,AGAP006428-RA,AGAP006680-RA
GO:CC	nuclear lumen	GO:0031981	0.0448638	1.3481	478	990	55	13832	AGAP000185-RA,AGAP000189-RA,AGAP000474-RA,AGAP000532-RA,AGAP000668-RA,AGAP001166-RA,AGAP001421-RA,AGAP001535-RA,AGAP001559-RA,AGAP001877-RA,AGAP002059-RA,AGAP002246-RA,AGAP002290-RA,AGAP003137-RA,AGAP003540-RA,AGAP004363-RA,AGAP004780-RA,AGAP004854-RA,AGAP005035-RA,AGAP005162-RA,AGAP005369-RC,AGAP005555-RA,AGAP005731-RA,AGAP005926-RA,AGAP006055-RA,AGAP006065-RA,AGAP006355-RA,AGAP006387-RA,AGAP006…
