# Supplementary material for: Using a female-specific isoform of doublesex to explore male-specific hearing in mosquitoes
Source: iScience. 2025 Aug 28;28(9):113330. doi: 10.1016/j.isci.2025.113330 (PMC12496202; doi:10.1016/j.isci.2025.113330)
Supplement: Table S5. DESeq2 output for analysis of previously reported Anopheles gambiae Kisumu strain pedicel RNA-seq data, as well as the list of genes (with associated GO terms) overexpressed in both dsxF+/+ XY pedicels compared with dsxF+/+ XY and XY Kisumu pedicels compared with XX, related to Figure S6 — (A) Deseq2 output for Kisumu XX and XY pedicels. (B) List of genes upregulated in both dsxF+/+ XY pedicels compared with dsxF+/+ XY and XY Kisumu pedicels compared with XX. (C) GO enrichment analysis of genes upregulated in both dsxF+/+ XY pedicels compared with dsxF+/+ XY and XY Kisumu pedicels compared with XX [file mmc5.xlsx]

## Sheet: Supplementary Table 5. A
gene_id	baseMean	log2FoldChange	lfcSE	stat	pvalue	padj	log10pval
AGAP000002-RA	504.814	-0.468145	0.117629	-3.97985	6.89601e-05	0.000254063	4.1614
AGAP000002-RB	467.958	0.27107	0.134387	2.01709	0.0436866	0.0804424	1.35965
AGAP000005-RA	1958.04	0.187494	0.112227	1.67066	0.0947881	0.155728	1.02325
AGAP000007-RA	1309.94	0.429661	0.141861	3.02874	0.00245579	0.0063323	2.60981
AGAP000008-RA	1382.96	0.0461617	0.156812	0.294377	0.76847	0.829035	0.114373
AGAP000009-RA	803.744	-0.271462	0.191251	-1.4194	0.155782	0.235597	0.807482
AGAP000009-RB	3638.81	0.310369	0.201881	1.53738	0.124199	0.195381	0.905881
AGAP000010-RA	681.825	-0.111628	0.127839	-0.87319	0.38256	0.48507	0.417301
AGAP000011-RA	2108.3	-3.3086	0.217891	-15.1847	4.46688e-52	1.24535e-49	51.35
AGAP000012-RA	197.783	0.0480705	0.165872	0.289805	0.771965	0.831823	0.112402
AGAP000013-RA	412.922	-0.115668	0.163811	-0.706109	0.480121	0.579769	0.31865
AGAP000014-RA	10.4697	0.614537	0.817963	0.751302	0.452471	0.553079	0.344409
AGAP000015-RA	82.1544	0.61192	0.291989	2.09569	0.0361096	0.0682588	1.44238
AGAP000015-RB	421.152	0.866001	0.250386	3.45866	0.000542873	0.00162921	3.2653
AGAP000016-RA	194.102	-1.11712	0.217861	-5.12769	2.93313e-07	1.65919e-06	6.53267
AGAP000017-RA	272.588	0.474364	0.452064	1.04933	0.294027	0.394413	0.531613
AGAP000017-RB	430.313	1.18893	0.56059	2.12086	0.0339336	0.0647349	1.46937
AGAP000017-RC	996.155	-0.606284	0.372834	-1.62615	0.103918	0.168282	0.983309
AGAP000018.R352	908.852	0.168425	0.159412	1.05654	0.29072	0.390822	0.536525
AGAP000019-RA	536.634	-3.17734	0.451945	-7.03038	2.05979e-12	2.20696e-11	11.6862
AGAP000021-RA	807.134	0.23396	0.100682	2.32375	0.020139	0.0409343	1.69596
AGAP000022-RA	2720.89	-0.580624	0.163664	-3.54766	0.000388673	0.00120264	3.41042
AGAP000023-RA	2934.21	-2.11232	0.470722	-4.4874	7.20977e-06	3.18747e-05	5.14208
AGAP000025-RA	462.561	-0.238466	0.126957	-1.87832	0.0603376	0.10607	1.21941
AGAP000028-RA	2512.05	-0.0465761	0.186032	-0.250366	0.802305	0.85241	0.0956607
AGAP000029.R703	2944.16	0.258944	0.178666	1.44932	0.147249	0.225286	0.831946
AGAP000029.R704	1893.79	1.10972	0.150056	7.39532	1.41065e-13	1.71908e-12	12.8506
AGAP000029.R705	1370.96	0.965364	0.182503	5.28958	1.22598e-07	7.31038e-07	6.91152
AGAP000032.R706	287.683	-0.756149	0.216591	-3.49113	0.000480979	0.00146047	3.31787
AGAP000032.R707	0	0	0	0	1	NA	0
AGAP000033.R351	1185.2	-0.273166	0.140095	-1.94986	0.0511933	0.0921776	1.29079
AGAP000035-RA	636.224	-0.0939813	0.115472	-0.813889	0.415709	0.517448	0.381211
AGAP000037-RA	1265.36	-1.58694	0.446789	-3.55189	0.000382481	0.00118482	3.41739
AGAP000038-RA	282.058	-1.84101	0.53597	-3.43491	0.000592752	0.00176457	3.22713
AGAP000039-RA	522.582	-5.37063	0.405801	-13.2347	5.53523e-40	6.14771e-38	39.2569
AGAP000040-RA	356.819	-3.50926	0.343727	-10.2094	1.79897e-24	6.06809e-23	23.745
AGAP000040-RB	32.7768	-2.24972	0.636885	-3.53239	0.000411828	0.00126791	3.38528
AGAP000040-RC	43.7232	-4.44	0.656613	-6.76198	1.36119e-11	1.34455e-10	10.8661
AGAP000041-RA	1593.28	4.23692	0.227488	18.6248	2.02245e-77	2.30239e-74	76.6941
AGAP000042-RA	1098.14	0.526092	0.156625	3.35891	0.000782492	0.00226811	3.10652
AGAP000042-RB	90.54	0.307219	0.19695	1.55988	0.118788	0.188478	0.925228
AGAP000043.R708	22.6339	-0.404034	0.534397	-0.756056	0.449616	0.550525	0.347158
AGAP000043.R709	155.348	0.191177	0.185065	1.03303	0.30159	0.402424	0.520583
AGAP000044-RA	1567.39	-0.769358	0.112481	-6.83987	7.92663e-12	8.01522e-11	11.1009
AGAP000045-RA	133.403	-1.27854	0.235865	-5.42067	5.93754e-08	3.72418e-07	7.22639
AGAP000045-RB	231.365	1.9498	0.320466	6.08427	1.17022e-09	9.20346e-09	8.93173
AGAP000046-RA	322.164	-2.8776	0.306515	-9.38812	6.10798e-21	1.50888e-19	20.2141
AGAP000047-RA	31.0969	-2.32336	0.377737	-6.15074	7.71232e-10	6.19753e-09	9.11281
AGAP000048-RA	345.921	0.080736	0.129938	0.621343	0.534374	0.628343	0.272154
AGAP000049-RA	371.469	0.0727246	0.144683	0.502647	0.615212	0.700718	0.210975
AGAP000051-RA	1943.05	3.85702	0.898233	4.29401	1.75476e-05	7.25829e-05	4.75578
AGAP000053-RA	446.207	-0.969262	0.138616	-6.99244	2.70139e-12	2.86741e-11	11.5684
AGAP000056-RA	14.1484	-1.93669	0.571504	-3.38875	0.000702107	0.00205649	3.1536
AGAP000057.R350	376.672	0.302545	0.105076	2.8793	0.00398559	0.00979793	2.39951
AGAP000058-RA	519.631	-0.273439	0.21299	-1.28381	0.199208	0.28819	0.700694
AGAP000061-RA	779.757	0.964159	0.141213	6.82772	8.62749e-12	8.69175e-11	11.0641
AGAP000061-RB	51.0443	1.64425	0.382918	4.29399	1.75493e-05	7.25829e-05	4.75574
AGAP000062.R710	186.071	-0.914784	0.188688	-4.84812	1.24635e-06	6.35139e-06	5.90436
AGAP000062.R711	301.183	-0.544562	0.130252	-4.18082	2.90457e-05	0.000114946	4.53692
AGAP000063.R654	15.2889	-0.10965	2.89587	-0.0378641	0.969796	0.978551	0.0133196
AGAP000063.R655	68.537	-0.429236	0.662202	-0.648195	0.516859	0.613717	0.286628
AGAP000064-RA	1135.9	-0.233044	0.163519	-1.42518	0.154107	0.233631	0.812179
AGAP000066-RA	23.1163	-1.0542	0.303399	-3.47464	0.000511541	0.00154469	3.29112
AGAP000067-RA	883.487	-0.0486959	0.190172	-0.256062	0.797903	0.849054	0.0980499
AGAP000068.R349	1675.91	0.0948827	0.186406	0.50901	0.610745	0.696502	0.21414
AGAP000069-RA	2.15697	-2.40089	1.70166	-1.41091	0.158273	0.238596	0.800594
AGAP000070-RA	205.068	0.230945	0.148894	1.55107	0.120885	0.191114	0.917626
AGAP000070-RB	599.546	0.281107	0.127535	2.20416	0.0275131	0.0538939	1.56046
AGAP000071.R712	0	NA	NA	NA	NA	NA	NA
AGAP000071.R713	0.618175	0.299597	2.32282	0.12898	0.897374	NA	0.0470266
AGAP000072.R714	0	NA	NA	NA	NA	NA	NA
AGAP000072.R715	0	NA	NA	NA	NA	NA	NA
AGAP000073.R716	334.05	-1.1691	0.184026	-6.35291	2.11283e-10	1.80509e-09	9.67514
AGAP000073.R717	41.1222	-1.9631	0.498418	-3.93866	8.19391e-05	0.000297073	4.08651
AGAP000074.R381	10.2864	1.49415	0.620742	2.40705	0.0160821	0.0335929	1.79366
AGAP000075.R720	70.0094	-1.06842	0.814799	-1.31127	0.189767	0.276848	0.72178
AGAP000075.R721	1.17274	3.5527	2.98394	1.19061	0.233808	0.327695	0.631141
AGAP000075.R722	942.785	1.37205	0.23524	5.83253	5.45926e-09	3.97542e-08	8.26287
AGAP000076-RA	1839.21	0.530343	0.127193	4.16959	3.05151e-05	0.000120273	4.51549
AGAP000078-RA	150.276	0.407676	0.182629	2.23227	0.0255972	0.0506304	1.59181
AGAP000079-RA	121.61	-1.37993	0.238572	-5.78411	7.28951e-09	5.21099e-08	8.1373
AGAP000080.R648	82.7997	6.59824	0.463813	14.2261	6.31087e-46	1.13438e-43	45.1999
AGAP000080.R649	202.412	-0.427038	0.282354	-1.51242	0.130427	0.203584	0.884631
AGAP000080.R650	299.395	-1.24267	0.293849	-4.22894	2.34797e-05	9.48984e-05	4.62931
AGAP000080.R651	11.3004	-1.45993	1.04084	-1.40264	0.160724	0.241812	0.793919
AGAP000080.R652	0.193159	0.961266	3.05217	0.314945	0.752804	NA	0.123318
AGAP000080.R653	86.793	7.3208	0.554546	13.2014	8.6093e-40	9.48481e-38	39.065
AGAP000081.R193	512.329	0.123942	0.117442	1.05535	0.291267	0.391326	0.535708
AGAP000082-RA	1342.38	-0.694072	0.126916	-5.46874	4.53237e-08	2.89601e-07	7.34367
AGAP000085-RA	5.92278	-0.633033	0.625737	-1.01166	0.311701	0.413012	0.506262
AGAP000088-RA	31.5281	0.083756	0.487908	0.171664	0.863702	0.901515	0.063636
AGAP000090-RA	394.927	0.361574	0.19921	1.81504	0.0695181	0.119608	1.1579
AGAP000091-RA	2601.22	0.191541	0.150839	1.26984	0.204142	0.293494	0.690068
AGAP000092-RA	2341.68	-0.162657	0.133931	-1.21448	0.224564	0.317151	0.64866
AGAP000093-RA	392.833	-0.719871	0.295641	-2.43495	0.0148938	0.0314084	1.827
AGAP000094-RA	3438.84	-4.00513	0.378486	-10.582	3.61293e-26	1.35594e-24	25.4421
AGAP000095.R723	611.155	-2.843	0.21923	-12.9681	1.85456e-38	1.84928e-36	37.7318
AGAP000095.R724	1054.79	-0.098448	0.135497	-0.726568	0.467491	0.567881	0.330227
AGAP000095.R725	284.288	-1.92588	0.181601	-10.605	2.8235e-26	1.08348e-24	25.5492
AGAP000096-RA	707.684	-0.0641318	0.123741	-0.518276	0.604266	0.690842	0.218772
AGAP000097-RA	165.093	-0.28256	0.293416	-0.963003	0.335546	0.438022	0.474248
AGAP000098-RA	433.772	0.0953715	0.133928	0.712112	0.476395	0.576516	0.322033
AGAP000099-RA	192.545	-0.98474	0.422456	-2.33099	0.0197538	0.0402231	1.70435
AGAP000099-RB	209.904	-1.45868	0.279715	-5.21489	1.8393e-07	1.07287e-06	6.73535
AGAP000099-RC	424.514	0.493725	0.14906	3.31225	0.000925478	0.00263724	3.03363
AGAP000100-RA	3.07341	-1.39311	0.857773	-1.6241	0.104354	0.168887	0.981492
AGAP000102.R194	2141.92	-0.563091	0.0683408	-8.23946	1.72986e-16	2.89248e-15	15.762
AGAP000104-RA	2192.51	-0.14008	0.180241	-0.777181	0.437052	0.538326	0.359467
AGAP000105-RA	346.042	0.282793	0.124465	2.27207	0.0230821	0.0462353	1.63672
AGAP000106-RA	522.505	-0.0364572	0.103894	-0.350908	0.725657	0.79569	0.139268
AGAP000107.R195	352.483	-4.16136	0.253374	-16.4238	1.29272e-60	7.06396e-58	59.8885
AGAP000108-RA	226.96	-3.66499	1.05745	-3.46588	0.000528504	0.00158993	3.27695
AGAP000109-RA	6619.65	0.036548	0.0895405	0.408172	0.683147	0.759912	0.165486
AGAP000110-RA	557.076	-0.265772	0.13103	-2.02833	0.0425269	0.0786568	1.37134
AGAP000111-RA	0.875708	2.26664	2.12567	1.06632	0.286281	0.385955	0.543208
AGAP000112-RA	2138.66	0.282922	0.150933	1.87449	0.0608633	0.106829	1.21564
AGAP000113-RA	632.485	-1.49825	0.146699	-10.213	1.73331e-24	5.86108e-23	23.7611
AGAP000114.R382	215.842	0.70959	0.193048	3.67572	0.000237183	0.000770732	3.62492
AGAP000115-RA	0.176027	0.914036	3.05364	0.299327	0.764691	NA	0.116514
AGAP000116-RA	678.872	0.403953	0.0982945	4.10962	3.96314e-05	0.000153286	4.40196
AGAP000117-RA	244.417	-0.314377	0.219439	-1.43264	0.151962	0.230969	0.818266
AGAP000118-RA	883.75	-0.0913696	0.120967	-0.755325	0.450054	0.550814	0.346735
AGAP000119-RA	157.361	-0.393719	0.172138	-2.28723	0.0221822	0.0446159	1.654
AGAP000120-RA	458.349	0.0427646	0.0934835	0.457456	0.647343	0.728961	0.188865
AGAP000121-RA	226.092	0.187848	0.222632	0.843759	0.398804	0.501063	0.399241
AGAP000123-RA	6.29787	-1.81576	0.754592	-2.40629	0.0161156	0.0336577	1.79275
AGAP000124.R726	171.502	-0.063565	0.504067	-0.126104	0.89965	0.929661	0.0459266
AGAP000124.R727	40.7715	-0.373193	2.38608	-0.156404	0.875715	0.910702	0.0576373
AGAP000126-RA	218.737	0.389946	0.147871	2.63707	0.00836248	0.0188546	2.07767
AGAP000127-RA	804.233	-0.274341	0.0757304	-3.62261	0.00029165	0.000926996	3.53514
AGAP000128.R728	7.68309	-1.04568	0.860062	-1.21581	0.224056	0.316692	0.649644
AGAP000128.R729	18.4719	-0.250086	0.811727	-0.308091	0.758013	0.820735	0.120323
AGAP000129-RA	5923.48	-1.3885	0.222871	-6.23008	4.66211e-10	3.84364e-09	9.33142
AGAP000131-RA	6859.29	1.38655	0.188879	7.34096	2.12072e-13	2.53465e-12	12.6735
AGAP000132-RA	371.285	-0.612495	0.112712	-5.43417	5.50509e-08	3.47368e-07	7.25924
AGAP000133-RA	19.9667	1.56987	0.499714	3.14155	0.00168059	0.00451139	2.77454
AGAP000136-RA	486.68	0.983883	0.283978	3.46465	0.00053092	0.00159615	3.27497
AGAP000137-RA	302.692	-2.25727	0.591281	-3.8176	0.000134759	0.000466061	3.87044
AGAP000138.R385	136.456	-1.69067	0.511558	-3.30495	0.000949945	0.00270237	3.0223
AGAP000138.R386	303.945	-0.787588	0.504531	-1.56103	0.118516	0.188196	0.926222
AGAP000139-RA	277.938	0.125286	0.158808	0.788919	0.430159	0.531801	0.366371
AGAP000140-RA	28.2056	-0.849802	0.352003	-2.41419	0.0157703	0.0330274	1.80216
AGAP000141-RA	452.171	0.759612	0.157721	4.81617	1.46342e-06	7.38248e-06	5.83463
AGAP000142-RA	922.73	0.309194	0.121918	2.53608	0.0112102	0.0243819	1.95039
AGAP000143.R387	326.763	-1.92486	0.253899	-7.58121	3.42352e-14	4.47311e-13	13.4655
AGAP000144-RA	330.553	-1.16594	0.289359	-4.02939	5.59229e-05	0.000209765	4.25241
AGAP000145-RA	2784.55	-0.015053	0.0997989	-0.150834	0.880107	0.914099	0.0554645
AGAP000146.R730	60.3489	0.57221	0.177065	3.23164	0.00123082	0.00341061	2.9098
AGAP000146.R731	1443.31	1.27301	0.192899	6.59937	4.12909e-11	3.83725e-10	10.3841
AGAP000147-RA	391.589	-0.321664	0.152002	-2.11619	0.0343287	0.0653699	1.46434
AGAP000149-RA	1391.69	0.0830305	0.0931732	0.891141	0.372853	0.474923	0.428462
AGAP000150-RA	308.673	-5.74098	1.54546	-3.71473	0.000203424	0.000671736	3.6916
AGAP000151-RA	165.163	-6.25018	2.09746	-2.97988	0.00288365	0.00731678	2.54006
AGAP000152-RA	69.9099	-3.93856	2.45428	-1.60477	0.108544	0.174716	0.964394
AGAP000153.R732	55.4566	-0.609924	0.669888	-0.910487	0.362566	0.465115	0.440613
AGAP000153.R733	0	0	0	0	1	NA	0
AGAP000153.R734	3.42276	-5.40229	2.986	-1.8092	0.0704193	0.120839	1.15231
AGAP000154-RA	0.803824	1.17725	1.53505	0.766914	0.443133	NA	0.353466
AGAP000155-RA	147.84	-0.615741	0.164362	-3.74625	0.000179499	0.000601309	3.74594
AGAP000156-RA	348.602	-1.08588	0.211806	-5.12678	2.94733e-07	1.66447e-06	6.53057
AGAP000158.R390	144.257	-0.248468	0.224816	-1.1052	0.269071	0.367578	0.570133
AGAP000159-RA	1031.11	1.03494	0.155701	6.64698	2.99175e-11	2.82254e-10	10.5241
AGAP000160-RA	2.56381	2.90075	1.12424	2.58018	0.00987474	0.0218177	2.00547
AGAP000161-RA	795.77	0.468778	0.114728	4.08599	4.38891e-05	0.000168324	4.35764
AGAP000162-RA	514.596	-2.49017	0.335466	-7.42301	1.14488e-13	1.40776e-12	12.9412
AGAP000163-RA	17.6265	-2.77619	0.710078	-3.90969	9.2413e-05	0.000331614	4.03427
AGAP000163-RB	1.35741	-4.06718	2.3861	-1.70453	0.0882813	0.146521	1.05413
AGAP000164-RA	22.8621	0.504203	0.320242	1.57444	0.115385	0.183868	0.937851
AGAP000165-RA	1220.92	-0.125126	0.167857	-0.745435	0.456009	0.556258	0.341027
AGAP000166-RA	235.609	1.03043	0.199837	5.15635	2.51816e-07	1.44056e-06	6.59892
AGAP000167-RA	2278.44	-2.16191	0.244977	-8.82497	1.09491e-18	2.19319e-17	17.9606
AGAP000168-RA	48.0997	0.449788	0.235119	1.91302	0.055745	0.099129	1.25379
AGAP000169-RA	116.753	-0.381064	0.165372	-2.30429	0.0212065	0.0429062	1.67353
AGAP000170-RA	2461.8	0.200845	0.103982	1.93154	0.0534166	0.0955512	1.27232
AGAP000171-RA	841.207	-0.0524317	0.123082	-0.425989	0.670116	0.748477	0.17385
AGAP000173-RA	1220.48	-0.170378	0.0846428	-2.01291	0.0441241	0.0811277	1.35532
AGAP000177-RA	0.26412	1.41272	3.03327	0.465741	0.641401	NA	0.19287
AGAP000178-RA	1451.01	0.511136	0.0881171	5.80064	6.60625e-09	4.7549e-08	8.18004
AGAP000179-RA	681.995	-5.34142	0.44252	-12.0705	1.51288e-33	1.01311e-31	32.8202
AGAP000179-RB	293.58	-4.29345	0.327836	-13.0963	3.45587e-39	3.54967e-37	38.4614
AGAP000179-RC	326.88	-4.28145	0.301471	-14.2018	8.92357e-46	1.56288e-43	45.0495
AGAP000180-RA	983.742	-2.50892	0.2272	-11.0428	2.37525e-28	1.1306e-26	27.6243
AGAP000181-RA	28.2516	-5.38948	1.01188	-5.32623	1.00273e-07	6.08003e-07	6.99882
AGAP000182-RA	516.369	-3.53109	0.310331	-11.3785	5.3542e-30	2.80244e-28	29.2713
AGAP000183-RA	155.758	-3.58161	0.382825	-9.35574	8.30143e-21	2.03236e-19	20.0808
AGAP000184-RA	1844.79	-0.788894	0.259574	-3.03919	0.00237218	0.00613872	2.62485
AGAP000184-RB	4235.16	-1.04465	0.269462	-3.8768	0.00010584	0.000375162	3.97535
AGAP000185-RA	433.744	2.00689	0.186844	10.741	6.53467e-27	2.69698e-25	26.1848
AGAP000186-RA	0.50243	2.3264	3.00344	0.774578	0.438589	NA	0.357942
AGAP000187-RA	2930.9	0.86747	0.096402	8.99846	2.28902e-19	4.88599e-18	18.6404
AGAP000188-RA	971.862	-0.797729	0.275218	-2.89853	0.00374914	0.00926503	2.42607
AGAP000188-RB	439.987	0.980349	0.344453	2.8461	0.0044258	0.0107543	2.35401
AGAP000189-RA	357.625	0.270833	0.098408	2.75214	0.00592064	0.0138924	2.22763
AGAP000190-RA	58.4499	-0.153635	0.313231	-0.490485	0.623791	0.708304	0.204961
AGAP000191-RA	0.377724	-2.14333	3.04396	-0.704125	0.481355	NA	0.317534
AGAP000192-RA	3.59781	0.134013	0.58393	0.229502	0.818479	0.865287	0.0869924
AGAP000193-RA	0.0468133	-0.113705	3.05566	-0.0372114	0.970316	NA	0.0130866
AGAP000194-RA	1.06997	3.00005	1.86867	1.60545	0.108396	0.17454	0.964987
AGAP000195-RA	626.834	0.238571	0.129328	1.8447	0.065081	0.113041	1.18655
AGAP000196-RA	130.447	0.020916	0.22342	0.0936176	0.925413	0.946971	0.0336644
AGAP000198-RA	172.702	0.788264	0.15308	5.14935	2.61386e-07	1.49156e-06	6.58272
AGAP000199-RA	649.808	0.0603187	0.108784	0.554481	0.57925	0.669071	0.237134
AGAP000199-RB	8.11486	-2.55868	1.88001	-1.361	0.173515	0.257427	0.760663
AGAP000200-RA	44.8731	0.98009	0.365327	2.68277	0.00730151	0.0167135	2.13659
AGAP000201-RA	345.384	-0.272281	0.126329	-2.15533	0.031136	0.0600775	1.50674
AGAP000202-RA	120.717	0.269069	0.136999	1.96402	0.0495275	0.0897461	1.30515
AGAP000203-RA	150.57	0.576772	0.275169	2.09607	0.0360764	0.068232	1.44278
AGAP000203-RB	1524.3	-0.891983	0.185806	-4.80063	1.58168e-06	7.88876e-06	5.80088
AGAP000204-RA	44.4158	-2.41876	0.486377	-4.97301	6.5921e-07	3.53156e-06	6.18098
AGAP000205-RA	158.082	0.641184	0.194768	3.29205	0.000994614	0.0028178	3.00235
AGAP000205-RB	10.9768	0.272591	0.501014	0.544079	0.586387	0.675604	0.231815
AGAP000206-RA	36.7238	0.450942	0.345507	1.30516	0.191838	0.279422	0.717066
AGAP000209-RA	79.7527	-1.01479	0.322409	-3.14753	0.00164657	0.00443403	2.78342
AGAP000210-RA	407.602	-1.87307	0.263453	-7.10969	1.163e-12	1.28334e-11	11.9344
AGAP000211-RA	2172.35	-5.22038	0.326829	-15.9728	1.97569e-57	8.17877e-55	56.7043
AGAP000213-RA	475.473	-3.77807	0.561469	-6.7289	1.70955e-11	1.67414e-10	10.7671
AGAP000214-RA	939.217	-2.49227	0.248645	-10.0234	1.20259e-23	3.72531e-22	22.9199
AGAP000215-RA	79.7684	-1.4126	0.480024	-2.94277	0.0032529	0.00813731	2.48773
AGAP000216-RA	41.8692	0.48338	0.188716	2.56142	0.0104246	0.0228919	1.98194
AGAP000217-RA	108.194	-2.15389	0.303311	-7.10125	1.23634e-12	1.36097e-11	11.9079
AGAP000218-RA	122.918	-1.1734	0.242014	-4.84847	1.24415e-06	6.34428e-06	5.90513
AGAP000219-RA	13435.2	2.27971	0.199699	11.4157	3.48954e-30	1.86213e-28	29.4572
AGAP000220-RA	2746.32	-2.0296	0.189955	-10.6846	1.2015e-26	4.82755e-25	25.9203
AGAP000222-RA	518.218	0.578337	0.192264	3.00804	0.00262942	0.00673046	2.58014
AGAP000222-RB	266.463	-0.0669858	0.250734	-0.267159	0.789347	0.84297	0.102732
AGAP000222-RC	103.407	-0.0104714	0.268902	-0.0389414	0.968937	0.978245	0.0137044
AGAP000223-RA	68.302	0.338336	0.326699	1.03562	0.30038	0.401201	0.522329
AGAP000225-RA	59.8068	-1.98134	0.674351	-2.93814	0.00330188	0.00825227	2.48124
AGAP000226-RA	0.476505	-1.49224	2.79959	-0.533021	0.594019	NA	0.2262
AGAP000228-RA	348.978	-0.597751	0.340949	-1.7532	0.0795677	0.134294	1.09926
AGAP000230-RA	8.93159	-0.592783	0.607694	-0.975464	0.32933	0.431584	0.482368
AGAP000232-RA	3619.85	0.712828	0.22563	3.15927	0.00158163	0.00427516	2.8009
AGAP000233-RA	784.093	-0.646551	0.22777	-2.83861	0.00453104	0.0109847	2.3438
AGAP000234-RA	339.6	0.135572	0.107231	1.26429	0.206124	0.295722	0.685871
AGAP000235-RA	3449.69	0.383004	0.0676341	5.66288	1.48856e-08	1.02187e-07	7.82723
AGAP000236-RA	1186.38	0.363455	0.190589	1.907	0.0565202	0.100328	1.2478
AGAP000236-RB	10366.5	2.32076	0.228596	10.1522	3.23866e-24	1.05845e-22	23.4896
AGAP000236-RC	399.392	-1.3625	0.281873	-4.83375	1.33982e-06	6.79914e-06	5.87295
AGAP000237-RA	1992.45	-0.149375	0.153675	-0.972017	0.331042	0.433509	0.480117
AGAP000238-RA	383.371	-1.29359	0.187478	-6.89998	5.20117e-12	5.35846e-11	11.2839
AGAP000239-RA	6.40671	-2.44395	0.80162	-3.04876	0.0022979	0.00596235	2.63867
AGAP000240-RA	131.516	-0.443161	0.167324	-2.64851	0.00808468	0.0182947	2.09234
AGAP000241-RA	818.849	-0.5711	0.192294	-2.96994	0.00297862	0.007527	2.52598
AGAP000242-RA	80.7345	-1.11293	0.28097	-3.96102	7.46288e-05	0.00027296	4.12709
AGAP000243-RA	995.875	1.84348	0.19386	9.50936	1.91842e-21	4.98242e-20	20.7171
AGAP000244-RA	26.3139	1.14091	0.522389	2.18402	0.0289607	0.0563901	1.53819
AGAP000245-RA	2001.36	0.37165	0.133218	2.7898	0.00527413	0.0125479	2.27785
AGAP000246-RA	1534.34	1.27516	0.19106	6.67412	2.48725e-11	2.36618e-10	10.6043
AGAP000247-RA	15.9192	0.619916	0.297043	2.08696	0.0368918	0.0694951	1.43307
AGAP000247-RB	11.097	0.210363	0.554699	0.379238	0.704511	0.778037	0.152112
AGAP000248-RA	518.737	0.17854	0.128904	1.38506	0.166035	0.248325	0.779801
AGAP000249-RA	793.305	-1.5163	0.229829	-6.59754	4.18035e-11	3.8796e-10	10.3788
AGAP000250-RA	418.131	-0.0858497	0.1041	-0.824684	0.409551	0.511602	0.387692
AGAP000251-RA	203.005	0.191255	0.175559	1.0894	0.275976	0.374874	0.559129
AGAP000252-RA	1569.36	0.294521	0.0951859	3.09417	0.00197365	0.00520202	2.70473
AGAP000253-RA	468.709	-0.335925	0.104547	-3.21314	0.00131293	0.00361757	2.88176
AGAP000254-RA	1887.53	0.890901	0.229833	3.8763	0.000106057	0.000375837	3.97446
AGAP000255-RA	123.538	0.294489	0.249114	1.18215	0.237147	0.331424	0.624982
AGAP000255-RB	597.246	0.897149	0.154684	5.7999	6.63543e-09	4.76836e-08	8.17813
AGAP000255-RC	0.301227	1.60321	3.02543	0.529912	0.596173	NA	0.224628
AGAP000255-RD	20.1084	-0.163821	0.840603	-0.194885	0.845483	0.886631	0.0728952
AGAP000256-RA	565.191	0.389707	0.176084	2.21319	0.0268844	0.0527685	1.5705
AGAP000258-RA	690.351	0.702409	0.09831	7.14483	9.01044e-13	1.0073e-11	12.0453
AGAP000260-RA	1346.86	-0.316161	0.164958	-1.91662	0.0552866	0.0985092	1.25738
AGAP000260-RB	254.303	-0.87248	0.796721	-1.09509	0.273478	0.372258	0.563078
AGAP000260-RC	472.542	-0.394433	0.383754	-1.02783	0.304031	0.40493	0.517082
AGAP000260-RD	860.847	0.240461	0.163476	1.47093	0.14131	0.217465	0.849827
AGAP000261-RA	643.485	-0.361405	0.0820993	-4.40205	1.07231e-05	4.59645e-05	4.96968
AGAP000262-RA	0.691453	1.82637	1.65588	1.10296	0.270044	NA	0.568566
AGAP000264-RA	699.582	0.293177	0.162886	1.79989	0.0718781	0.122741	1.1434
AGAP000264-RB	57.6674	-0.452848	0.27276	-1.66024	0.0968663	0.15863	1.01383
AGAP000266-RA	27.7261	-0.992636	0.331103	-2.99796	0.0027179	0.00693616	2.56577
AGAP000267-RA	1175.69	-1.51767	0.247612	-6.12922	8.83085e-10	7.06086e-09	9.054
AGAP000268-RA	62.4273	-2.35188	0.365363	-6.43711	1.21773e-10	1.07187e-09	9.91445
AGAP000269-RA	1283.48	0.172204	0.118966	1.44751	0.147753	0.225879	0.830464
AGAP000270-RA	869.405	0.0341684	0.166848	0.204787	0.837738	0.880334	0.0768917
AGAP000271-RA	370.39	0.207649	0.157341	1.31974	0.186923	0.273517	0.728338
AGAP000272-RA	891.053	-0.64491	0.133141	-4.8438	1.27378e-06	6.48087e-06	5.8949
AGAP000273-RA	1023.12	0.108216	0.114532	0.944851	0.344735	0.447409	0.462515
AGAP000274-RA	643.419	-3.23298	0.232494	-13.9056	5.854e-44	9.19213e-42	43.2325
AGAP000275-RA	1095.48	1.07863	0.179224	6.01834	1.76212e-09	1.35619e-08	8.75396
AGAP000277-RA	2545.54	3.11232	0.214746	14.4931	1.34055e-47	2.81743e-45	46.8727
AGAP000278-RA	1832.73	-1.35438	0.493024	-2.74709	0.00601264	0.0140721	2.22094
AGAP000279-RA	0.55608	-0.192343	2.81884	-0.0682346	0.945599	NA	0.024293
AGAP000280-RA	751.479	-0.410207	0.23765	-1.7261	0.0843293	0.141197	1.07402
AGAP000280-RB	1043.89	-0.0726915	0.208836	-0.348079	0.727781	0.797227	0.137999
AGAP000281-RA	1664.81	0.850002	0.0897865	9.46692	2.88204e-21	7.34544e-20	20.5403
AGAP000283-RA	336.56	0.13117	0.25745	0.509498	0.610403	0.69617	0.214383
AGAP000283-RB	690.474	0.227	0.156666	1.44894	0.147354	0.22542	0.831638
AGAP000284-RA	58.4203	-0.214245	0.218671	-0.979759	0.327205	0.429308	0.48518
AGAP000285-RA	700.961	-0.0565423	0.111676	-0.506306	0.612642	0.698306	0.212793
AGAP000286-RA	127.122	0.544752	0.183209	2.97339	0.00294531	0.00745522	2.53087
AGAP000287-RA	341.423	-0.800674	0.165081	-4.85019	1.23345e-06	6.29677e-06	5.90888
AGAP000288-RA	114.189	-0.671117	0.170039	-3.94685	7.9187e-05	0.000288012	4.10135
AGAP000289-RA	155.105	-3.94354e-05	0.144981	-0.000272004	0.999783	0.999929	9.42641e-05
AGAP000290-RA	221.536	-3.55846	0.352882	-10.084	6.50154e-24	2.07518e-22	23.187
AGAP000291-RA	855.24	-0.194558	0.153669	-1.26609	0.205483	0.295074	0.687225
AGAP000292-RA	689.901	0.304135	0.169544	1.79385	0.0728376	0.124146	1.13764
AGAP000293-RA	1.39869	-0.175584	1.56606	-0.112118	0.91073	0.937129	0.0406105
AGAP000294-RA	126.977	-0.408553	0.265567	-1.53842	0.123946	0.195038	0.906768
AGAP000294-RB	98.3265	0.292394	0.221113	1.32237	0.186044	0.272494	0.730384
AGAP000295-RA	124.086	0.889575	0.154269	5.76637	8.09962e-09	5.76597e-08	8.09154
AGAP000296-RA	704.049	-0.436009	0.188744	-2.31006	0.020885	0.0423058	1.68016
AGAP000297-RA	488.427	-0.112216	0.251259	-0.446614	0.655154	0.735964	0.183657
AGAP000298-RA	9.50294	-1.58707	0.441835	-3.592	0.00032815	0.00103149	3.48393
AGAP000299-RA	86.5075	-0.56831	0.228045	-2.4921	0.012699	0.0272941	1.89623
AGAP000300-RA	844.544	-1.06614	0.136612	-7.80413	5.99147e-15	8.52599e-14	14.2225
AGAP000301-RA	2.79027	-3.28607	1.4338	-2.29186	0.0219135	0.0441535	1.65929
AGAP000303-RA	51.9515	-0.149281	0.361741	-0.412673	0.679846	0.757411	0.167589
AGAP000304-RA	0	0	0	0	1	NA	0
AGAP000304-RB	630.136	-2.15201	0.239404	-8.98904	2.49405e-19	5.30703e-18	18.6031
AGAP000304-RC	2374.11	-1.17971	0.18939	-6.22901	4.6938e-10	3.8651e-09	9.32848
AGAP000305-RA	4035.34	-1.12179	0.210903	-5.31899	1.04344e-07	6.31005e-07	6.98153
AGAP000306-RA	1247.8	-0.164015	0.15251	-1.07544	0.28218	0.381141	0.549474
AGAP000307-RA	192.254	-0.527958	0.129521	-4.07624	4.57695e-05	0.000174751	4.33942
AGAP000308-RA	2312.55	0.0440351	0.137924	0.319272	0.749521	0.813604	0.125216
AGAP000309-RA	47.0791	-0.199134	0.278669	-0.714588	0.474864	0.575354	0.323431
AGAP000309-RB	3.03287	4.92191	1.44916	3.39639	0.000682817	0.00200472	3.1657
AGAP000310-RA	1004.36	0.453975	0.112844	4.02301	5.74592e-05	0.000215173	4.24064
AGAP000311-RA	71.4281	0.0182497	0.315228	0.0578937	0.953833	0.96743	0.0205275
AGAP000312-RA	322.814	0.503618	0.129594	3.88611	0.000101863	0.000361817	3.99198
AGAP000313-RA	1770.12	-0.482414	0.342826	-1.40717	0.159377	0.240103	0.797573
AGAP000314-RA	157.001	0.265854	0.210208	1.26472	0.205973	0.295598	0.68619
AGAP000315-RA	665.003	-3.14059	0.236757	-13.265	3.69261e-40	4.23905e-38	39.4327
AGAP000316-RA	197.173	0.20485	0.1775	1.15408	0.248467	0.344458	0.604732
AGAP000317-RA	652.215	0.877646	0.251155	3.49444	0.000475051	0.00144407	3.32326
AGAP000319-RA	527.825	0.527381	0.140477	3.75422	0.000173884	0.000585369	3.75974
AGAP000320-RA	580.858	-0.327418	0.207319	-1.5793	0.114267	0.18251	0.942078
AGAP000320-RB	227.186	-0.217477	0.234403	-0.927788	0.353517	0.45612	0.451589
AGAP000320-RC	573.931	0.540024	0.170824	3.16129	0.00157071	0.00425068	2.8039
AGAP000321-RA	194.5	1.00258	0.262174	3.82409	0.000131257	0.000455161	3.88188
AGAP000321-RB	1865.89	0.804612	0.124298	6.47325	9.59181e-11	8.54196e-10	10.0181
AGAP000322-RA	738.099	0.176676	0.152816	1.15614	0.247625	0.343502	0.606205
AGAP000323-RA	32.9823	1.38901	0.353015	3.93469	8.33047e-05	0.000301624	4.07933
AGAP000324-RA	95.3008	-0.413764	0.354596	-1.16686	0.243267	0.338522	0.613917
AGAP000325-RA	563.088	-0.739613	0.159148	-4.64733	3.36252e-06	1.57908e-05	5.47333
AGAP000325-RB	184.366	-0.261387	0.138684	-1.88477	0.0594604	0.104744	1.22577
AGAP000326-RA	574.876	-1.02799	0.178293	-5.76575	8.12955e-09	5.78426e-08	8.08993
AGAP000327-RA	6649.45	-2.36911	0.244001	-9.70944	2.74856e-22	7.57018e-21	21.5609
AGAP000328-RA	1228.5	-0.202653	0.0995762	-2.03516	0.0418351	0.0775454	1.37846
AGAP000329-RA	247.064	0.681299	0.248243	2.74448	0.00606066	0.0141747	2.21748
AGAP000330-RA	89.7958	-0.0720807	0.214296	-0.336361	0.736599	0.804619	0.132769
AGAP000331-RA	623.841	-0.0153124	0.227415	-0.0673322	0.946317	0.961878	0.0239632
AGAP000331-RB	321.611	1.26265	0.858178	1.47132	0.141205	0.217377	0.85015
AGAP000332-RA	221.897	0.253787	0.203344	1.24807	0.212007	0.302351	0.67365
AGAP000334-RA	1225.94	0.647009	0.073178	8.84159	9.43669e-19	1.8986e-17	18.0252
AGAP000336-RA	249.58	0.0232529	0.128944	0.180333	0.856891	0.89612	0.0670744
AGAP000337-RA	786.452	0.188422	0.157113	1.19928	0.230421	0.323846	0.637478
AGAP000338-RA	62.4009	0.110415	0.182067	0.606456	0.544212	0.637278	0.264232
AGAP000339-RA	553.472	0.463829	0.130707	3.54862	0.000387261	0.00119882	3.412
AGAP000340-RA	3.53074	0.402945	0.801234	0.502906	0.615031	0.70057	0.211103
AGAP000341-RA	61.8325	0.07672	0.192682	0.39817	0.690505	0.766722	0.160833
AGAP000342-RA	133.206	-0.0376694	0.181554	-0.207483	0.835633	0.878594	0.0779847
AGAP000343-RA	627.743	0.0233505	0.138401	0.168717	0.866019	0.903175	0.0624725
AGAP000344-RA	36.9588	-2.71638	0.480972	-5.64769	1.6262e-08	1.11189e-07	7.78883
AGAP000344-RB	2.45899	-4.92166	2.69321	-1.82743	0.0676351	0.116883	1.16983
AGAP000345-RA	84.4356	-3.49122	0.572108	-6.10237	1.04505e-09	8.28581e-09	8.98086
AGAP000345-RB	0.384941	-1.69681	3.04734	-0.556818	0.577652	NA	0.238334
AGAP000346-RA	424.501	-0.556158	0.10415	-5.33997	9.29617e-08	5.66689e-07	7.0317
AGAP000347-RA	512.134	-5.29086	0.721063	-7.33758	2.17484e-13	2.59254e-12	12.6626
AGAP000348-RA	196.859	-2.22499	0.60674	-3.66713	0.00024529	0.000794241	3.61032
AGAP000349-RA	1062.49	0.278434	0.0606847	4.58821	4.47063e-06	2.05496e-05	5.34963
AGAP000351-RB	69.2057	-0.418011	0.30455	-1.37255	0.169892	0.253315	0.769827
AGAP000352-RA	7.19658	0.0995354	0.526721	0.188972	0.850115	0.890327	0.0705224
AGAP000354-RA	2077	0.233749	0.0753463	3.10232	0.00192007	0.00507745	2.71668
AGAP000354-RB	303.948	-0.311736	0.239541	-1.30139	0.193125	0.280907	0.714162
AGAP000355-RA	115.927	0.377692	0.144322	2.61701	0.00887049	0.0198623	2.05205
AGAP000356-RA	22.2852	-3.18085	0.813194	-3.91156	9.17034e-05	0.000329674	4.03761
AGAP000357-RA	0.71518	-2.68551	3.01458	-0.890841	0.373015	NA	0.428274
AGAP000358-RA	2444.09	-0.164695	0.124808	-1.31959	0.186972	0.27356	0.728223
AGAP000359-RA	16.3419	-0.863893	0.554621	-1.55763	0.119322	0.189058	0.92328
AGAP000360-RA	94.8586	-1.8131	0.276935	-6.547	5.87028e-11	5.36055e-10	10.2313
AGAP000361-RA	488.466	-0.434348	0.174055	-2.49547	0.0125792	0.0270712	1.90035
AGAP000363-RA	3690.85	0.21523	0.165183	1.30298	0.192581	0.280295	0.715386
AGAP000364-RA	1126.16	0.442436	0.209307	2.11381	0.0345314	0.0657101	1.46179
AGAP000365-RA	19.8853	-0.899517	0.479476	-1.87604	0.0606495	0.10655	1.21717
AGAP000366-RA	16.7651	-0.993474	0.426174	-2.33115	0.0197455	0.0402121	1.70453
AGAP000367-RA	852.006	-0.315669	0.138609	-2.2774	0.0227625	0.0456687	1.64278
AGAP000368-RA	326.055	0.422778	0.167252	2.5278	0.0114781	0.024905	1.94013
AGAP000369-RA	11.6854	-0.181671	0.518741	-0.350215	0.726177	0.796044	0.138957
AGAP000372-RA	239.065	0.557032	0.162358	3.43088	0.000601619	0.00178707	3.22068
AGAP000374-RA	137.714	0.567212	0.214201	2.64804	0.00809599	0.0183172	2.09173
AGAP000375-RA	2829.41	-0.258493	0.0841022	-3.07356	0.0021152	0.00553559	2.67465
AGAP000376-RA	4893.55	-4.35511	0.346105	-12.5832	2.6111e-36	2.24341e-34	35.5832
AGAP000377-RA	69.4965	-2.6324	0.540549	-4.86986	1.11678e-06	5.74411e-06	5.95203
AGAP000378-RA	3649.87	-0.102157	0.0954406	-1.07037	0.284453	0.38368	0.54599
AGAP000379-RA	4.83606	5.25456	0.847076	6.20318	5.53344e-10	4.53192e-09	9.257
AGAP000380-RA	1803.05	-0.0430763	0.0869026	-0.495684	0.620117	0.704953	0.207526
AGAP000380-RB	931.527	-1.96801	0.210619	-9.34392	9.28331e-21	2.26463e-19	20.0323
AGAP000382-RA	1.36825	-0.902806	1.54401	-0.584715	0.55874	0.650807	0.252791
AGAP000383-RA	9.7628	-0.40167	0.516432	-0.777779	0.436699	0.538048	0.359817
AGAP000385-RA	778.947	-0.605453	0.156669	-3.86454	0.0001113	0.000392683	3.95351
AGAP000385-RB	298.419	-0.940613	0.394809	-2.38245	0.0171979	0.0356132	1.76453
AGAP000385-RC	554.128	-1.27795	0.181281	-7.04954	1.7951e-12	1.93857e-11	11.7459
AGAP000385-RD	39.0583	3.07039	1.25168	2.45302	0.0141661	0.0300642	1.84875
AGAP000387-RA	245.68	0.206537	0.122472	1.68639	0.0917201	0.151437	1.03754
AGAP000388-RA	6.48613	2.34902	0.773182	3.03812	0.00238062	0.00615881	2.62331
AGAP000389-RA	301.863	-1.11369	0.337464	-3.30018	0.000966215	0.00274474	3.01493
AGAP000390-RA	2.41723	-0.998555	2.59651	-0.384576	0.700552	0.775106	0.15456
AGAP000390-RB	9.18381	0.732486	0.873068	0.838979	0.401481	0.503639	0.396335
AGAP000391-RA	756.612	0.262947	0.125235	2.09963	0.0357611	0.0677294	1.44659
AGAP000392-RA	1344.49	-0.0935819	0.0819322	-1.14219	0.253376	0.350022	0.596235
AGAP000393-RA	649.642	0.279483	0.183466	1.52335	0.127671	0.199898	0.893909
AGAP000393-RB	668.413	-1.09822	0.213574	-5.1421	2.71686e-07	1.54582e-06	6.56593
AGAP000394-RA	632.312	-0.923182	0.125562	-7.35241	1.94669e-13	2.341e-12	12.7107
AGAP000395-RA	257.241	0.377352	0.199075	1.89553	0.0580223	0.102607	1.23641
AGAP000396-RA	1348.63	-0.604915	0.120554	-5.01779	5.22704e-07	2.85176e-06	6.28174
AGAP000397-RA	282.837	-0.31363	0.175758	-1.78444	0.0743518	0.126365	1.12871
AGAP000398-RA	84.9326	0.162812	0.209568	0.776894	0.437221	0.538486	0.359299
AGAP000399-RA	545.925	-0.417676	0.15084	-2.769	0.00562284	0.0132873	2.25004
AGAP000400.R355	139.696	-0.161186	0.148815	-1.08314	0.278748	0.3777	0.554788
AGAP000401-RA	69.1965	-0.658462	0.323294	-2.03673	0.0416769	0.0772699	1.3801
AGAP000402-RA	677.001	-1.85565	0.223555	-8.30066	1.03539e-16	1.75926e-15	15.9849
AGAP000403-RA	921.092	0.0371684	0.160692	0.231303	0.817079	0.864343	0.0877357
AGAP000405-RA	183.613	-0.370051	0.225437	-1.64148	0.100698	0.163863	0.996981
AGAP000406-RA	203.239	0.0504807	0.216315	0.233366	0.815477	0.863121	0.0885883
AGAP000407-RA	2243.61	-0.296459	0.0909972	-3.25789	0.00112244	0.00314538	2.94984
AGAP000408-RA	4.93567	-1.68924	1.19441	-1.41429	0.157278	0.237464	0.803332
AGAP000410-RA	245.255	-0.357851	0.19178	-1.86594	0.0620498	0.108494	1.20726
AGAP000410-RB	948.859	0.338278	0.150338	2.25011	0.0244419	0.0485463	1.61186
AGAP000411-RA	0.948003	1.45378	1.5334	0.948076	0.343091	0.445656	0.464591
AGAP000412-RA	821.731	-0.110612	0.0791772	-1.39702	0.162408	0.243808	0.789393
AGAP000413-RA	3024.22	1.77505	0.223148	7.95456	1.79766e-15	2.71357e-14	14.7453
AGAP000414-RA	114.936	0.0999606	0.177902	0.561884	0.574195	0.664696	0.240941
AGAP000415-RA	529.747	-1.24579	0.195663	-6.36702	1.92731e-10	1.65279e-09	9.71505
AGAP000416-RA	141.399	-1.22367	0.266452	-4.59244	4.38084e-06	2.0178e-05	5.35844
AGAP000416-RB	527.677	-2.00879	0.251636	-7.98293	1.42901e-15	2.18608e-14	14.845
AGAP000416-RC	74.3187	-2.25353	0.447393	-5.03702	4.72839e-07	2.59208e-06	6.32529
AGAP000417-RA	0.227479	1.19504	3.04355	0.392647	0.69458	NA	0.158278
AGAP000420-RA	0.373717	1.25277	3.02659	0.413919	0.678933	NA	0.168173
AGAP000421-RA	0.0633845	-0.79497	3.05566	-0.260163	0.794738	NA	0.0997762
AGAP000422-RA	1.40779	-0.343554	1.02688	-0.334562	0.737956	0.805531	0.13197
AGAP000423-RA	0.208762	1.02198	3.05011	0.335064	0.737577	NA	0.132193
AGAP000424-RA	6.19353	-2.12747	0.690452	-3.08127	0.00206122	0.00541095	2.68587
AGAP000425-RA	1770.78	-0.134649	0.0962431	-1.39905	0.161797	0.243078	0.791029
AGAP000426-RA	466.141	0.290645	0.145196	2.00174	0.0453126	0.0829891	1.34378
AGAP000426-RB	50.0493	-0.756257	0.854568	-0.884958	0.376179	0.478446	0.424605
AGAP000426-RC	69.6489	-0.864601	0.369188	-2.3419	0.0191859	0.0392246	1.71702
AGAP000427-RA	3.94475	4.95594	0.890354	5.56626	2.60264e-08	1.73861e-07	7.58459
AGAP000428.R134	459.782	0.1091	0.12595	0.866222	0.386368	0.488461	0.412998
AGAP000429.R133	287.132	0.340303	0.155442	2.18926	0.0285777	0.0557316	1.54397
AGAP000430.R354	1053.12	-1.33081	0.190534	-6.98462	2.85632e-12	3.02014e-11	11.5442
AGAP000431.R132	40.7199	-3.44879	0.698075	-4.94042	7.79544e-07	4.12286e-06	6.10816
AGAP000432-RA	244.28	-0.239771	0.171509	-1.39801	0.162111	0.24347	0.790187
AGAP000433-RA	8.00087	-0.911399	1.30098	-0.700548	0.483585	0.583085	0.315527
AGAP000433-RB	43.417	0.603896	0.202729	2.97883	0.00289349	0.00734038	2.53858
AGAP000434-RA	363.045	0.327824	0.227532	1.44078	0.149647	0.228136	0.824933
AGAP000436-RA	482.075	0.0731457	0.135853	0.538419	0.590288	0.678839	0.228936
AGAP000437.R131	0.0457459	-0.113705	3.05566	-0.0372114	0.970316	NA	0.0130866
AGAP000438-RA	261.732	-0.423353	0.110863	-3.8187	0.000134157	0.000464213	3.87239
AGAP000439-RA	159.126	-0.453812	0.221623	-2.04768	0.0405917	0.0755378	1.39156
AGAP000440-RA	1208.94	0.0262765	0.0783615	0.335324	0.737381	0.805096	0.132308
AGAP000441-RA	215.946	0.119841	0.171774	0.697663	0.485388	0.584734	0.313911
AGAP000444-RA	378.298	-0.541287	0.113358	-4.77503	1.79683e-06	8.87179e-06	5.74549
AGAP000445.R130	65.7698	-0.0618787	0.212513	-0.291176	0.770917	0.831084	0.112993
AGAP000446-RA	1071.81	0.365309	0.140355	2.60274	0.00924809	0.0206165	2.03395
AGAP000447-RA	468.384	-0.548987	0.194102	-2.82835	0.00467893	0.0112851	2.32985
AGAP000448-RA	246.749	-1.59249	0.307697	-5.17551	2.27294e-07	1.3085e-06	6.64341
AGAP000449-RA	187	0.454225	0.558867	0.812761	0.416355	0.518065	0.380536
AGAP000449-RB	321.339	0.429751	0.269271	1.59598	0.110493	0.177415	0.956665
AGAP000452-RA	1458.14	0.450666	0.0982027	4.58914	4.45082e-06	2.04723e-05	5.35156
AGAP000453-RA	351.427	0.278156	0.147103	1.89089	0.0586392	0.103538	1.23181
AGAP000454-RA	787.325	-0.286067	0.138622	-2.06365	0.0390512	0.0730293	1.40837
AGAP000456-RA	236.25	0.755085	0.147332	5.12508	2.97418e-07	1.67755e-06	6.52663
AGAP000457-RA	137.66	-1.29102	0.529688	-2.43733	0.0147963	0.0312221	1.82985
AGAP000457-RB	1667.18	-0.00305509	0.114132	-0.0267681	0.978645	0.984917	0.00937495
AGAP000458-RA	520.072	0.741136	0.122567	6.04679	1.47756e-09	1.14883e-08	8.83045
AGAP000460-RA	257.471	-1.00633	0.370749	-2.71431	0.00664133	0.0154036	2.17775
AGAP000461-RA	4251.59	0.226236	0.20457	1.10591	0.268767	0.367258	0.570624
AGAP000462-RA	7940.66	-0.78259	0.100222	-7.80859	5.78324e-15	8.25546e-14	14.2378
AGAP000462-RB	44.7294	0.227883	2.09793	0.108623	0.913502	0.939056	0.0392907
AGAP000463-RA	176.061	0.316337	0.238188	1.3281	0.184145	0.270233	0.734841
AGAP000466-RA	6464.62	0.386746	0.164155	2.35599	0.0184736	0.0379614	1.73345
AGAP000467-RA	1270.93	0.289656	0.135069	2.14451	0.0319923	0.0615645	1.49495
AGAP000467-RB	350.24	0.681722	0.360504	1.89102	0.0586212	0.103532	1.23195
AGAP000468-RA	38.9556	-0.154382	0.302891	-0.509694	0.610266	0.696071	0.214481
AGAP000469-RA	721.312	0.37391	0.10654	3.50958	0.000448823	0.0013729	3.34792
AGAP000470-RA	1388.34	-0.170332	0.101987	-1.67013	0.0948929	0.155847	1.02277
AGAP000471-RA	368.446	-3.68541	0.523985	-7.03342	2.01532e-12	2.16953e-11	11.6957
AGAP000471-RB	417.324	-1.22356	0.235447	-5.19677	2.02784e-07	1.17732e-06	6.69297
AGAP000472-RA	635.689	-0.0197191	0.165421	-0.119205	0.905113	0.93347	0.0432974
AGAP000472-RB	1211.62	0.227504	0.155257	1.46534	0.142828	0.219472	0.845186
AGAP000473-RA	37.6242	0.337588	0.369661	0.913236	0.361118	0.463563	0.44235
AGAP000474-RA	147.064	1.39875	0.226363	6.17923	6.44132e-10	5.23156e-09	9.19103
AGAP000475-RA	404.248	-0.479567	0.128401	-3.73493	0.00018777	0.000625737	3.72637
AGAP000475-RB	38.5963	-0.438548	0.613033	-0.715374	0.474378	0.574867	0.323875
AGAP000476-RA	132.495	-0.533708	0.357601	-1.49247	0.135577	0.210348	0.867814
AGAP000477-RA	479.723	0.189892	0.234173	0.810907	0.417419	0.519293	0.379428
AGAP000478-RA	68.9257	-1.02387	0.216552	-4.72805	2.26682e-06	1.10007e-05	5.64458
AGAP000479-RA	383.46	-0.514822	0.181776	-2.83218	0.00462319	0.0111705	2.33506
AGAP000480-RA	420.491	-0.162422	0.130591	-1.24374	0.213594	0.304234	0.67041
AGAP000481-RA	102.431	-1.30942	0.270424	-4.8421	1.28476e-06	6.53428e-06	5.89118
AGAP000482-RA	627.033	-0.712602	0.106134	-6.71416	1.89155e-11	1.83265e-10	10.7232
AGAP000483-RA	417.653	0.308754	0.271805	1.13594	0.255981	0.352871	0.591793
AGAP000483-RB	903.911	0.613174	0.170315	3.60022	0.000317943	0.00100333	3.49765
AGAP000483-RC	137.791	0.112872	0.216926	0.520324	0.602838	0.689787	0.2198
AGAP000484-RA	13.2854	-1.28623	0.706324	-1.82102	0.0686045	0.118244	1.16365
AGAP000485-RA	0.266964	-0.0335533	3.05566	-0.0109807	0.991239	NA	0.0038217
AGAP000488-RA	135.207	-1.76738	0.357395	-4.94517	7.60786e-07	4.03772e-06	6.11874
AGAP000489-RA	2478.96	0.20449	0.144855	1.41169	0.158041	0.238326	0.801231
AGAP000491-RA	659.948	-0.0132648	0.118996	-0.111473	0.911242	0.937314	0.0403665
AGAP000493-RA	167.643	-0.377803	0.431857	-0.874834	0.381664	0.48425	0.418319
AGAP000494-RA	227.72	-0.22951	0.288008	-0.796886	0.425517	0.527303	0.371083
AGAP000494-RB	31.0085	0.413415	0.943637	0.438108	0.661308	0.741536	0.179596
AGAP000495-RA	0.365328	-0.0295995	3.05313	-0.00969479	0.992265	NA	0.00337242
AGAP000496-RA	178.077	0.10662	0.191181	0.55769	0.577056	0.667309	0.238782
AGAP000497-RA	87.1627	0.546092	0.241839	2.25808	0.0239406	0.0476614	1.62086
AGAP000498-RA	1065.84	-0.496393	0.105398	-4.70968	2.48102e-06	1.19595e-05	5.60537
AGAP000498-RB	199.686	-0.113524	0.1495	-0.759357	0.447639	0.548645	0.349072
AGAP000499-RA	464.453	-0.0498546	0.105946	-0.470564	0.637952	0.720372	0.195212
AGAP000500-RA	630.34	-0.142582	0.141093	-1.01056	0.312228	0.413414	0.505528
AGAP000500-RB	7.94171	-1.01228	1.03592	-0.977173	0.328484	0.430654	0.483486
AGAP000500-RC	2788.98	-0.250885	0.160091	-1.56714	0.117082	0.186166	0.931508
AGAP000500-RD	375.427	-0.518319	0.211327	-2.45268	0.0141796	0.0300827	1.84833
AGAP000504-RA	603.371	0.833234	0.166347	5.00902	5.47089e-07	2.97642e-06	6.26194
AGAP000504-RB	51.9213	0.546782	0.663878	0.823618	0.410157	0.512265	0.38705
AGAP000506-RA	202.309	-3.50121	0.47167	-7.42302	1.14479e-13	1.40776e-12	12.9413
AGAP000507-RA	279.232	-0.321814	0.114939	-2.79987	0.00511235	0.012214	2.29138
AGAP000508-RA	236.562	-0.536871	0.149759	-3.58491	0.000337197	0.00105798	3.47212
AGAP000509-RA	434.644	1.2097	0.220828	5.47802	4.30108e-08	2.76374e-07	7.36642
AGAP000512-RA	0	0	0	0	1	NA	0
AGAP000512-RB	90.9675	-1.36613	0.618989	-2.20704	0.0273111	0.0535366	1.56366
AGAP000512-RC	1371.05	0.275187	0.128729	2.13772	0.0325391	0.0624761	1.48759
AGAP000513-RA	165.595	-0.607749	0.162158	-3.74789	0.000178326	0.000598113	3.74879
AGAP000513-RB	34.4777	-0.446818	0.319131	-1.40011	0.161482	0.242818	0.791876
AGAP000514-RA	162.77	-0.975066	0.146512	-6.65518	2.82948e-11	2.67683e-10	10.5483
AGAP000515-RA	92.9981	-0.150279	0.179188	-0.838668	0.401656	0.503766	0.396146
AGAP000516-RA	333.776	-0.139127	0.102925	-1.35173	0.17646	0.261173	0.753353
AGAP000519-RA	5465.06	-0.568941	0.178833	-3.18142	0.00146557	0.00399227	2.83399
AGAP000520-RA	165.776	-2.04751	0.244779	-8.36471	6.02639e-17	1.05277e-15	16.2199
AGAP000521-RA	64.4637	-1.51949	0.414326	-3.66737	0.000245057	0.000793734	3.61073
AGAP000522-RA	623.465	0.338322	0.177147	1.90985	0.0561532	0.0997569	1.25063
AGAP000523-RA	34514.2	-0.0460603	0.0832611	-0.553204	0.580124	0.669857	0.236479
AGAP000526-RA	1874.09	-0.331018	0.112222	-2.94966	0.00318127	0.00797857	2.4974
AGAP000528-RA	2375.89	0.459227	0.143239	3.20601	0.00134591	0.00369727	2.87098
AGAP000529-RA	484.464	-0.0396025	0.131231	-0.301776	0.762823	0.82457	0.117576
AGAP000530-RA	113.189	-0.419102	0.438514	-0.955731	0.339208	0.441801	0.469534
AGAP000530-RB	46.1863	0.703451	0.788691	0.891922	0.372435	0.474582	0.42895
AGAP000531-RA	284.243	-0.253021	0.140397	-1.80218	0.0715165	0.122282	1.14559
AGAP000532-RA	563.177	0.52557	0.248371	2.11607	0.0343389	0.0653803	1.46421
AGAP000532-RB	773.515	0.740771	0.175699	4.21612	2.48539e-05	9.99091e-05	4.60461
AGAP000533-RA	673.83	0.401552	0.130553	3.07578	0.00209952	0.00550088	2.67788
AGAP000534-RA	128.251	-0.828798	0.328946	-2.51956	0.0117502	0.0254348	1.92996
AGAP000534-RB	780.086	-0.381826	0.103035	-3.70578	0.000210739	0.000693543	3.67626
AGAP000535-RA	0.655057	-0.382082	2.79193	-0.136852	0.891148	NA	0.0500503
AGAP000536-RA	688.976	-0.0810236	0.216446	-0.374336	0.708154	0.781429	0.149872
AGAP000537-RA	3.78845	0.714741	1.04352	0.68493	0.493388	0.592127	0.306811
AGAP000538-RA	0.0430324	-0.113705	3.05566	-0.0372114	0.970316	NA	0.0130866
AGAP000539-RA	0.625594	-2.9546	3.0169	-0.97935	0.327407	NA	0.484912
AGAP000540-RA	14.81	-1.25878	0.66907	-1.88138	0.0599198	0.105458	1.22243
AGAP000541-RA	3168.36	-1.55135	0.153642	-10.0972	5.68575e-24	1.82331e-22	23.2452
AGAP000541-RB	33.7102	-1.39427	0.825346	-1.68931	0.09116	0.150694	1.0402
AGAP000543-RA	284.407	-0.894206	0.188229	-4.75063	2.02787e-06	9.91153e-06	5.69296
AGAP000544-RA	360.396	-0.0818893	0.112722	-0.726474	0.467548	0.567887	0.330173
AGAP000545-RA	1496.85	-0.903991	0.146828	-6.15679	7.42349e-10	5.98303e-09	9.12939
AGAP000546-RA	1171.42	-0.620563	0.110052	-5.63882	1.71215e-08	1.16715e-07	7.76646
AGAP000547-RA	714.398	0.073626	0.121722	0.604871	0.545265	0.638182	0.263393
AGAP000548-RA	8.25144	-3.19934	2.15227	-1.48649	0.137149	0.212425	0.862809
AGAP000549-RA	852.568	-1.88611	0.164135	-11.4912	1.46073e-30	8.09931e-29	29.8354
AGAP000550-RA	4.15923	1.34516	1.10868	1.21329	0.225018	0.317658	0.647782
AGAP000551-RA	31.0584	-1.31682	0.417224	-3.15613	0.00159876	0.0043172	2.79622
AGAP000552-RA	923.852	-0.156362	0.0965041	-1.62027	0.105175	0.170115	0.978088
AGAP000553-RA	49.2839	-2.82132	0.383164	-7.36322	1.79521e-13	2.16264e-12	12.7459
AGAP000554-RA	346.971	-0.310037	0.181943	-1.70403	0.0883753	0.146641	1.05367
AGAP000555-RA	541.543	-0.0998811	0.141872	-0.704021	0.481419	0.580978	0.317476
AGAP000556-RA	99.1947	-0.239399	0.16431	-1.457	0.145118	0.222447	0.83828
AGAP000558-RA	7.6545	-3.0154	1.55564	-1.93836	0.0525789	0.0943615	1.27919
AGAP000558-RB	792.919	-0.0319943	0.133828	-0.239071	0.81105	0.859629	0.0909521
AGAP000559-RA	72.082	0.760125	0.273417	2.7801	0.00543427	0.0128929	2.26486
AGAP000560-RA	473.744	0.526398	0.137596	3.82567	0.000130415	0.000452642	3.88467
AGAP000561-RA	3290.07	0.769035	0.0707061	10.8765	1.49187e-27	6.53217e-26	26.8263
AGAP000562-RA	2035.63	0.819059	0.11665	7.02149	2.19515e-12	2.34832e-11	11.6585
AGAP000562-RB	510.767	0.286686	0.126682	2.26303	0.0236336	0.0471188	1.62647
AGAP000563-RA	273.102	0.160733	0.139063	1.15583	0.247752	0.343608	0.605983
AGAP000564-RA	32.2301	-0.593777	0.306351	-1.93823	0.0525956	0.0943792	1.27905
AGAP000565-RA	1530.3	0.268015	0.0822197	3.25974	0.00111513	0.00312617	2.95267
AGAP000565-RB	467.56	-1.16865	0.219459	-5.32513	1.0088e-07	6.11142e-07	6.99619
AGAP000565-RC	1211.95	0.177884	0.163394	1.08868	0.276295	0.375232	0.558627
AGAP000566-RA	339.908	-0.197571	0.154062	-1.28241	0.199698	0.288685	0.699627
AGAP000567-RA	252.071	0.133299	0.135395	0.984519	0.32486	0.426764	0.488303
AGAP000567-RB	782.333	-0.0550517	0.207505	-0.265303	0.790776	0.843836	0.101946
AGAP000569-RA	122.498	-0.513631	0.41121	-1.24907	0.211639	0.301974	0.674403
AGAP000569-RB	200.024	-1.08017	0.339507	-3.18158	0.00146472	0.00399074	2.83424
AGAP000570-RA	12.9225	-1.12407	0.418391	-2.68666	0.00721707	0.0165507	2.14164
AGAP000571-RA	8.22281	-1.59744	0.961912	-1.66069	0.0967757	0.158519	1.01423
AGAP000572-RA	360.607	-1.53983	0.226795	-6.78954	1.12488e-11	1.11841e-10	10.9489
AGAP000573-RA	302.084	-3.71946	0.348576	-10.6704	1.39954e-26	5.57408e-25	25.854
AGAP000573-RB	426.546	-2.80461	0.342852	-8.18024	2.83288e-16	4.65704e-15	15.5478
AGAP000574-RA	539.537	0.0798057	0.173195	0.460785	0.644953	0.726835	0.190472
AGAP000575-RA	11.906	1.37194	0.760016	1.80515	0.0710509	0.121617	1.14843
AGAP000576-RA	775.028	0.0942877	0.142631	0.661059	0.508574	0.606002	0.293646
AGAP000577-RA	208.433	-2.74451	0.325135	-8.44114	3.14268e-17	5.5756e-16	16.5027
AGAP000577-RB	1702.63	-3.72841	0.752283	-4.95613	7.19115e-07	3.82846e-06	6.1432
AGAP000577-RC	2163.14	-0.803672	0.17354	-4.63105	3.63814e-06	1.69859e-05	5.43912
AGAP000577-RD	1642.94	0.504745	0.111669	4.51999	6.18417e-06	2.76446e-05	5.20872
AGAP000578-RA	1299.15	0.100535	0.115508	0.870375	0.384095	0.486476	0.415561
AGAP000579-RA	116.179	6.01203	0.752354	7.99095	1.33904e-15	2.06231e-14	14.8732
AGAP000585-RA	5165.88	0.996036	0.239951	4.15099	3.31039e-05	0.000129616	4.48012
AGAP000586-RA	5516.5	-2.06537	0.204867	-10.0815	6.66957e-24	2.12385e-22	23.1759
AGAP000587-RA	37.024	-0.0169964	0.491342	-0.0345919	0.972405	0.980516	0.0121527
AGAP000588-RA	73.785	-0.10889	0.393132	-0.276979	0.781796	0.837722	0.106907
AGAP000589-RA	54.8492	-0.0104248	0.191563	-0.0544196	0.956601	0.969333	0.0192692
AGAP000591-RA	495.471	0.609539	0.135184	4.50896	6.51454e-06	2.90359e-05	5.18612
AGAP000592-RA	5959.17	2.65046	0.222617	11.906	1.10195e-32	7.10081e-31	31.9578
AGAP000594-RA	2889.41	0.399927	0.222576	1.79681	0.0723654	0.12348	1.14047
AGAP000595-RA	2225.82	0.315808	0.224943	1.40394	0.160336	0.241307	0.79497
AGAP000596-RA	89.0093	-0.106232	0.629387	-0.168786	0.865965	0.903175	0.0624998
AGAP000596-RB	1037.9	0.634356	0.098201	6.45977	1.04863e-10	9.30213e-10	9.97938
AGAP000596-RC	0	NA	NA	NA	NA	NA	NA
AGAP000597-RA	82.7395	-0.328243	0.159445	-2.05866	0.0395265	0.0737867	1.40311
AGAP000598-RA	425.618	-0.0889559	0.122891	-0.723862	0.46915	0.569492	0.328688
AGAP000599-RA	101.049	0.542843	0.15326	3.54198	0.000397137	0.00122661	3.40106
AGAP000601-RA	469.331	0.507912	0.15902	3.19401	0.00140309	0.00384121	2.85291
AGAP000602-RA	141.402	0.114476	0.121957	0.938658	0.347906	0.450309	0.458538
AGAP000603-RA	0.196963	-0.754894	3.05566	-0.247048	0.804871	NA	0.0942737
AGAP000604-RA	4.31292	-0.352967	0.681302	-0.518077	0.604405	0.690943	0.218672
AGAP000605-RA	8.92737	-3.76228	0.772316	-4.87143	1.10794e-06	5.70078e-06	5.95548
AGAP000606-RA	533.195	-1.12225	0.237378	-4.72768	2.27102e-06	1.10138e-05	5.64378
AGAP000607-RA	56.5603	-5.99401	1.80487	-3.32102	0.000896894	0.00256596	3.04726
AGAP000609-RA	10.6352	-4.54858	1.46977	-3.09476	0.00196971	0.00519263	2.7056
AGAP000610-RA	86.0326	-4.86834	1.33676	-3.64189	0.000270641	0.000866275	3.56761
AGAP000611-RA	5.48143	-4.96197	1.40527	-3.53098	0.000414017	0.00127327	3.38298
AGAP000612-RA	13.0792	-1.58973	1.71492	-0.926999	0.353927	0.456346	0.451086
AGAP000614-RA	463.425	0.0994534	0.144099	0.690176	0.490084	0.589144	0.30973
AGAP000615-RA	368.252	0.16508	0.131132	1.25888	0.208072	0.297977	0.681786
AGAP000616-RA	1132.4	-0.335232	0.110844	-3.02435	0.00249165	0.00641145	2.60351
AGAP000617-RA	624.205	-0.267652	0.126315	-2.11893	0.0340964	0.0650001	1.46729
AGAP000617-RB	468.282	0.428171	0.112795	3.79602	0.000147035	0.0005038	3.83258
AGAP000618-RA	3425.36	-0.111312	0.110431	-1.00798	0.313462	0.414741	0.503815
AGAP000619-RA	588.56	0.0956942	0.111571	0.857696	0.39106	0.493193	0.407756
AGAP000620-RA	405.164	0.0877515	0.161811	0.542309	0.587605	0.676542	0.230914
AGAP000621-RA	51.197	0.654696	0.336431	1.946	0.0516543	0.0928976	1.28689
AGAP000622-RA	312.759	0.0836023	0.192815	0.433587	0.664588	0.743931	0.177447
AGAP000623-RA	304.807	-0.124505	0.131941	-0.943643	0.345352	0.448039	0.461738
AGAP000624-RA	944.097	-0.310432	0.125611	-2.47138	0.0134594	0.0287116	1.87097
AGAP000625-RA	925.945	-0.343856	0.14476	-2.37536	0.017532	0.0362337	1.75617
AGAP000626.R656	71.4338	-0.824917	0.784194	-1.05193	0.292832	0.393235	0.533382
AGAP000626.R657	15.8202	7.30499	1.7435	4.18985	2.79134e-05	0.000110754	4.55419
AGAP000627-RA	2044.58	0.182958	0.0708203	2.58341	0.009783	0.0216641	2.00953
AGAP000627-RB	64.2516	1.10001	0.273255	4.02556	5.68397e-05	0.00021297	4.24535
AGAP000627-RC	53.3192	-0.172147	0.248587	-0.692504	0.488621	0.587696	0.311028
AGAP000628-RA	2.00189	0.517847	1.13924	0.454555	0.649429	0.730675	0.187468
AGAP000629-RA	54.7065	-0.160221	0.276371	-0.579732	0.562095	0.653792	0.25019
AGAP000630.R658	2804.93	0.837852	0.16259	5.15315	2.5614e-07	1.46285e-06	6.59152
AGAP000630.R659	287.514	-0.876042	0.252964	-3.4631	0.00053398	0.00160394	3.27247
AGAP000631-RA	1044.12	0.126447	0.0981773	1.28795	0.197764	0.286404	0.703853
AGAP000633-RA	1638.35	0.645498	0.0896974	7.1964	6.18247e-13	7.03236e-12	12.2088
AGAP000634-RA	343.468	0.015305	0.222134	0.0688998	0.945069	0.960967	0.0245363
AGAP000635-RA	841.122	0.136003	0.136675	0.995083	0.319696	0.421357	0.495263
AGAP000636-RA	203.232	0.518682	0.12761	4.06458	4.81187e-05	0.000182546	4.31769
AGAP000637.R356	1471.28	-0.439343	0.216957	-2.02502	0.0428649	0.0791642	1.3679
AGAP000638-RA	4.46021	1.9845	0.904164	2.19485	0.0281746	0.0550477	1.55014
AGAP000639-RA	137.276	-0.108634	0.199502	-0.544527	0.586079	0.675362	0.232044
AGAP000640-RA	0.541734	-2.74213	3.02286	-0.907133	0.364337	NA	0.438497
AGAP000641-RA	1.21516	-1.83459	1.98904	-0.922347	0.356348	0.458775	0.448126
AGAP000642-RA	0.476438	-2.05005	3.03406	-0.675677	0.499245	NA	0.301686
AGAP000643-RA	0.0440068	-0.113705	3.05566	-0.0372114	0.970316	NA	0.0130866
AGAP000644-RA	0.428475	0.313555	2.38155	0.13166	0.895253	NA	0.0480541
AGAP000646-RA	889.944	-0.84105	0.198219	-4.24303	2.2052e-05	8.95251e-05	4.65655
AGAP000647-RA	3.15457	-0.869657	0.91608	-0.949324	0.342456	0.445043	0.465395
AGAP000648-RA	263.48	-0.847333	0.181424	-4.67045	3.00538e-06	1.42508e-05	5.5221
AGAP000649-RA	512.933	0.219926	0.0941742	2.33532	0.019527	0.0398146	1.70937
AGAP000650-RA	41.4345	0.562142	0.393103	1.43001	0.152713	0.231853	0.816124
AGAP000651-RA	14102.5	0.177954	0.0962931	1.84805	0.0645952	0.112298	1.1898
AGAP000651-RB	11825.5	1.13143	0.137493	8.22901	1.88768e-16	3.14249e-15	15.7241
AGAP000652-RA	425.347	-0.529067	0.144417	-3.66348	0.000248814	0.000803938	3.60412
AGAP000653-RA	756.714	0.792982	0.111407	7.1179	1.09587e-12	1.21713e-11	11.9602
AGAP000654-RA	3694.87	-1.04307	0.1404	-7.42933	1.09153e-13	1.34579e-12	12.962
AGAP000655-RA	2666.92	-0.990965	0.163863	-6.04752	1.47094e-09	1.14434e-08	8.8324
AGAP000656-RA	472.437	-0.601443	0.127279	-4.72541	2.29655e-06	1.11252e-05	5.63892
AGAP000657-RA	3.9174	-2.67532	0.956354	-2.79742	0.00515132	0.0122942	2.28808
AGAP000658.R357	26.1097	-1.04358	0.41755	-2.49929	0.0124441	0.026801	1.90504
AGAP000659.R358	362.889	0.0145891	0.180559	0.0807999	0.935601	0.95418	0.0289093
AGAP000660-RA	710.812	0.33616	0.113223	2.96901	0.0029876	0.00754271	2.52468
AGAP000662-RA	66.575	1.49673	0.355068	4.21533	2.49409e-05	0.000100182	4.60309
AGAP000662-RB	998.329	0.982898	0.110179	8.92094	4.62334e-19	9.62796e-18	18.335
AGAP000662-RC	770.658	0.56394	0.14255	3.95609	7.61855e-05	0.000278132	4.11813
AGAP000663-RA	137.656	-1.34462	1.07484	-1.251	0.210935	0.301183	0.675852
AGAP000663-RB	1253.72	0.195439	0.175248	1.11521	0.264759	0.36314	0.577149
AGAP000666-RA	468.258	-0.0394278	0.103131	-0.382308	0.702233	0.776149	0.153519
AGAP000667-RA	40.1343	-3.40576	0.82472	-4.12959	3.6341e-05	0.000141118	4.4396
AGAP000668-RA	120.257	0.647774	0.1459	4.43986	9.00176e-06	3.90019e-05	5.04567
AGAP000669-RA	4889.31	-0.335118	0.102734	-3.26199	0.00110634	0.00310343	2.95611
AGAP000670-RA	242.339	-1.44284	0.167592	-8.6092	7.35715e-18	1.36929e-16	17.1333
AGAP000671-RA	348.588	-0.0421545	0.150494	-0.280107	0.779396	0.836988	0.108242
AGAP000672-RA	1034.32	-0.41623	0.109367	-3.80582	0.000141338	0.000486228	3.84974
AGAP000672-RB	103.328	0.423311	0.493685	0.857451	0.391195	0.493193	0.407606
AGAP000673.R660	32.7874	-0.487011	1.58169	-0.307905	0.758155	0.820759	0.120242
AGAP000673.R661	38.5196	-0.338221	1.2355	-0.273753	0.784274	0.83939	0.105532
AGAP000673.R662	55.5932	-1.34326	0.959831	-1.39948	0.16167	0.242994	0.791371
AGAP000674-RA	37.7072	-0.878334	0.288021	-3.04955	0.00229184	0.00595073	2.63982
AGAP000675-RA	158.9	-0.485422	0.318937	-1.522	0.128009	0.200336	0.892759
AGAP000675-RB	398.519	-0.49058	0.249424	-1.96685	0.0492005	0.08926	1.30803
AGAP000675-RC	142.546	-3.91176	0.706149	-5.53957	3.03218e-08	1.99593e-07	7.51824
AGAP000676-RA	323.241	-0.277511	0.16731	-1.65867	0.0971833	0.159054	1.01241
AGAP000678-RA	97.2729	0.0510616	0.469756	0.108698	0.913442	0.939056	0.039319
AGAP000678-RB	63.1435	0.813104	0.679549	1.19654	0.231488	0.325052	0.635472
AGAP000679-RA	1661.59	-1.42718	0.238714	-5.97862	2.25033e-09	1.70871e-08	8.64775
AGAP000680-RA	32.0499	-0.776944	0.314891	-2.46734	0.013612	0.0290099	1.86608
AGAP000681-RA	425.96	-1.17182	0.145339	-8.06266	7.46537e-16	1.17629e-14	15.1269
AGAP000682-RA	440.589	0.0280423	0.137242	0.204327	0.838098	0.880577	0.0767052
AGAP000684-RA	1618.86	0.778728	0.146086	5.33061	9.78837e-08	5.94835e-07	7.00929
AGAP000685-RA	19.9498	-1.24562	0.431125	-2.88923	0.00386191	0.00952131	2.4132
AGAP000686-RA	345.849	1.16415	0.227249	5.12281	3.0101e-07	1.69501e-06	6.52142
AGAP000687.R663	2.60095	-0.443909	1.06188	-0.418041	0.675917	0.75371	0.170106
AGAP000687.R664	0	NA	NA	NA	NA	NA	NA
AGAP000688.R359	210.297	-2.39651	0.256593	-9.33974	9.65717e-21	2.35163e-19	20.0152
AGAP000689-RA	293.018	-2.65863	0.272491	-9.75679	1.72535e-22	4.9413e-21	21.7631
AGAP000690-RA	128.944	-2.03731	0.251631	-8.09642	5.66022e-16	9.05436e-15	15.2472
AGAP000691-RA	524.133	0.791677	0.183071	4.32443	1.52926e-05	6.38877e-05	4.81552
AGAP000692-RA	17.3045	-1.10797	0.812836	-1.36309	0.172854	0.256753	0.762321
AGAP000693-RA	23378.3	-3.38163	0.360129	-9.39004	5.99769e-21	1.48432e-19	20.222
AGAP000694-RA	1451.77	-1.47866	0.581521	-2.54275	0.0109984	0.0239633	1.95867
AGAP000695-RA	64.7179	-2.387	0.315819	-7.55812	4.08934e-14	5.2902e-13	13.3883
AGAP000696-RA	2.18751	-2.2787	1.15878	-1.96646	0.049245	0.089317	1.30764
AGAP000696-RB	0.380307	-2.24924	3.03999	-0.739884	0.45937	NA	0.337837
AGAP000696-RC	1.34076	0.503433	1.02459	0.49135	0.623179	0.707727	0.205387
AGAP000697-RA	30.6251	-1.26739	0.473715	-2.67543	0.00746342	0.017027	2.12706
AGAP000697-RB	15.4956	-1.93953	0.672802	-2.88277	0.00394196	0.00970115	2.40429
AGAP000698-RA	676.528	-0.496345	0.183947	-2.6983	0.00696951	0.0160584	2.1568
AGAP000699-RA	99.5321	-0.651244	0.596472	-1.09183	0.274909	0.373712	0.560811
AGAP000699-RB	1550.47	-0.310921	0.127675	-2.43524	0.0148817	0.0313879	1.82735
AGAP000700-RA	84.8631	-0.173965	0.742672	-0.234243	0.814797	0.862596	0.0889507
AGAP000700-RB	1364.82	-0.226309	0.0863521	-2.62077	0.00877319	0.0196734	2.05684
AGAP000700-RC	199.284	0.413699	0.237167	1.74434	0.0811	0.136425	1.09098
AGAP000702-RA	810.303	-0.117121	0.183918	-0.63681	0.524249	0.619155	0.280463
AGAP000703.R360	3.18217	-1.06323	1.69076	-0.628846	0.52945	0.62371	0.276175
AGAP000703.R361	3592.5	0.642723	0.186851	3.43976	0.000582226	0.00173512	3.23491
AGAP000703.R362	287.609	-2.72392	0.576364	-4.72604	2.28938e-06	1.10984e-05	5.64028
AGAP000704-RA	1707.22	0.0502246	0.0727031	0.690818	0.48968	0.588814	0.310088
AGAP000705-RA	709.014	-0.476072	0.107637	-4.42294	9.73655e-06	4.19725e-05	5.0116
AGAP000706-RA	0	NA	NA	NA	NA	NA	NA
AGAP000707-RA	221.532	0.247699	0.211274	1.17241	0.241033	0.336063	0.617924
AGAP000708.R363	524.171	-0.124044	0.148239	-0.836782	0.402715	0.504829	0.395002
AGAP000708.R364	849.429	0.552602	0.149735	3.69053	0.000223785	0.000731544	3.65017
AGAP000711-RA	596.632	0.641792	0.13685	4.68977	2.73517e-06	1.30739e-05	5.56302
AGAP000713-RA	532.376	0.458433	0.192567	2.38065	0.0172824	0.035761	1.7624
AGAP000714-RA	0.79454	-1.93397	1.93702	-0.998424	0.318074	NA	0.497472
AGAP000715-RA	119.48	-1.33352	0.516767	-2.5805	0.00986563	0.0218011	2.00588
AGAP000717-RA	945.794	-0.352776	0.232337	-1.51838	0.128918	0.201551	0.889686
AGAP000718-RA	5.99643	-0.57471	0.461512	-1.24528	0.21303	0.303558	0.671559
AGAP000719-RA	1637.71	-2.21986	0.194299	-11.425	3.13714e-30	1.68726e-28	29.5035
AGAP000720-RA	1607.79	-0.68852	0.147976	-4.65292	3.27263e-06	1.54164e-05	5.4851
AGAP000720-RB	414.342	-0.424158	0.192544	-2.20291	0.0276013	0.0540357	1.55907
AGAP000721-RA	1032.07	0.2404	0.14622	1.6441	0.100155	0.163155	0.999326
AGAP000723-RA	479.207	-0.326518	0.148679	-2.19613	0.0280824	0.0548911	1.55157
AGAP000724-RA	4.07624	0.740672	0.817136	0.906424	0.364712	0.46721	0.438051
AGAP000725-RA	1350.88	0.0946102	0.0693776	1.3637	0.172662	0.256552	0.762802
AGAP000726.R665	1801.51	0.233998	0.127026	1.84213	0.0654566	0.113622	1.18405
AGAP000726.R666	553.786	1.00656	0.223226	4.50915	6.50876e-06	2.90196e-05	5.1865
AGAP000727.R667	367.052	1.14463	0.281963	4.05952	4.91739e-05	0.000186084	4.30827
AGAP000727.R668	566.801	0.430792	0.30491	1.41285	0.157699	0.237942	0.802171
AGAP000728.R669	1381.17	-0.657741	0.160604	-4.09543	4.21389e-05	0.00016193	4.37532
AGAP000728.R670	81.3858	-1.92879	0.221857	-8.69388	3.5026e-18	6.70702e-17	17.4556
AGAP000729-RA	0.0633845	-0.79497	3.05566	-0.260163	0.794738	NA	0.0997762
AGAP000730-RA	0.293332	1.55154	2.47178	0.627701	0.5302	NA	0.27556
AGAP000731-RA	45.7641	-0.999269	0.520684	-1.91915	0.0549659	0.0980145	1.25991
AGAP000732-RA	3.17851	-0.823603	1.33596	-0.616487	0.537573	0.631349	0.269562
AGAP000733-RA	1178.58	-0.844365	0.105704	-7.988	1.37145e-15	2.10746e-14	14.8628
AGAP000734-RA	25.2413	-0.436753	0.417193	-1.04689	0.295152	0.39569	0.529954
AGAP000735-RA	1863.81	-0.214536	0.117534	-1.82531	0.0679545	0.117361	1.16778
AGAP000735-RB	299.028	0.626913	0.143042	4.38273	1.172e-05	4.99866e-05	4.93107
AGAP000736-RA	23.7507	0.672436	0.256638	2.62017	0.00878863	0.0196984	2.05608
AGAP000737-RA	566.953	0.19542	0.117944	1.65688	0.097543	0.159566	1.0108
AGAP000738.R365	55.0935	-0.635086	0.249086	-2.54967	0.0107826	0.023572	1.96727
AGAP000739-RA	13278.8	-1.25249	0.142409	-8.79505	1.42989e-18	2.83097e-17	17.8447
AGAP000740-RA	149.628	-0.55394	0.208491	-2.6569	0.00788627	0.0178842	2.10313
AGAP000741-RA	359.029	-2.29572	0.380459	-6.03408	1.59868e-09	1.23561e-08	8.79624
AGAP000743-RB	831.039	-3.30346	0.635714	-5.19646	2.0312e-07	1.17877e-06	6.69225
AGAP000744-RA	2.39335	-1.44278	1.13322	-1.27317	0.202957	0.292191	0.692596
AGAP000745-RA	16.7465	-1.36316	0.439935	-3.09856	0.00194466	0.00513552	2.71116
AGAP000747-RA	1254.13	0.823841	0.11645	7.07464	1.49841e-12	1.63236e-11	11.8244
AGAP000747-RB	78.3291	-3.19078	1.9533	-1.63354	0.102356	0.166146	0.989887
AGAP000748-RA	58.3317	-0.189916	0.543605	-0.349365	0.726815	0.796552	0.138576
AGAP000748-RB	86.07	0.225542	0.239156	0.943074	0.345643	0.448332	0.461372
AGAP000749-RA	1647.25	-2.12772	0.242448	-8.77599	1.69404e-18	3.33943e-17	17.7711
AGAP000750-RA	107.739	-1.62733	0.513674	-3.16802	0.00153481	0.00416096	2.81394
AGAP000751-RA	31.231	1.60527	0.49825	3.22182	0.00127381	0.00351695	2.8949
AGAP000752-RA	1435.45	-0.390501	0.111475	-3.50302	0.000460013	0.00140305	3.33723
AGAP000754-RA	667.739	0.320808	0.0996631	3.21892	0.00128674	0.00355114	2.89051
AGAP000755.R135	1007.49	-1.70672	0.213893	-7.97933	1.47128e-15	2.24823e-14	14.8323
AGAP000756.R190	413.843	-0.4856	0.138089	-3.51658	0.000437141	0.00133996	3.35938
AGAP000756.R191	280.896	-0.928667	0.153882	-6.03492	1.5904e-09	1.23096e-08	8.79849
AGAP000757-RA	481.779	-0.291549	0.103503	-2.81681	0.00485037	0.0116588	2.31422
AGAP000758-RA	121.008	0.174308	0.121413	1.43566	0.151099	0.22999	0.820739
AGAP000759-RA	836.7	-0.590045	0.138712	-4.25374	2.10233e-05	8.56799e-05	4.6773
AGAP000760-RA	185.333	0.4823	0.6995	0.689493	0.490513	0.589401	0.309349
AGAP000760-RB	60.036	-0.196756	1.45771	-0.134976	0.892631	0.923875	0.0493283
AGAP000760-RC	37.3921	-4.15759	1.80115	-2.3083	0.0209823	0.0424777	1.67815
AGAP000761-RA	250.549	-0.825615	0.181292	-4.55407	5.26176e-06	2.38807e-05	5.27887
AGAP000762-RA	75.1763	0.399991	0.270096	1.48092	0.138628	0.214109	0.85815
AGAP000763-RA	1402.76	0.422649	0.0769472	5.49272	3.95794e-08	2.55768e-07	7.40253
AGAP000765-RA	621.364	0.290646	0.111973	2.59567	0.00944054	0.021001	2.025
AGAP000767-RA	1339.24	0.324346	0.154763	2.09576	0.0361034	0.0682588	1.44245
AGAP000768-RA	1229.04	-0.0145044	0.156858	-0.0924688	0.926326	0.947621	0.0332364
AGAP000769-RA	373.472	-0.584673	0.304336	-1.92115	0.0547133	0.0976376	1.26191
AGAP000769-RB	526.183	-0.680262	0.273079	-2.49108	0.0127355	0.0273597	1.89498
AGAP000770-RA	398.769	-0.287338	0.171603	-1.67444	0.0940447	0.154767	1.02667
AGAP000771-RA	351.542	-0.613084	0.0950221	-6.45202	1.10371e-10	9.76539e-10	9.95715
AGAP000772-RA	4.23788	-2.29759	0.876389	-2.62165	0.00875049	0.019629	2.05797
AGAP000773-RA	29.8556	-2.21664	0.983923	-2.25286	0.024268	0.04825	1.61497
AGAP000773-RB	11.7654	1.13098	1.47788	0.765273	0.444109	0.545122	0.35251
AGAP000774-RA	1423.59	0.0245054	0.112156	0.218493	0.827045	0.871712	0.082471
AGAP000776-RA	688.545	0.22341	0.137318	1.62696	0.103746	0.168022	0.984031
AGAP000777.R366	11.4926	-0.82141	0.336661	-2.43987	0.0146925	0.0310368	1.8329
AGAP000778-RA	826.304	0.286333	0.20627	1.38815	0.165093	0.247214	0.782272
AGAP000779-RA	693.958	-1.36667	0.196085	-6.96978	3.17448e-12	3.33846e-11	11.4983
AGAP000780-RA	827.249	0.452796	0.107203	4.22372	2.40307e-05	9.69244e-05	4.61923
AGAP000781-RA	1165.92	0.37208	0.0919693	4.0457	5.2168e-05	0.000196489	4.2826
AGAP000782-RA	245.959	0.417624	0.11646	3.58598	0.000335815	0.00105413	3.4739
AGAP000783-RA	304.515	0.388663	0.140533	2.76564	0.0056812	0.0134136	2.24556
AGAP000784-RA	910.294	-0.41662	0.15487	-2.69014	0.0071423	0.016404	2.14616
AGAP000785-RA	12.2797	-3.34958	0.732087	-4.57539	4.75333e-06	2.17466e-05	5.323
AGAP000786-RA	47.7308	-3.3324	0.778218	-4.28209	1.85142e-05	7.61358e-05	4.73249
AGAP000787-RA	647.218	-0.389198	0.139317	-2.79361	0.00521232	0.012416	2.28297
AGAP000787-RB	118.116	0.190306	0.412652	0.461178	0.644671	0.726578	0.190662
AGAP000788-RA	0.266358	-1.07549	3.05566	-0.351966	0.724863	NA	0.139744
AGAP000789-RA	3.1496	-0.933427	1.73407	-0.538288	0.590378	0.678885	0.22887
AGAP000790.R367	126.939	-2.33198	0.376847	-6.18813	6.08816e-10	4.96243e-09	9.21551
AGAP000791-RA	1078.68	-0.0531673	0.141273	-0.376345	0.70666	0.77997	0.150789
AGAP000792-RA	2657.68	0.508659	0.119841	4.24446	2.1912e-05	8.90099e-05	4.65932
AGAP000793-RA	27.782	0.290286	0.242409	1.19751	0.231109	0.324613	0.636182
AGAP000794-RA	2902.71	-0.066592	0.108146	-0.615757	0.538055	0.631746	0.269174
AGAP000794-RB	464.04	0.106063	0.150873	0.702995	0.482059	0.581493	0.3169
AGAP000794-RC	1.83917	-4.50714	2.99199	-1.5064	0.131964	0.205467	0.879543
AGAP000795-RA	0	NA	NA	NA	NA	NA	NA
AGAP000795-RB	0	NA	NA	NA	NA	NA	NA
AGAP000795-RC	3.54839	-0.461574	0.97658	-0.472643	0.636468	0.719053	0.196224
AGAP000797-RA	325.085	0.143405	0.160714	0.892297	0.372234	0.474399	0.429184
AGAP000798-RA	4.69788	-2.67197	1.67954	-1.5909	0.111633	0.178966	0.952209
AGAP000798-RB	5.55631	-1.65854	1.23742	-1.34032	0.180141	0.265517	0.744388
AGAP000798-RC	0.478399	-2.57517	3.02819	-0.850399	0.395103	NA	0.40329
AGAP000801-RA	314.288	-1.76453	0.556776	-3.1692	0.00152859	0.00414575	2.81571
AGAP000801-RB	31.738	-4.38105	1.74811	-2.50616	0.0122051	0.0263404	1.91346
AGAP000803.R368	910.042	-0.876225	0.141299	-6.2012	5.60348e-10	4.58104e-09	9.25154
AGAP000804-RA	1034.8	-0.982424	0.171922	-5.71435	1.10124e-08	7.67946e-08	7.95812
AGAP000805-RA	744.857	-1.86695	0.4058	-4.60067	4.21127e-06	1.9482e-05	5.37559
AGAP000806-RA	890.816	-4.68063	0.273989	-17.0833	1.97618e-65	1.34983e-62	64.7042
AGAP000807-RA	303.061	-0.762919	0.13244	-5.7605	8.38627e-09	5.94216e-08	8.07643
AGAP000808-RA	1328.68	-0.271226	0.104851	-2.58676	0.00968822	0.0214751	2.01376
AGAP000809-RA	304.243	-0.693147	0.187678	-3.69328	0.00022138	0.000724724	3.65486
AGAP000810-RA	720.27	0.839529	0.179605	4.6743	2.94961e-06	1.40009e-05	5.53024
AGAP000810-RB	148.812	-1.20145	0.423047	-2.83999	0.00451147	0.0109411	2.34568
AGAP000812.R673	680.95	0.550653	0.452382	1.21723	0.223517	0.316192	0.65069
AGAP000812.R674	739.535	0.54717	0.270702	2.0213	0.0432487	0.0797759	1.36403
AGAP000812.R675	427.212	-0.0957603	0.449563	-0.213007	0.831321	0.875004	0.0802312
AGAP000813-RA	247.417	-0.142889	0.149471	-0.955964	0.339091	0.44172	0.469684
AGAP000814-RA	297.705	0.481839	0.0931282	5.17393	2.29217e-07	1.31901e-06	6.63975
AGAP000815-RA	470.25	-0.756775	0.204677	-3.69741	0.000217814	0.000714421	3.66191
AGAP000815-RB	301.087	0.206347	0.270226	0.763608	0.445101	0.545975	0.351542
AGAP000816-RA	0	NA	NA	NA	NA	NA	NA
AGAP000817-RA	0	NA	NA	NA	NA	NA	NA
AGAP000817-RB	0	NA	NA	NA	NA	NA	NA
AGAP000818-RA	1013.36	-0.32261	0.464252	-0.694903	0.487116	0.586454	0.312367
AGAP000819.R136	2.11957	-0.0230263	0.905992	-0.0254156	0.979723	0.985701	0.00889649
AGAP000820-RA	25.322	-0.397356	0.410723	-0.967453	0.333317	0.435528	0.477142
AGAP000821-RA	34.7198	0.549964	0.581911	0.945099	0.344608	0.447287	0.462674
AGAP000822-RA	384.195	-0.597032	0.176433	-3.38391	0.000714617	0.00209045	3.14593
AGAP000823-RA	559.989	-0.431942	0.151695	-2.84744	0.00440721	0.0107187	2.35584
AGAP000824.R676	759.84	-0.399668	0.360685	-1.10808	0.267827	0.366386	0.572146
AGAP000824.R677	871.378	-0.391331	0.230052	-1.70106	0.0889325	0.147422	1.05094
AGAP000825-RA	220.846	0.300313	0.213186	1.40869	0.158927	0.23953	0.798803
AGAP000826-RA	418.918	-0.186703	0.127117	-1.46876	0.141899	0.218248	0.848021
AGAP000829-RA	624.784	0.618545	0.130329	4.74602	2.07455e-06	1.01252e-05	5.68308
AGAP000830-RA	513.777	0.834504	0.117693	7.09052	1.33606e-12	1.46484e-11	11.8742
AGAP000831-RA	474.656	-0.554184	0.145156	-3.81786	0.000134614	0.000465677	3.87091
AGAP000832-RA	1852.84	-0.573845	0.0971476	-5.90694	3.48518e-09	2.58615e-08	8.45778
AGAP000833-RA	47.4684	1.40169	0.475546	2.94754	0.00320318	0.00802765	2.49442
AGAP000833-RB	882.527	-2.43349	0.493964	-4.92645	8.37367e-07	4.39554e-06	6.07708
AGAP000834-RA	12.2573	-1.98552	1.0192	-1.94812	0.0514008	0.0924902	1.28903
AGAP000834-RB	8.93123	0.230058	1.13928	0.201933	0.839969	0.882068	0.0757367
AGAP000835.R678	0	NA	NA	NA	NA	NA	NA
AGAP000835.R679	0	NA	NA	NA	NA	NA	NA
AGAP000840.R369	1.70807	1.74879	1.44472	1.21046	0.226101	0.318889	0.645698
AGAP000841-RA	855.83	0.379253	0.0837003	4.53108	5.86829e-06	2.6362e-05	5.23149
AGAP000842-RA	1385.72	0.191441	0.117349	1.63139	0.102808	0.166719	0.987972
AGAP000843-RA	458.732	-0.424176	0.113827	-3.72649	0.000194168	0.000644755	3.71182
AGAP000844-RA	5016.68	-0.1534	0.152551	-1.00557	0.314622	0.415995	0.50221
AGAP000847.R680	1.90247	0.264319	1.92415	0.137369	0.890739	0.922336	0.0502496
AGAP000847.R681	105.739	-1.87967	0.505389	-3.71926	0.000199807	0.000661553	3.69939
AGAP000847.R682	249.981	0.0657877	0.15412	0.426859	0.669482	0.747939	0.174261
AGAP000847.R683	47.7461	-1.27903	0.852565	-1.50022	0.133558	0.207617	0.874329
AGAP000847.R684	66.4173	-1.26762	0.303041	-4.18301	2.8767e-05	0.000113876	4.54111
AGAP000848-RA	1188.23	-0.783841	0.190271	-4.1196	3.79532e-05	0.000147044	4.42075
AGAP000849-RA	2773.58	-0.0823548	0.0944293	-0.872132	0.383137	0.485667	0.416646
AGAP000850-RA	829.133	0.488337	0.0898167	5.43704	5.41722e-08	3.42139e-07	7.26622
AGAP000851-RA	7188.67	-0.183537	0.0991293	-1.85149	0.0640987	0.111506	1.19315
AGAP000852-RA	1745.26	-0.899572	0.0674501	-13.3368	1.41318e-40	1.66427e-38	39.8498
AGAP000853-RA	28.0856	1.56637	0.672275	2.32996	0.0198082	0.0403278	1.70315
AGAP000853-RB	253.315	-0.515805	0.245466	-2.10133	0.0356119	0.0675123	1.44841
AGAP000854.R685	70.4027	-1.28269	0.975893	-1.31438	0.188719	0.275673	0.724183
AGAP000854.R686	80.4394	-2.20527	0.878881	-2.50918	0.0121011	0.0261434	1.91718
AGAP000855-RA	1571.02	-0.296202	0.124246	-2.384	0.0171257	0.0354961	1.76635
AGAP000856-RA	410.84	-0.203471	0.158239	-1.28585	0.198497	0.287314	0.702246
AGAP000857-RA	639.277	-0.22131	0.143859	-1.53839	0.123954	0.195038	0.906739
AGAP000858-RA	412.261	-3.07044	0.434178	-7.07184	1.52896e-12	1.66431e-11	11.8156
AGAP000859-RA	115.273	-2.96607	0.627067	-4.73006	2.24449e-06	1.0904e-05	5.64888
AGAP000861-RA	792.89	0.266335	0.115353	2.30886	0.0209512	0.0424235	1.67879
AGAP000862-RA	1765.03	-0.432289	0.133656	-3.23435	0.00121921	0.00338392	2.91392
AGAP000863-RA	30.5647	-1.7312	0.399394	-4.33458	1.46042e-05	6.13304e-05	4.83552
AGAP000864-RA	408.599	-0.286568	0.0912587	-3.14017	0.00168849	0.00452901	2.7725
AGAP000865-RA	21.6977	0.971025	0.477628	2.03302	0.0420508	0.0778713	1.37623
AGAP000865-RB	1537.84	0.272973	0.120433	2.2666	0.0234147	0.0467985	1.63051
AGAP000868.R689	18.2977	0.242763	0.791966	0.306532	0.7592	0.82176	0.119644
AGAP000868.R690	1700.79	0.2931	0.158733	1.84649	0.0648205	0.112618	1.18829
AGAP000868.R691	24.6488	1.82913	0.528062	3.46385	0.000532503	0.00160055	3.27368
AGAP000868.R692	127.304	0.188799	0.253231	0.745559	0.455934	0.556258	0.341098
AGAP000869.R693	41.6628	3.03874	0.462743	6.56681	5.14056e-11	4.73216e-10	10.289
AGAP000869.R694	905.483	1.2923	0.177142	7.2953	2.98005e-13	3.49446e-12	12.5258
AGAP000870-RA	2315.81	0.112684	0.145479	0.774575	0.438591	0.540022	0.35794
AGAP000871-RA	1.03714	-3.67804	3.00203	-1.22519	0.220505	0.312449	0.656581
AGAP000874-RA	626.414	-1.61508	0.186156	-8.67597	4.10054e-18	7.82367e-17	17.3872
AGAP000875-RA	360.513	-0.820837	0.197423	-4.15776	3.21386e-05	0.000126163	4.49297
AGAP000876-RA	0.717975	-1.68729	2.30751	-0.731219	0.464646	NA	0.332878
AGAP000877-RA	33.849	-2.96933	1.25237	-2.37097	0.0177416	0.0365949	1.75101
AGAP000878-RA	0.230209	-0.394224	3.05566	-0.129014	0.897346	NA	0.0470399
AGAP000879-RA	3.96908	-0.0115063	1.03728	-0.0110928	0.991149	0.993331	0.00386086
AGAP000880-RA	73.0839	-0.451838	0.685363	-0.659268	0.509723	0.607091	0.292665
AGAP000880-RB	122.651	0.411336	0.473552	0.868618	0.385056	0.487376	0.414476
AGAP000880-RC	1085.97	-0.0494608	0.112804	-0.438466	0.661049	0.741367	0.179767
AGAP000881-RA	66.8538	-2.52617	0.431303	-5.85706	4.71137e-09	3.45104e-08	8.32685
AGAP000882-RA	40.514	-1.25318	0.267032	-4.69299	2.69236e-06	1.28828e-05	5.56987
AGAP000883-RA	474.433	-0.834908	0.209936	-3.97697	6.97989e-05	0.000256899	4.15615
AGAP000884-RA	146.223	1.04162	0.215604	4.83118	1.35728e-06	6.87752e-06	5.86733
AGAP000884-RB	322.076	0.0694085	0.205884	0.337125	0.736023	0.804192	0.133109
AGAP000885-RA	1078.02	-1.04724	0.189049	-5.53951	3.03312e-08	1.99593e-07	7.51811
AGAP000886-RA	486.109	-0.244492	0.0967331	-2.52749	0.0114882	0.024923	1.93975
AGAP000887-RA	207.598	-0.427758	0.27178	-1.57391	0.115508	0.184022	0.937386
AGAP000888-RA	67.351	-0.000196077	1.71521	-0.000114317	0.999909	0.999962	3.96144e-05
AGAP000888-RB	196.152	-1.75256	0.907335	-1.93155	0.0534156	0.0955512	1.27233
AGAP000889-RA	974.822	-1.22079	0.133492	-9.145	5.96308e-20	1.34425e-18	19.2245
AGAP000890-RA	456.623	-0.468801	0.149812	-3.12926	0.00175248	0.00467772	2.75635
AGAP000891-RA	807.977	-0.611728	0.0883792	-6.92162	4.46498e-12	4.62091e-11	11.3502
AGAP000892-RA	0.0468133	-0.113705	3.05566	-0.0372114	0.970316	NA	0.0130866
AGAP000893-RA	162.324	-1.3885	0.365634	-3.79752	0.000146149	0.000501015	3.8352
AGAP000894-RA	332.961	0.333715	0.12399	2.69147	0.0071137	0.0163493	2.1479
AGAP000896-RA	188.676	-0.817939	0.205889	-3.97271	7.10598e-05	0.000261094	4.14838
AGAP000897-RA	4952.1	-0.706649	0.129463	-5.45829	4.80729e-08	3.06022e-07	7.3181
AGAP000898-RA	859.461	0.0940004	0.104563	0.898984	0.368661	0.470989	0.433372
AGAP000899-RA	243.014	-0.141951	0.140239	-1.0122	0.311441	0.412867	0.506624
AGAP000900-RA	1040.92	-0.404994	0.105966	-3.82192	0.000132417	0.000458659	3.87806
AGAP000901-RA	7248.18	-0.0589666	0.159653	-0.369343	0.711872	0.784391	0.147598
AGAP000903-RA	165.431	-0.121965	0.280151	-0.435355	0.663305	0.742921	0.178287
AGAP000907-RA	52.4162	-2.23698	0.566225	-3.9507	7.79227e-05	0.000283867	4.10834
AGAP000908-RA	425.624	-0.111775	0.110403	-1.01243	0.311334	0.412765	0.506774
AGAP000909-RA	1502.82	-0.273454	0.126	-2.17027	0.0299861	0.058171	1.52308
AGAP000911-RA	522.338	-0.622895	0.109671	-5.67968	1.34943e-08	9.30571e-08	7.86985
AGAP000912-RA	238.014	-0.395347	0.189605	-2.08511	0.0370593	0.0697818	1.4311
AGAP000913-RA	1104.23	-0.318278	0.101162	-3.14623	0.00165392	0.00444767	2.78149
AGAP000915-RA	263.343	-2.22735	0.42351	-5.25928	1.44623e-07	8.5528e-07	6.83976
AGAP000916-RA	0.301886	-0.714818	3.05566	-0.233933	0.815037	NA	0.0888226
AGAP000917-RA	0	NA	NA	NA	NA	NA	NA
AGAP000918-RA	0.146524	-0.4343	3.05566	-0.14213	0.886978	NA	0.0520874
AGAP000919-RA	0	NA	NA	NA	NA	NA	NA
AGAP000920-RA	0	NA	NA	NA	NA	NA	NA
AGAP000921-RA	0	NA	NA	NA	NA	NA	NA
AGAP000923-RA	704.355	0.0956333	0.0824607	1.15974	0.246153	0.341703	0.608795
AGAP000924-RA	588.991	0.398541	0.0801104	4.97489	6.52851e-07	3.50436e-06	6.18519
AGAP000926.R695	79.8754	-1.74373	0.365706	-4.76812	1.85953e-06	9.16415e-06	5.7306
AGAP000926.R696	272.692	0.71813	0.266635	2.69331	0.00707471	0.0162787	2.15029
AGAP000926.R697	362.406	-0.372352	0.282912	-1.31614	0.188127	0.275013	0.725549
AGAP000926.R698	138.682	-0.15871	0.198794	-0.798361	0.424661	0.526529	0.371958
AGAP000927-RA	5594.85	-0.573296	0.0927964	-6.178	6.49182e-10	5.26319e-09	9.18763
AGAP000928-RA	515.168	-0.209212	0.115322	-1.81416	0.0696534	0.119795	1.15706
AGAP000929-RA	128.83	1.16915	0.254575	4.59254	4.37873e-06	2.0178e-05	5.35865
AGAP000930-RA	159.352	0.354922	0.524206	0.677067	0.498364	0.596682	0.302454
AGAP000930-RB	162.221	-0.423107	0.225213	-1.8787	0.060286	0.105993	1.21978
AGAP000931-RA	607.353	-0.590689	0.0977805	-6.04097	1.53192e-09	1.18839e-08	8.81477
AGAP000932-RA	14.9295	-0.137227	0.716416	-0.191546	0.848098	0.888759	0.0715541
AGAP000932-RB	170.67	0.501828	0.126018	3.9822	6.82815e-05	0.000251698	4.1657
AGAP000933-RA	651.697	0.242258	0.13646	1.7753	0.0758477	0.128715	1.12006
AGAP000934-RA	244.583	-0.55199	0.137331	-4.01942	5.83405e-05	0.000217995	4.23403
AGAP000935-RA	6151.55	-0.464699	0.135359	-3.43307	0.000596787	0.00177542	3.22418
AGAP000938.R371	167.347	-2.7147	0.519744	-5.22314	1.7591e-07	1.02697e-06	6.75471
AGAP000939-RA	127.954	0.140832	0.200063	0.703939	0.481471	0.580988	0.31743
AGAP000940-RA	844.008	-0.709204	0.256884	-2.76079	0.00576613	0.0135789	2.23912
AGAP000941-RA	725.919	-1.8471	0.231649	-7.97372	1.53967e-15	2.34486e-14	14.8126
AGAP000941-RB	594.15	-0.468561	0.190867	-2.45491	0.014092	0.0299162	1.85103
AGAP000942-RA	280.557	-1.03318	0.1884	-5.48396	4.15909e-08	2.68007e-07	7.381
AGAP000942-RB	286.302	-0.930176	0.187566	-4.95918	7.07906e-07	3.7732e-06	6.15002
AGAP000943-RA	375.713	-0.434301	0.552349	-0.78628	0.431703	0.533344	0.364815
AGAP000943-RB	28.7877	2.14786	1.88414	1.13997	0.2543	0.351014	0.594654
AGAP000943-RC	896.128	0.451496	0.302935	1.4904	0.136118	0.211045	0.866083
AGAP000943-RD	1.29708	0.107633	1.99748	0.0538842	0.957027	0.96959	0.0190756
AGAP000943-RE	448.053	-0.0183945	0.165636	-0.111054	0.911574	0.937585	0.0402082
AGAP000943-RF	340.991	-0.620455	0.285914	-2.17007	0.0300012	0.0581921	1.52286
AGAP000943-RG	2.40861	-4.89581	2.98893	-1.63798	0.101426	0.164841	0.993849
AGAP000944-RA	3.58322	-0.648668	0.846731	-0.766085	0.443626	0.544801	0.352983
AGAP000945-RA	355.423	0.673184	0.147875	4.55239	5.30389e-06	2.40559e-05	5.27541
AGAP000946-RA	0.143774	0.607636	3.05566	0.198856	0.842375	NA	0.0744943
AGAP000947-RA	529.142	-1.38475	0.165074	-8.38867	4.91676e-17	8.62232e-16	16.3083
AGAP000948-RA	494.847	-0.575988	0.127318	-4.52402	6.06765e-06	2.71771e-05	5.21698
AGAP000949-RA	562.394	-0.388247	0.135646	-2.86222	0.00420688	0.0102901	2.37604
AGAP000950-RA	777.636	-0.313831	0.143953	-2.1801	0.0292498	0.0568718	1.53388
AGAP000951-RA	267.442	0.19838	0.1397	1.42004	0.155596	0.235367	0.808001
AGAP000951-RB	753.204	0.231464	0.11295	2.04926	0.0404371	0.075281	1.39322
AGAP000951-RC	12.3054	0.304749	1.41895	0.214771	0.829946	0.87391	0.0809502
AGAP000952-RA	5527.76	-1.02865	0.185117	-5.55674	2.74859e-08	1.82362e-07	7.56089
AGAP000953-RA	3442.8	-1.08894	0.151493	-7.18804	6.57287e-13	7.43927e-12	12.1822
AGAP000954-RA	361.148	0.74444	0.133507	5.57603	2.46065e-08	1.6486e-07	7.60895
AGAP000954-RB	159.286	0.0580941	0.20341	0.2856	0.775184	0.834068	0.110595
AGAP000954-RC	0	NA	NA	NA	NA	NA	NA
AGAP000954-RD	1266.67	0.899818	0.136235	6.60488	3.9784e-11	3.70476e-10	10.4003
AGAP000955-RA	373.715	-2.5354	0.537058	-4.7209	2.34806e-06	1.13627e-05	5.62929
AGAP000957-RA	1.91874	-4.15556	2.41953	-1.71751	0.0858869	0.14326	1.06607
AGAP000958-RA	1846.35	-0.116715	0.111778	-1.04417	0.296409	0.396946	0.528109
AGAP000960-RA	572.82	0.101345	0.140322	0.722234	0.470151	0.570554	0.327763
AGAP000961-RA	1137.24	0.0164154	0.136714	0.12007	0.904427	0.933009	0.0436263
AGAP000962.R372	83.5414	-0.997284	0.328476	-3.0361	0.00239663	0.00619731	2.6204
AGAP000963.R137	8.67599	-0.275967	0.436104	-0.632801	0.526864	0.621384	0.278302
AGAP000964-RA	3210.1	-0.978103	0.203597	-4.80411	1.55445e-06	7.7842e-06	5.80842
AGAP000965-RA	4208.32	-0.061221	0.180262	-0.339622	0.734141	0.802585	0.13422
AGAP000966-RA	935.872	-0.737101	0.308846	-2.38663	0.0170036	0.035318	1.76946
AGAP000967-RA	329.053	-1.18254	0.176335	-6.70621	1.99743e-11	1.92432e-10	10.6995
AGAP000968-RA	430.051	0.321612	0.16733	1.92202	0.0546029	0.0975199	1.26278
AGAP000969-RA	24.3771	-0.318904	0.289268	-1.10245	0.270266	0.368767	0.568209
AGAP000969-RB	345.789	0.30791	0.164634	1.87027	0.0614466	0.107646	1.2115
AGAP000969-RC	0	NA	NA	NA	NA	NA	NA
AGAP000969-RD	0	NA	NA	NA	NA	NA	NA
AGAP000969-RE	2427	0.107355	0.119521	0.898216	0.369071	0.471379	0.432891
AGAP000970-RA	1812.88	-1.95712	0.342029	-5.72208	1.05225e-08	7.36415e-08	7.97788
AGAP000971.R373	486.155	-0.177748	0.134655	-1.32003	0.186826	0.273404	0.728563
AGAP000973.R699	39.2101	-0.154633	0.976604	-0.158337	0.874191	0.909683	0.0583937
AGAP000973.R700	293.499	-0.197204	0.157205	-1.25444	0.209683	0.299789	0.678436
AGAP000974-RA	499.055	-0.762097	0.460856	-1.65366	0.0981974	0.160483	1.0079
AGAP000974-RB	93.0041	-0.503033	1.19569	-0.420704	0.673971	0.75197	0.171359
AGAP000974-RC	262.359	-2.42463	1.06987	-2.26629	0.0234337	0.0468109	1.63016
AGAP000975-RA	725.929	0.368684	0.101793	3.62191	0.000292441	0.000928862	3.53396
AGAP000976-RA	3.0411	2.19159	1.07521	2.0383	0.0415202	0.0770348	1.38174
AGAP000977-RA	246.394	-0.0910395	0.116659	-0.780387	0.435163	0.536676	0.361348
AGAP000978.R138	113.589	0.00378616	0.182834	0.0207082	0.983478	0.988398	0.00723516
AGAP000979.R139	266.182	0.235985	0.150538	1.5676	0.116973	0.186071	0.931913
AGAP000981-RA	508.861	0.286349	0.138756	2.06369	0.0390472	0.0730293	1.40841
AGAP000982-RA	398.427	-0.361899	0.105279	-3.43754	0.000587018	0.00174864	3.23135
AGAP000983-RA	516.429	-0.229719	0.161995	-1.41806	0.156172	0.236081	0.806397
AGAP000984-RA	867.101	0.786745	0.200428	3.92533	8.66108e-05	0.00031227	4.06243
AGAP000985-RA	1096.66	-0.150752	0.0884942	-1.70352	0.0884705	0.146728	1.0532
AGAP000986-RA	2064.63	1.35615	0.206801	6.55774	5.46298e-11	5.00871e-10	10.2626
AGAP000987-RA	203.947	-1.41595	0.2611	-5.42299	5.86089e-08	3.68118e-07	7.23204
AGAP000988-RA	136.292	3.58237	0.29161	12.2848	1.09318e-34	8.20544e-33	33.9613
AGAP000989-RA	115.328	2.73599	0.259531	10.542	5.52833e-26	2.04668e-24	25.2574
AGAP000990-RA	704.127	2.04006	0.217228	9.39132	5.92509e-21	1.46901e-19	20.2273
AGAP000991-RA	133.732	-0.683007	0.17853	-3.82572	0.000130389	0.000452642	3.88476
AGAP000992-RA	328.216	-1.82703	0.224014	-8.15587	3.46669e-16	5.63792e-15	15.4601
AGAP000994-RA	813.723	-0.392562	0.142059	-2.76337	0.00572081	0.0134931	2.24254
AGAP000995-RA	728.958	-0.00667005	0.0889247	-0.0750078	0.940209	0.957307	0.0267758
AGAP000996-RA	44.7964	-1.5154	0.249904	-6.06391	1.32848e-09	1.03883e-08	8.87664
AGAP000997-RA	796.207	-0.408509	0.132606	-3.08062	0.00206568	0.00542052	2.68494
AGAP000998-RA	764.791	0.481701	0.143213	3.36353	0.000769513	0.00223476	3.11378
AGAP000999-RA	528.607	-2.74888	0.352292	-7.80283	6.05358e-15	8.60541e-14	14.218
AGAP001002-RA	23.5575	-3.04703	0.554876	-5.49137	3.98834e-08	2.57489e-07	7.39921
AGAP001004-RA	42.5937	-1.60607	0.395579	-4.06005	4.90619e-05	0.000185712	4.30926
AGAP001005-RA	1.61524	-1.79287	1.95373	-0.917666	0.358794	0.461229	0.445155
AGAP001006-RA	0.230209	-0.394224	3.05566	-0.129014	0.897346	NA	0.0470399
AGAP001007-RA	522.721	-0.829864	0.111923	-7.41457	1.22021e-13	1.495e-12	12.9136
AGAP001008-RA	0	NA	NA	NA	NA	NA	NA
AGAP001010-RA	518.528	-0.663643	0.132936	-4.99221	5.96909e-07	3.22298e-06	6.22409
AGAP001011-RA	327.049	-1.74659	0.269827	-6.47299	9.60847e-11	8.55122e-10	10.0173
AGAP001012-RA	0	NA	NA	NA	NA	NA	NA
AGAP001013-RA	52.9734	-2.56174	0.346363	-7.39611	1.40227e-13	1.71039e-12	12.8532
AGAP001014-RA	41.8657	-2.84084	0.399662	-7.1081	1.17652e-12	1.29617e-11	11.9294
AGAP001015-RA	228.41	-0.275885	0.16436	-1.67854	0.0932415	0.153689	1.03039
AGAP001018-RA	2224.69	1.37151	0.207395	6.61306	3.76462e-11	3.51768e-10	10.4243
AGAP001019-RA	196.875	0.736682	0.193779	3.80165	0.000143734	0.000493354	3.84244
AGAP001021-RA	768.232	-1.00544	0.240175	-4.1863	2.83543e-05	0.000112368	4.54738
AGAP001021-RB	169.423	-0.211593	0.449031	-0.471222	0.637483	0.719902	0.195532
AGAP001022.R374	133.205	-0.527856	0.289314	-1.82451	0.0680754	0.117492	1.16701
AGAP001023-RA	1687.4	-1.69307	0.185205	-9.14164	6.15121e-20	1.38438e-18	19.211
AGAP001023-RB	7159.66	-1.92709	0.196345	-9.81478	9.72516e-23	2.82671e-21	22.0121
AGAP001023-RC	244.046	-1.86957	0.289565	-6.45646	1.07177e-10	9.5013e-10	9.9699
AGAP001023-RD	1546.04	-1.71445	0.323795	-5.29488	1.19096e-07	7.12024e-07	6.9241
AGAP001023-RE	897.651	-2.66094	0.246303	-10.8036	3.3114e-27	1.41809e-25	26.48
AGAP001023-RF	585.753	-1.94331	0.20588	-9.43906	3.76154e-21	9.51601e-20	20.4246
AGAP001024-RA	1.6124	-1.30159	1.98715	-0.655001	0.512467	0.609721	0.290334
AGAP001025-RA	329.49	-1.11199	0.195365	-5.69189	1.25639e-08	8.6904e-08	7.90088
AGAP001026-RA	270.722	-0.79504	0.104531	-7.60579	2.83177e-14	3.74825e-13	13.5479
AGAP001026-RB	0	NA	NA	NA	NA	NA	NA
AGAP001027-RA	340.338	-0.412168	0.119524	-3.44841	0.000563889	0.00168592	3.24881
AGAP001027-RB	3.93728	-1.41563	1.69617	-0.834607	0.403939	0.505748	0.393684
AGAP001027-RC	442.378	1.87265	0.205293	9.12186	7.3844e-20	1.65374e-18	19.1317
AGAP001028-RA	306.885	-0.367118	0.124103	-2.95817	0.00309475	0.00778015	2.50937
AGAP001029-RA	803.999	0.555936	0.0879845	6.31856	2.64003e-10	2.23593e-09	9.57839
AGAP001030-RA	569.578	-0.99937	0.191234	-5.22591	1.73298e-07	1.01259e-06	6.76121
AGAP001031-RA	38.3214	0.094077	0.323435	0.290868	0.771152	0.831141	0.11286
AGAP001032-RA	781.6	-0.772203	0.214509	-3.59986	0.000318389	0.00100427	3.49704
AGAP001032-RB	1488.28	0.16458	0.128403	1.28175	0.199932	0.288927	0.699118
AGAP001033-RA	262.904	-1.88542	0.214124	-8.80527	1.30534e-18	2.59946e-17	17.8843
AGAP001034-RA	417.772	-1.94868	0.179087	-10.8812	1.41686e-27	6.24378e-26	26.8487
AGAP001035-RA	409.826	0.842764	0.160679	5.24502	1.56267e-07	9.1897e-07	6.80613
AGAP001036-RA	896.916	-0.39769	0.130996	-3.03591	0.00239813	0.00619942	2.62013
AGAP001036-RB	110.62	-1.31191	0.589678	-2.2248	0.0260948	0.0514478	1.58345
AGAP001037-RA	680.958	-0.451123	0.0956835	-4.71474	2.42021e-06	1.16787e-05	5.61615
AGAP001038.R701	19.1	1.93451	0.95782	2.0197	0.0434141	0.0800485	1.36237
AGAP001038.R702	0.353368	-2.16113	3.04327	-0.710133	0.477622	NA	0.320916
AGAP001039-RA	28.2155	1.0834	0.478503	2.26415	0.0235649	0.0470157	1.62773
AGAP001040-RA	307.195	-0.228826	0.119617	-1.91298	0.0557506	0.099129	1.25375
AGAP001041-RA	277.476	-0.190246	0.226332	-0.840563	0.400593	0.502756	0.397297
AGAP001041-RB	365.154	-0.0308182	0.145895	-0.211235	0.832704	0.876324	0.0795094
AGAP001042-RA	107.258	0.262452	0.185892	1.41185	0.157994	0.238296	0.80136
AGAP001043.R192	1040.89	-0.125091	0.171224	-0.73057	0.465042	0.56556	0.332508
AGAP001044-RA	58.6208	-3.68963	0.417542	-8.83654	9.87296e-19	1.98345e-17	18.0056
AGAP001045-RA	744.185	-0.302261	0.13301	-2.27247	0.0230582	0.0462007	1.63717
AGAP001046.R140	586.546	-0.242057	0.128498	-1.88375	0.0595991	0.104934	1.22476
AGAP001047-RA	175.83	-0.118633	0.345791	-0.343076	0.731541	0.800274	0.135761
AGAP001047-RB	1887.06	-0.316916	0.13035	-2.43127	0.015046	0.0316806	1.82258
AGAP001048.R375	79.4267	-1.48759	0.32264	-4.61069	4.01335e-06	1.86168e-05	5.39649
AGAP001050-RA	332.51	-0.600703	0.130025	-4.6199	3.8393e-06	1.78518e-05	5.41575
AGAP001051-RA	924.319	-0.321113	0.144033	-2.22944	0.0257849	0.0509396	1.58863
AGAP001052.R376	0.107521	-0.4343	3.05566	-0.14213	0.886978	NA	0.0520874
AGAP001052.R377	64.5622	-1.14923	0.287855	-3.99239	6.54094e-05	0.000241633	4.18436
AGAP001052.R378	16.2044	-2.90569	0.795079	-3.6546	0.000257588	0.000828954	3.58907
AGAP001053-RA	522.293	-1.52475	0.340951	-4.47205	7.74747e-06	3.40097e-05	5.11084
AGAP001053-RB	847.405	-1.37705	0.247422	-5.56558	2.61288e-08	1.74375e-07	7.58288
AGAP001053-RC	585.058	-1.78041	0.370429	-4.80634	1.53717e-06	7.709e-06	5.81328
AGAP001053-RD	1462.83	-1.46025	0.240278	-6.07732	1.22204e-09	9.58894e-09	8.91291
AGAP001053-RE	96.045	-0.565255	0.599144	-0.943438	0.345457	0.448133	0.461606
AGAP001053-RF	191.506	-2.8146	0.951724	-2.95736	0.00310281	0.00779899	2.50824
AGAP001053-RG	89.0819	-2.19904	0.67574	-3.25427	0.00113683	0.00317851	2.94431
AGAP001053-RH	354.02	-0.946136	0.240992	-3.926	8.63699e-05	0.000311648	4.06364
AGAP001056-RA	2274.72	-0.0627719	0.146768	-0.427696	0.668872	0.747441	0.174657
AGAP001057-RA	1069.18	0.215994	0.105265	2.05191	0.0401779	0.0748537	1.39601
AGAP001058-RA	209.538	0.113412	0.207018	0.547838	0.583803	0.673308	0.233734
AGAP001061.R380	94.7	0.340527	0.320828	1.0614	0.288509	0.388307	0.539841
AGAP001064-RA	1879.74	-0.650725	0.140153	-4.64297	3.43442e-06	1.61071e-05	5.46415
AGAP001065-RA	736.333	-4.4283	0.524556	-8.44199	3.11987e-17	5.54233e-16	16.5059
AGAP001065-RB	189.962	-3.76791	1.02893	-3.66195	0.000250299	0.00080759	3.60154
AGAP001065-RC	0.499159	2.31075	3.00381	0.769274	0.441731	NA	0.354842
AGAP001065-RD	924.814	-4.99405	0.30529	-16.3584	3.78958e-60	1.99113e-57	59.4214
AGAP001065-RE	7.17166	-2.35026	1.90046	-1.23668	0.216205	0.307502	0.665134
AGAP001065-RF	38.9866	-0.649646	2.06695	-0.314301	0.753292	0.816984	0.123036
AGAP001065-RG	1414.96	-1.66334	0.220141	-7.55579	4.16317e-14	5.37553e-13	13.3806
AGAP001065-RH	0	NA	NA	NA	NA	NA	NA
AGAP001067-RA	0	NA	NA	NA	NA	NA	NA
AGAP001068-RA	1326.63	-0.119558	0.101421	-1.17882	0.238469	0.332964	0.622568
AGAP001069-RA	1002.45	-0.507948	0.140445	-3.61671	0.000298369	0.000945711	3.52525
AGAP001070-RA	858.726	-0.474684	0.11374	-4.17341	3.00072e-05	0.000118545	4.52277
AGAP001072-RA	8.78503	0.19221	0.965611	0.199056	0.842219	0.883887	0.0745749
AGAP001073-RA	479.026	0.241585	0.0934498	2.58519	0.00973253	0.0215663	2.01177
AGAP001073-RB	27.3821	0.115776	0.502231	0.230523	0.817685	0.864716	0.087414
AGAP001073-RC	360.463	-0.0890561	0.1869	-0.476491	0.633725	0.716606	0.198099
AGAP001076-RA	831.254	0.417723	0.201485	2.07322	0.0381517	0.071543	1.41849
AGAP001076-RB	0	NA	NA	NA	NA	NA	NA
AGAP001076-RC	69.444	0.503258	1.47904	0.34026	0.733661	0.802329	0.134505
AGAP001076-RD	1711.54	0.0283794	0.179621	0.157996	0.87446	0.909824	0.0582602
AGAP001078-RA	67.655	0.330895	0.192175	1.72184	0.0850979	0.14217	1.07008
AGAP001079-RA	67.655	0.330895	0.192175	1.72184	0.0850979	0.14217	1.07008
AGAP001081-RA	663.619	0.609475	0.066409	9.1776	4.408e-20	1.00698e-18	19.3558
AGAP001082-RA	1585.5	-0.773563	0.342691	-2.25732	0.023988	0.0477419	1.62001
AGAP001082-RB	5435.8	-0.830981	0.142577	-5.82829	5.59991e-09	4.07133e-08	8.25182
AGAP001083-RA	116.004	-0.0120626	1.19271	-0.0101136	0.991931	0.993947	0.0035187
AGAP001083-RB	447.043	-0.269507	0.147748	-1.8241	0.068137	0.117557	1.16662
AGAP001083-RC	78.6741	-0.225828	0.355574	-0.635107	0.525358	0.620197	0.279544
AGAP001083-RD	529.236	-0.235365	0.21211	-1.10963	0.267157	0.365659	0.573233
AGAP001084-RA	12.142	-0.438603	0.622876	-0.704158	0.481334	0.580927	0.317553
AGAP001085-RA	3.26176	1.32833	0.821631	1.6167	0.105943	0.171216	0.974927
AGAP001087-RA	14.9999	-1.16791	0.510568	-2.28747	0.0221684	0.0446069	1.65426
AGAP001088-RA	0	NA	NA	NA	NA	NA	NA
AGAP001089-RA	5.53364	0.21596	0.469401	0.460075	0.645462	0.72729	0.190129
AGAP001091-RA	25.2107	0.320104	0.609086	0.525549	0.599202	0.686766	0.222427
AGAP001091-RB	552.674	-0.560607	0.118229	-4.74171	2.11924e-06	1.03249e-05	5.67382
AGAP001092-RA	846.44	-0.627849	0.130582	-4.80808	1.52388e-06	7.65079e-06	5.81705
AGAP001093-RA	358.196	-0.0878594	0.124339	-0.70661	0.479809	0.579444	0.318932
AGAP001094-RA	2044.01	0.506497	0.151331	3.34695	0.000817055	0.00235979	3.08775
AGAP001096-RA	1397.3	-0.60442	0.194692	-3.10449	0.00190607	0.00504335	2.71986
AGAP001097-RA	4.00007	0.391264	0.628234	0.622801	0.533416	0.627378	0.272934
AGAP001098-RA	83.7457	-0.0586346	0.313057	-0.187297	0.851428	0.89136	0.0698521
AGAP001099.R530	477.019	0.355467	0.179048	1.98532	0.0471091	0.0858818	1.32689
AGAP001099.R531	1020.36	0.239669	0.162692	1.47315	0.140711	0.216787	0.851672
AGAP001100-RA	1399.19	-0.410284	0.137263	-2.98903	0.00279861	0.00712086	2.55306
AGAP001101-RA	150.718	-1.49387	0.20359	-7.33764	2.17389e-13	2.59254e-12	12.6628
AGAP001102-RA	1247.88	0.679208	0.155446	4.3694	1.24587e-05	5.28731e-05	4.90453
AGAP001103-RA	1191.71	0.230009	0.0861522	2.6698	0.00758973	0.0172806	2.11977
AGAP001104-RA	415.188	0.656536	0.177303	3.7029	0.000213152	0.000700473	3.67131
AGAP001105-RA	0.116197	-0.4343	3.05566	-0.14213	0.886978	NA	0.0520874
AGAP001106-RA	702.362	-1.44837	0.197812	-7.32196	2.44376e-13	2.89794e-12	12.6119
AGAP001107-RA	1691.52	0.259299	0.157449	1.64688	0.0995837	0.16234	1.00181
AGAP001107-RB	690.495	-0.250814	0.226734	-1.1062	0.268638	0.36717	0.570832
AGAP001108-RA	544.379	0.0892042	0.0822439	1.08463	0.278085	0.377102	0.555822
AGAP001109.R532	75.8068	-1.35445	0.298373	-4.53946	5.63981e-06	2.54696e-05	5.24874
AGAP001109.R533	773.328	-0.333212	0.152145	-2.1901	0.0285169	0.055629	1.5449
AGAP001109.R534	95.7784	-0.811156	0.414031	-1.95917	0.0500931	0.0905667	1.30022
AGAP001109.R535	853.792	0.158766	0.12006	1.32239	0.186037	0.272494	0.730401
AGAP001110-RA	44.5884	-0.940587	1.7087	-0.550469	0.581997	0.671509	0.235079
AGAP001110-RB	370.885	-0.439068	0.170709	-2.57203	0.0101104	0.0222842	1.99523
AGAP001111-RA	97.3991	0.896381	0.260427	3.44197	0.000577504	0.0017218	3.23845
AGAP001111-RB	1222.82	-0.542664	0.155567	-3.48829	0.000486117	0.0014741	3.31326
AGAP001111-RC	59.989	-1.42846	0.837628	-1.70536	0.0881275	0.146283	1.05489
AGAP001112-RA	19.9606	-0.929681	0.468306	-1.9852	0.0471221	0.0858887	1.32678
AGAP001113-RA	282.034	-0.941023	0.177685	-5.29602	1.18357e-07	7.07911e-07	6.92681
AGAP001114.R536	0.479286	-2.08021	2.79636	-0.743901	0.456937	NA	0.340144
AGAP001114.R537	0	NA	NA	NA	NA	NA	NA
AGAP001115-RA	0.794198	-1.48109	1.70289	-0.869753	0.384435	NA	0.415177
AGAP001116-RA	755.396	-3.25722	0.307435	-10.5948	3.1491e-26	1.19833e-24	25.5018
AGAP001117.R257	2.0749	-1.46394	1.55519	-0.941325	0.346538	0.449066	0.460249
AGAP001117.R258	3.10449	-5.25092	1.41388	-3.71383	0.000204143	0.000673461	3.69006
AGAP001117.R259	0.169093	-0.754894	3.05566	-0.247048	0.804871	NA	0.0942737
AGAP001117.R260	0.501317	1.02419	3.02309	0.338788	0.734769	NA	0.133849
AGAP001117.R261	0.0898458	0.246965	3.05566	0.0808223	0.935583	NA	0.0289176
AGAP001117.R262	1.16877	-1.13809	2.97174	-0.382973	0.70174	0.775853	0.153824
AGAP001117.R263	1.0498	-0.814452	2.97434	-0.273826	0.784218	0.83939	0.105563
AGAP001117.R264	0.896849	0.152249	2.98467	0.0510103	0.959317	0.971287	0.0180377
AGAP001118-RA	15.7271	-2.00189	0.707389	-2.82997	0.00465519	0.0112378	2.33206
AGAP001119-RA	0.383772	-1.73246	3.04594	-0.568776	0.569508	NA	0.2445
AGAP001120-RA	0.439146	-2.43118	3.03329	-0.801497	0.422844	NA	0.37382
AGAP001121-RA	0.150858	-1.11556	3.05566	-0.365082	0.71505	NA	0.145663
AGAP001122-RA	0.0597999	-0.79497	3.05566	-0.260163	0.794738	NA	0.0997762
AGAP001123-RA	0.111368	-0.4343	3.05566	-0.14213	0.886978	NA	0.0520874
AGAP001124-RA	72.5705	-7.34921	0.558218	-13.1655	1.38633e-39	1.47959e-37	38.8581
AGAP001125-RA	0.717187	-3.1496	2.62404	-1.20029	0.230029	NA	0.638218
AGAP001126.R265	314.391	-1.07295	0.259349	-4.13711	3.51704e-05	0.000136884	4.45382
AGAP001127-RA	159.319	-4.61203	0.464776	-9.92312	3.30265e-23	9.98176e-22	22.4811
AGAP001129-RA	0	NA	NA	NA	NA	NA	NA
AGAP001130-RA	350.138	0.396233	0.192218	2.06137	0.0392676	0.0733837	1.40597
AGAP001132-RA	256.734	0.537683	0.139002	3.86817	0.000109657	0.000387488	3.95996
AGAP001133-RA	1070.53	0.538097	0.107813	4.99101	6.00656e-07	3.23946e-06	6.22137
AGAP001134-RA	428.037	-0.269844	0.11127	-2.42514	0.0153024	0.032156	1.81524
AGAP001135-RA	85.8978	1.27851	0.331604	3.85552	0.000115485	0.000405459	3.93747
AGAP001136-RA	933.277	-0.0833512	0.0921991	-0.904035	0.365977	0.468435	0.436546
AGAP001137.R538	19.4045	1.23302	0.630311	1.95621	0.0504402	0.0910616	1.29722
AGAP001137.R539	4.5733	-5.82019	2.98425	-1.9503	0.0511398	0.0921056	1.29124
AGAP001138-RA	8969.87	-0.147793	0.112561	-1.313	0.189183	0.276173	0.723119
AGAP001139-RA	444.602	0.0061314	0.109702	0.0558914	0.955428	0.968553	0.0198019
AGAP001140.R540	1190.9	0.400124	0.143714	2.78418	0.00536637	0.0127496	2.27032
AGAP001140.R541	847.867	0.797056	0.195952	4.0676	4.74994e-05	0.000180498	4.32331
AGAP001141-RA	618.096	0.247331	0.12477	1.98229	0.0474472	0.086382	1.32379
AGAP001141-RB	556.145	0.460552	0.150922	3.05159	0.00227631	0.00591417	2.64277
AGAP001143-RA	4996.36	-0.0278539	0.137135	-0.203113	0.839047	0.88137	0.0762138
AGAP001144-RA	732.979	0.525201	0.106507	4.93113	8.17569e-07	4.30895e-06	6.08748
AGAP001145-RA	171.816	0.129965	0.146338	0.888115	0.374479	0.47655	0.426572
AGAP001146-RA	226.226	0.150301	0.197366	0.761533	0.446339	0.547248	0.350335
AGAP001147-RA	369.779	-0.155069	0.263291	-0.588966	0.555884	0.647891	0.255016
AGAP001148-RA	42.0488	-1.41854	0.606945	-2.33718	0.0194298	0.039652	1.71153
AGAP001148-RB	1846.31	0.610752	0.121039	5.0459	4.51396e-07	2.48349e-06	6.34544
AGAP001149-RA	260.843	0.233381	0.150627	1.5494	0.121286	0.191637	0.916188
AGAP001150-RA	216.656	0.356528	0.157969	2.25694	0.0240117	0.0477821	1.61958
AGAP001151-RA	11658.2	-0.124289	0.0708602	-1.75401	0.079429	0.134126	1.10002
AGAP001152-RA	571.57	0.338459	0.0922034	3.67078	0.000241807	0.000785012	3.61653
AGAP001153-RA	1668.37	0.560712	0.116965	4.79385	1.63613e-06	8.1425e-06	5.78618
AGAP001154-RA	360.341	0.312727	0.115719	2.70247	0.00688257	0.0158742	2.16225
AGAP001156-RA	343.609	0.252903	0.144993	1.74424	0.0811168	0.136436	1.09089
AGAP001157-RA	2396.76	0.435159	0.131113	3.31895	0.000903558	0.0025834	3.04404
AGAP001158-RA	61.3856	0.48598	0.20422	2.37969	0.017327	0.0358317	1.76128
AGAP001159-RA	254.934	0.719044	0.170212	4.2244	2.39583e-05	9.66896e-05	4.62054
AGAP001160-RA	40.5113	-0.581728	0.40243	-1.44554	0.148307	0.226548	0.828839
AGAP001161-RA	7912.54	-3.29532	0.396293	-8.31534	9.14887e-17	1.5662e-15	16.0386
AGAP001162-RA	188.247	-1.382	0.377731	-3.6587	0.0002535	0.000817144	3.59602
AGAP001165-RA	512.073	1.61759	0.268096	6.03363	1.6032e-09	1.23806e-08	8.79501
AGAP001166-RA	184.03	0.837682	0.157233	5.32766	9.9487e-08	6.03773e-07	7.00223
AGAP001167-RA	315.102	0.201713	0.123959	1.62725	0.103684	0.167943	0.984287
AGAP001168-RA	251.548	0.140196	0.313875	0.446661	0.65512	0.735964	0.183679
AGAP001168-RB	361.615	0.901859	0.236102	3.81978	0.000133571	0.000462421	3.87429
AGAP001169.R266	0.263146	1.4078	3.03348	0.464087	0.642585	NA	0.192069
AGAP001169.R267	2.92426	-2.91122	0.922802	-3.15477	0.00160626	0.00433402	2.79418
AGAP001170-RA	0.843425	-2.48045	1.93714	-1.28047	0.200381	0.289321	0.698145
AGAP001171.R268	2.06918	-2.19918	1.39215	-1.5797	0.114176	0.182386	0.942424
AGAP001172.R269	1.90465	-0.221302	1.09797	-0.201554	0.840265	0.882175	0.0755837
AGAP001173-RA	1.71848	0.474577	0.969194	0.489661	0.624374	0.70873	0.204555
AGAP001174-RA	2094.82	-1.85925	0.176615	-10.5271	6.47929e-26	2.37302e-24	25.1885
AGAP001175-RA	48.1017	-2.00672	0.570658	-3.5165	0.000437271	0.00133996	3.35925
AGAP001176-RA	0.292805	1.54982	3.02753	0.51191	0.608714	NA	0.215587
AGAP001177.R542	1.81279	-4.48588	2.77116	-1.61877	0.105496	0.170575	0.976762
AGAP001177.R543	26.7175	0.80892	0.583637	1.386	0.165748	0.248004	0.780552
AGAP001179-RA	571.046	-1.14016	0.218757	-5.21198	1.86833e-07	1.08841e-06	6.72855
AGAP001181-RA	201.26	-2.05957	0.201879	-10.202	1.94274e-24	6.53687e-23	23.7116
AGAP001182-RA	3.90995	-0.686648	1.31315	-0.522903	0.601042	0.688135	0.221096
AGAP001183.R175	0.901703	-0.811865	1.54187	-0.526547	0.598508	0.686212	0.22293
AGAP001184-RA	0.407412	-0.683574	3.05515	-0.223745	0.822956	NA	0.0846235
AGAP001185.R270	2348.84	-0.160926	0.187477	-0.85838	0.390683	0.492881	0.408176
AGAP001189-RA	633.601	0.237441	0.266626	0.890538	0.373177	0.475291	0.428085
AGAP001190-RA	5.60549	-2.57583	0.916869	-2.80938	0.00496369	0.0119005	2.3042
AGAP001191-RA	0	NA	NA	NA	NA	NA	NA
AGAP001192-RA	8.47331	1.66284	0.648704	2.56332	0.0103675	0.0227752	1.98433
AGAP001193-RA	2.2645	-0.706491	0.949431	-0.744121	0.456803	0.557034	0.340271
AGAP001194-RA	14236	0.657732	0.207133	3.17541	0.00149627	0.00407264	2.82499
AGAP001195-RA	501.328	0.638356	0.0953483	6.69499	2.15684e-11	2.06624e-10	10.6662
AGAP001196-RA	174.528	-0.189701	0.104929	-1.8079	0.0706218	0.121049	1.15106
AGAP001197-RA	168.424	-0.800873	0.166489	-4.81037	1.50654e-06	7.58044e-06	5.82202
AGAP001198-RA	4.72656	-2.94112	1.09465	-2.68682	0.00721353	0.0165481	2.14185
AGAP001199-RA	85.8502	-0.0454085	0.208979	-0.217287	0.827984	0.8725	0.0819779
AGAP001200-RA	134.299	-3.08389	1.51304	-2.03821	0.0415294	0.0770415	1.38164
AGAP001200-RB	492.244	0.0106192	0.208669	0.0508902	0.959413	0.971287	0.0179944
AGAP001201-RA	513.487	-1.15827	0.347177	-3.33626	0.00084913	0.00244519	3.07103
AGAP001201-RB	286.332	-1.79914	0.430363	-4.1805	2.90863e-05	0.00011504	4.53631
AGAP001202-RA	34.5171	-1.91877	0.505393	-3.7966	0.000146693	0.000502754	3.83359
AGAP001203-RA	27.9871	-6.99595	0.821073	-8.52049	1.58875e-17	2.85955e-16	16.7989
AGAP001205-RA	6.66688	-5.99651	0.979511	-6.12194	9.24433e-10	7.36796e-09	9.03412
AGAP001206-RA	5.2222	-2.89264	1.06113	-2.726	0.0064107	0.0149117	2.19309
AGAP001207-RA	284.934	-0.174843	0.109869	-1.59138	0.111524	0.17886	0.952631
AGAP001208-RA	980.532	0.316767	0.0907497	3.49055	0.000482021	0.00146298	3.31693
AGAP001208-RB	266.194	-0.324005	0.262514	-1.23424	0.217114	0.30866	0.663312
AGAP001208-RC	201.395	0.0151237	0.172461	0.0876936	0.93012	0.950578	0.0314609
AGAP001209-RA	1872.77	0.363257	0.116007	3.13135	0.00174007	0.00464824	2.75943
AGAP001211-RA	1310.61	-0.0319045	0.107336	-0.29724	0.766283	0.827311	0.115611
AGAP001212-RA	641.191	-2.06693	0.469359	-4.40373	1.06404e-05	4.56241e-05	4.97304
AGAP001213-RA	260.795	-0.961162	0.223507	-4.30037	1.70511e-05	7.06933e-05	4.76825
AGAP001214-RA	868.552	0.223288	0.174715	1.27801	0.201245	0.290245	0.696276
AGAP001215-RA	887.675	-0.0949278	0.191038	-0.496906	0.619255	0.704208	0.20813
AGAP001217-RA	1068.78	0.0656869	0.0729294	0.900692	0.367752	0.470311	0.434445
AGAP001218-RA	30410.6	-0.677106	0.109555	-6.18052	6.38911e-10	5.19533e-09	9.19456
AGAP001219-RA	1433.16	-0.360086	0.372988	-0.965408	0.33434	0.436656	0.475811
AGAP001220-RA	123.406	0.416217	0.324203	1.28382	0.199206	0.28819	0.700697
AGAP001220-RB	20.9461	0.545805	1.0926	0.499547	0.617394	0.702618	0.209437
AGAP001220-RC	42.8269	0.246419	0.296242	0.831816	0.405513	0.507372	0.391995
AGAP001222-RA	209.707	-0.0372965	0.142369	-0.26197	0.793344	0.845916	0.100538
AGAP001223-RA	203.963	0.213525	0.142313	1.5004	0.133511	0.207568	0.874482
AGAP001224-RA	221.958	0.397458	0.136141	2.91946	0.00350633	0.0087186	2.45515
AGAP001225-RA	241.694	0.257457	0.169341	1.52034	0.128424	0.200848	0.891352
AGAP001226-RA	58.309	0.131714	0.206059	0.639206	0.522689	0.618148	0.281757
AGAP001227-RA	178.698	0.349972	0.134128	2.60924	0.00907433	0.0202888	2.04219
AGAP001228-RA	134.56	0.234023	0.158737	1.47428	0.140407	0.216466	0.85261
AGAP001229-RA	4968.37	-0.414577	0.1688	-2.45602	0.0140484	0.0298376	1.85237
AGAP001230-RA	3.96819	0.339101	0.805061	0.421212	0.6736	0.751679	0.171598
AGAP001231-RA	25.1417	0.100105	1.40979	0.0710071	0.943392	0.959833	0.0253078
AGAP001231-RB	121.687	0.394045	0.270908	1.45454	0.145798	0.223358	0.836248
AGAP001232-RA	350.29	-0.0366063	0.131539	-0.278293	0.780788	0.837298	0.107467
AGAP001233-RA	245.246	0.278871	0.101334	2.75201	0.00592302	0.0138933	2.22746
AGAP001234-RA	230.862	0.44161	0.185058	2.38633	0.0170175	0.0353254	1.7691
AGAP001235-RA	540.631	-0.239691	0.217178	-1.10366	0.269739	0.368123	0.569056
AGAP001235-RB	618.753	-3.43559	0.830897	-4.1348	3.55262e-05	0.000138151	4.44945
AGAP001236-RA	335.234	-1.2867	0.320115	-4.0195	5.8322e-05	0.000217986	4.23417
AGAP001237-RA	388.486	-0.271858	0.143863	-1.8897	0.0587987	0.103766	1.23063
AGAP001238.R271	0.143952	0.607636	3.05566	0.198856	0.842375	NA	0.0744943
AGAP001238.R272	116.7	-1.85869	0.62523	-2.9728	0.00295093	0.00746391	2.53004
AGAP001239-RA	498.134	-0.379724	0.255963	-1.48351	0.137939	0.213267	0.860314
AGAP001240-RA	12.7002	-0.169611	0.531836	-0.318917	0.74979	0.813788	0.125061
AGAP001241-RA	0.324857	-1.39402	2.97727	-0.468222	0.639626	NA	0.194074
AGAP001242-RA	484.069	-1.42607	0.153238	-9.30618	1.32511e-20	3.19828e-19	19.8777
AGAP001243-RA	106.794	-3.1806	0.336254	-9.45894	3.11083e-21	7.91379e-20	20.5071
AGAP001244-RA	0.853418	-2.96105	3.00844	-0.984249	0.324993	0.42687	0.488126
AGAP001245-RA	0.577531	-0.107509	2.00235	-0.0536914	0.957181	NA	0.0190059
AGAP001246-RA	0.0588947	-0.79497	3.05566	-0.260163	0.794738	NA	0.0997762
AGAP001247-RA	1.10031	-1.55858	1.36132	-1.1449	0.252252	0.348786	0.598166
AGAP001248-RA	4.15164	-1.52299	0.871302	-1.74794	0.0804741	0.135556	1.09434
AGAP001249-RA	0.72368	0.434725	1.73925	0.24995	0.802626	NA	0.0954866
AGAP001250-RA	0.711327	-2.23171	2.25988	-0.987533	0.323381	NA	0.490285
AGAP001251-RA	5.01171	-0.298406	0.615718	-0.484647	0.627927	0.711935	0.202091
AGAP001252-RA	48.3121	-0.797487	0.195847	-4.07199	4.66137e-05	0.000177626	4.33149
AGAP001253-RA	521.733	-0.301109	0.0834119	-3.60991	0.000306304	0.000968617	3.51385
AGAP001255-RA	501.718	0.183135	0.132636	1.38073	0.167362	0.249987	0.776343
AGAP001256-RA	700.423	-0.0803222	0.156877	-0.512008	0.608645	0.694803	0.215636
AGAP001256-RB	8.72558	1.6132	1.94268	0.8304	0.406313	0.508161	0.391139
AGAP001256-RC	99.8337	-1.20649	0.438176	-2.75344	0.00589732	0.0138472	2.22935
AGAP001257-RA	891.377	-2.31639	0.353816	-6.54688	5.87506e-11	5.36134e-10	10.231
AGAP001257-RB	936.266	-0.525318	0.123299	-4.26052	2.03948e-05	8.32428e-05	4.69048
AGAP001258-RA	68.6164	0.541666	0.169097	3.20329	0.00135867	0.00373082	2.86688
AGAP001259-RA	26.2066	-1.23731	0.46213	-2.67741	0.00741932	0.0169434	2.12964
AGAP001261-RA	186.968	-0.287701	0.180446	-1.59438	0.110851	0.177885	0.955262
AGAP001264-RA	307.674	-1.50894	0.22043	-6.84543	7.62479e-12	7.73102e-11	11.1178
AGAP001265-RA	165.617	-0.683529	0.338923	-2.01677	0.0437197	0.0804817	1.35932
AGAP001267-RA	2373.43	-0.0276378	0.124826	-0.22141	0.824773	0.869854	0.0836655
AGAP001268-RA	396.298	0.171099	0.0980177	1.74559	0.0808814	0.136108	1.09215
AGAP001269-RA	35.083	0.0578973	0.372283	0.15552	0.876412	0.911161	0.0572918
AGAP001269-RB	262.67	0.602362	0.126748	4.75244	2.00973e-06	9.83342e-06	5.69686
AGAP001270-RA	128.6	0.228738	0.223122	1.02517	0.305282	0.406358	0.515299
AGAP001271-RA	422.409	0.507524	0.154769	3.27925	0.00104085	0.00293661	2.98261
AGAP001272-RA	2999.81	0.886232	0.116517	7.60606	2.82574e-14	3.74418e-13	13.5489
AGAP001272-RB	54.1963	0.67289	0.280982	2.39478	0.0166302	0.0346213	1.7791
AGAP001273-RA	896.744	0.330049	0.132884	2.48374	0.0130012	0.0278471	1.88602
AGAP001274-RA	6526.9	-0.358174	0.130492	-2.7448	0.00605475	0.0141633	2.2179
AGAP001275-RA	251.448	3.46711	0.278961	12.4286	1.82697e-35	1.44267e-33	34.7383
AGAP001276-RA	300.608	0.0375029	0.1312	0.285846	0.774996	0.834068	0.1107
AGAP001277-RA	1232.49	-0.126536	0.100884	-1.25427	0.209743	0.299822	0.678313
AGAP001278-RA	160.647	0.710997	0.212402	3.34741	0.000815697	0.00235636	3.08847
AGAP001279-RA	2276.2	-0.130138	0.166081	-0.783582	0.433285	0.534647	0.363226
AGAP001281-RA	848.715	-2.32432	0.210109	-11.0624	1.90852e-28	9.18039e-27	27.7193
AGAP001281-RB	553.674	0.941612	0.215788	4.36359	1.27943e-05	5.41795e-05	4.89298
AGAP001283-RA	8.84209	-0.901009	0.899667	-1.00149	0.316589	0.417907	0.499504
AGAP001283-RB	12.4106	-1.21478	0.662067	-1.83483	0.0665308	0.115237	1.17698
AGAP001284-RA	2.45273	4.25613	1.04435	4.07539	4.59379e-05	0.000175295	4.33783
AGAP001285-RA	764.334	-0.212312	0.102797	-2.06535	0.03889	0.0727577	1.41016
AGAP001286-RA	442.471	0.71244	0.139046	5.12377	2.9948e-07	1.68709e-06	6.52363
AGAP001287-RA	177.529	0.254502	0.292631	0.869702	0.384463	0.486806	0.415145
AGAP001287-RB	917.317	0.267483	0.0837919	3.19223	0.00141181	0.00385966	2.85022
AGAP001290-RA	247.325	0.389581	0.163369	2.38467	0.0170946	0.0354531	1.76714
AGAP001291.R86	9.97554	-1.84725	0.656129	-2.81538	0.00487199	0.0117053	2.31229
AGAP001292-RA	270.132	0.350317	0.135019	2.59458	0.00947063	0.0210611	2.02362
AGAP001293-RA	69.1114	1.31069	0.302336	4.33521	1.45619e-05	6.11716e-05	4.83678
AGAP001294-RA	39.1525	-1.36783	0.350207	-3.90577	9.39267e-05	0.000335899	4.02721
AGAP001296-RA	546.371	0.0763356	0.12849	0.594099	0.552446	0.644764	0.25771
AGAP001297-RA	615.464	0.433525	0.0828484	5.23275	1.67011e-07	9.7836e-07	6.77726
AGAP001298.R273	1721.42	0.73836	0.124006	5.95421	2.61327e-09	1.97237e-08	8.58282
AGAP001299-RA	395.291	-0.129515	0.133167	-0.972574	0.330765	0.433271	0.48048
AGAP001300-RA	368.288	-0.00637965	0.0980149	-0.0650885	0.948104	0.96312	0.0231442
AGAP001301-RA	191.19	1.36963	0.25399	5.39244	6.95073e-08	4.31609e-07	7.15797
AGAP001302-RA	630.92	0.219635	0.113243	1.93951	0.0524396	0.0941488	1.28034
AGAP001303-RA	12.9824	-2.06272	0.451855	-4.565	4.99505e-06	2.27685e-05	5.30146
AGAP001303-RB	0	NA	NA	NA	NA	NA	NA
AGAP001306-RA	600.989	-0.29249	0.102015	-2.86713	0.00414217	0.0101447	2.38277
AGAP001307-RA	439.184	-0.0983219	0.0972341	-1.01119	0.311927	0.41323	0.505948
AGAP001308-RA	1808.66	0.206797	0.131641	1.57092	0.116202	0.185016	0.934787
AGAP001309-RA	1676.36	1.53672	0.184763	8.31722	9.00484e-17	1.54348e-15	16.0455
AGAP001310-RA	473.805	0.683373	0.0919033	7.43579	1.03944e-13	1.28738e-12	12.9832
AGAP001311-RA	659.162	-0.302114	0.141996	-2.12763	0.0333678	0.0638351	1.47667
AGAP001312-RA	3897.42	-0.480792	0.0727457	-6.60922	3.86345e-11	3.6051e-10	10.413
AGAP001312-RB	24.1375	-0.447543	0.774613	-0.577763	0.563424	0.654891	0.249165
AGAP001313-RA	567.514	-1.39285	0.244688	-5.69235	1.25303e-08	8.67156e-08	7.90204
AGAP001314-RA	402.975	0.164841	0.0914699	1.80213	0.0715247	0.122282	1.14554
AGAP001315-RA	0	NA	NA	NA	NA	NA	NA
AGAP001315-RB	0	NA	NA	NA	NA	NA	NA
AGAP001315-RC	121.679	-1.09674	0.260019	-4.21793	2.46553e-05	9.92096e-05	4.60809
AGAP001315-RD	173.329	-0.285475	0.297914	-0.958246	0.337939	0.440598	0.471162
AGAP001315-RE	1718.02	0.598293	0.113618	5.26581	1.39571e-07	8.27551e-07	6.85521
AGAP001316-RA	24.89	-1.60427	0.420768	-3.81272	0.000137447	0.000474396	3.86187
AGAP001318-RA	308.946	-0.431187	0.163715	-2.63377	0.00844437	0.0190235	2.07343
AGAP001319-RA	3845.97	2.37322	0.174787	13.5778	5.42423e-42	7.41004e-40	41.2657
AGAP001320-RA	924.723	0.430513	0.0960235	4.48341	7.34579e-06	3.24235e-05	5.13396
AGAP001321-RA	324.419	-0.147985	0.161948	-0.91378	0.360832	0.46337	0.442694
AGAP001322-RA	303.231	0.049173	0.111491	0.441051	0.659176	0.739692	0.180998
AGAP001322-RB	17.3478	-0.159236	1.0518	-0.151394	0.879665	0.913779	0.0556827
AGAP001323-RA	802.743	-1.46049	0.2636	-5.54054	3.01536e-08	1.98615e-07	7.52066
AGAP001324-RA	247.758	0.734365	0.184973	3.97012	7.18369e-05	0.000263737	4.14365
AGAP001325-RA	5388.8	0.390777	0.104469	3.74059	0.000183591	0.000612914	3.73615
AGAP001326-RA	89.0869	0.606675	0.152922	3.96722	7.2715e-05	0.000266602	4.13838
AGAP001328.R544	881.887	0.698841	0.122736	5.69384	1.24216e-08	8.60943e-08	7.90582
AGAP001328.R545	172.741	0.359972	0.563509	0.638805	0.52295	0.618279	0.28154
AGAP001329-RA	4.50836	-1.63793	0.650541	-2.5178	0.0118092	0.0255504	1.92778
AGAP001330.R274	345.341	-1.41982	0.185542	-7.65229	1.97437e-14	2.66784e-13	13.7046
AGAP001330.R275	6.94947	0.152155	1.24298	0.122411	0.902573	0.931765	0.0445176
AGAP001330.R276	27.9281	0.0483035	0.484523	0.0996929	0.920588	0.943699	0.0359346
AGAP001331-RA	0.272111	1.43159	3.03245	0.472092	0.636861	NA	0.195955
AGAP001332-RA	3.20463	1.75707	1.0199	1.72279	0.0849268	0.14198	1.07096
AGAP001333-RA	31.4112	1.79665	0.437737	4.10441	4.05346e-05	0.000156336	4.39217
AGAP001334-RA	520.948	0.558727	0.141617	3.94534	7.96856e-05	0.000289517	4.09862
AGAP001335-RA	1976.72	0.340892	0.115694	2.9465	0.00321391	0.00804862	2.49297
AGAP001336-RA	40.8982	-0.958037	0.287345	-3.3341	0.000855771	0.00246156	3.06764
AGAP001337-RA	81.0706	-1.51109	0.405933	-3.7225	0.000197261	0.000654072	3.70496
AGAP001338-RA	169.388	0.062499	0.164852	0.379121	0.704598	0.778071	0.152058
AGAP001339-RA	317.531	0.262092	0.13323	1.96722	0.0491581	0.0891949	1.30841
AGAP001340-RA	346.153	0.322055	0.0950627	3.38782	0.000704513	0.00206266	3.15211
AGAP001341-RA	1523.43	0.0519741	0.0727721	0.714203	0.475102	0.575489	0.323213
AGAP001342-RA	133.351	0.181297	0.127278	1.42442	0.154324	0.23391	0.811565
AGAP001343-RA	200.002	1.03253	0.205182	5.03226	4.84731e-07	2.6562e-06	6.3145
AGAP001344-RA	0.286673	-1.76558	3.05515	-0.577905	0.563328	NA	0.249238
AGAP001345-RA	0.506583	-2.12396	2.76549	-0.768022	0.442474	NA	0.354112
AGAP001346-RA	0.660398	1.69276	3.00326	0.563641	0.572999	NA	0.241846
AGAP001347-RA	186.876	0.0821084	0.133084	0.616967	0.537256	0.631134	0.269818
AGAP001348.R277	6.61597	-0.416135	0.715594	-0.581524	0.560888	0.652665	0.251124
AGAP001349-RA	342.107	0.199967	0.134872	1.48265	0.138167	0.213566	0.859595
AGAP001352-RA	0.601456	-1.92633	2.79011	-0.690415	0.489933	NA	0.309863
AGAP001353-RA	0	NA	NA	NA	NA	NA	NA
AGAP001354-RA	2.17919	-1.46683	1.35252	-1.08452	0.278134	0.377131	0.555746
AGAP001355-RA	1.72763	-3.21403	1.43985	-2.2322	0.0256015	0.0506304	1.59173
AGAP001356.R546	3109.53	0.498844	0.213671	2.33464	0.0195623	0.0398748	1.70858
AGAP001356.R547	629.828	-1.60969	0.271197	-5.93548	2.92989e-09	2.2004e-08	8.53315
AGAP001357-RA	579.526	0.313202	0.10662	2.93755	0.00330814	0.0082649	2.48042
AGAP001358-RA	1749.64	0.211875	0.174205	1.21624	0.223895	0.316563	0.649955
AGAP001360-RA	6.69459	0.17406	0.808897	0.215182	0.829626	0.873893	0.0811178
AGAP001361-RA	383.979	0.47982	0.105168	4.56242	5.05669e-06	2.29881e-05	5.29613
AGAP001362-RA	529.353	0.620969	0.119936	5.17751	2.24862e-07	1.29614e-06	6.64808
AGAP001363-RA	616.771	0.261603	0.0991489	2.63849	0.00832762	0.0187791	2.07948
AGAP001364-RA	470.838	-0.109858	0.106056	-1.03585	0.300272	0.401096	0.522486
AGAP001365.R548	100.919	-7.51643	0.61952	-12.1327	7.09089e-34	4.94228e-32	33.1493
AGAP001365.R549	149.465	-2.12034	0.523955	-4.04681	5.19209e-05	0.000195613	4.28466
AGAP001366-RA	1450.47	-1.68874	0.12746	-13.2491	4.56438e-40	5.19617e-38	39.3406
AGAP001367-RA	1720.31	0.69075	0.164	4.2119	2.53237e-05	0.000101629	4.59647
AGAP001368-RA	526.3	0.981988	0.241809	4.06101	4.88618e-05	0.00018516	4.31103
AGAP001368-RB	1744.14	0.769576	0.118959	6.46926	9.84836e-11	8.75331e-10	10.0066
AGAP001369-RA	725.965	-1.93456	0.166457	-11.622	3.18646e-31	1.8445e-29	30.4967
AGAP001370.R278	254.067	0.712101	0.375135	1.89825	0.0576626	0.102117	1.23911
AGAP001370.R279	155.612	0.972104	0.51703	1.88017	0.0600849	0.105686	1.22123
AGAP001371-RA	116.731	-0.451672	0.180552	-2.50162	0.0123627	0.0266384	1.90789
AGAP001372.R550	15.501	3.44447	1.70688	2.01799	0.0435924	0.0803124	1.36059
AGAP001372.R551	122.741	-1.68192	0.29269	-5.74643	9.11463e-09	6.43488e-08	8.04026
AGAP001372.R552	337.911	0.284255	0.246722	1.15213	0.24927	0.345327	0.603331
AGAP001372.R553	110.616	-0.979318	0.347876	-2.81513	0.00487568	0.01171	2.31196
AGAP001373-RA	504.415	0.345508	0.0913824	3.7809	0.000156261	0.000532206	3.80615
AGAP001374-RA	6.28364	-3.82264	1.59596	-2.3952	0.0166115	0.0345929	1.77959
AGAP001375.R87	307.686	1.48162	0.193235	7.66742	1.75484e-14	2.38062e-13	13.7558
AGAP001376-RA	394.068	-2.18159	0.295555	-7.38132	1.56733e-13	1.90154e-12	12.8048
AGAP001377-RA	1402.57	-3.57581	0.285845	-12.5096	6.61271e-36	5.37716e-34	35.1796
AGAP001379.R177	1.83511	-1.06781	1.31173	-0.814047	0.415618	0.517383	0.381305
AGAP001380-RA	392.939	-0.655515	0.187827	-3.48999	0.000483043	0.00146576	3.31601
AGAP001381-RA	342.562	-2.63477	0.26631	-9.89365	4.43567e-23	1.32305e-21	22.353
AGAP001382-RA	1242	-2.08444	0.501847	-4.15354	3.27373e-05	0.000128328	4.48496
AGAP001382-RB	22.803	-3.52176	2.90231	-1.21343	0.224965	0.317616	0.647885
AGAP001384-RA	202.397	0.764046	0.236667	3.22835	0.00124506	0.00344726	2.90481
AGAP001386-RA	1124.7	0.432507	0.113999	3.79397	0.000148259	0.000507485	3.82898
AGAP001387-RA	2353.12	0.175927	0.116494	1.51017	0.130999	0.204266	0.882733
AGAP001388.R280	9.81628	1.50721	0.53346	2.82535	0.00472286	0.011381	2.3258
AGAP001389.R88	0.363974	-0.714818	3.05566	-0.233933	0.815037	NA	0.0888226
AGAP001390-RA	6916.95	1.59451	0.231658	6.88301	5.85989e-12	6.0009e-11	11.2321
AGAP001391-RA	287.988	0.554882	0.144984	3.82719	0.000129614	0.000450317	3.88735
AGAP001391-RB	246.344	1.04046	0.166513	6.24851	4.14374e-10	3.44942e-09	9.38261
AGAP001392.R281	399.789	0.958424	0.180208	5.31844	1.04659e-07	6.32632e-07	6.98022
AGAP001393-RA	110.779	0.276003	0.240571	1.14728	0.251265	0.347633	0.599868
AGAP001394.R282	300.959	-0.464396	0.238783	-1.94484	0.0517937	0.0930748	1.28572
AGAP001394.R283	1893.61	0.28946	0.150674	1.9211	0.0547188	0.0976376	1.26186
AGAP001395-RA	11.7116	1.02482	0.589156	1.73947	0.0819528	0.137639	1.08644
AGAP001396-RA	824.309	0.470493	0.0855447	5.49997	3.7986e-08	2.46521e-07	7.42038
AGAP001397-RA	164.446	0.694208	0.203295	3.41478	0.000638341	0.0018859	3.19495
AGAP001398-RA	102.324	0.935643	0.218567	4.28081	1.86215e-05	7.6485e-05	4.72998
AGAP001399-RA	965.653	0.15211	0.114476	1.32875	0.18393	0.270005	0.735348
AGAP001400-RA	408.436	0.0822677	0.146066	0.563222	0.573284	0.66381	0.24163
AGAP001401-RA	284.038	-0.00508517	0.0780466	-0.0651556	0.94805	0.96312	0.0231687
AGAP001402-RA	445.451	0.198095	0.10997	1.80136	0.0716467	0.122407	1.1448
AGAP001403-RA	325.498	0.466505	0.128677	3.6254	0.000288514	0.000918097	3.53983
AGAP001404-RA	293.376	0.500399	0.166125	3.01218	0.00259381	0.00665302	2.58606
AGAP001405-RA	137.12	0.605419	0.1925	3.14504	0.00166065	0.00446402	2.77972
AGAP001406-RA	183.353	-0.21714	0.165523	-1.31184	0.189572	0.276683	0.722225
AGAP001407-RA	715.973	-0.411864	0.143219	-2.87576	0.00403052	0.00989949	2.39464
AGAP001408-RA	4065.87	-0.728424	0.146521	-4.97145	6.64546e-07	3.55735e-06	6.17748
AGAP001409.R89	4.30461	-1.66723	1.22017	-1.36639	0.171817	0.255685	0.764934
AGAP001409.R90	3.38738	-5.38537	2.98608	-1.80349	0.0713115	0.122033	1.14684
AGAP001410.R554	122.389	-0.928143	1.40819	-0.659105	0.509828	0.607163	0.292576
AGAP001410.R555	270.046	-1.21864	0.870933	-1.39923	0.161744	0.243051	0.791173
AGAP001411-RA	5.46554	0.491152	1.74764	0.281036	0.778682	0.836485	0.10864
AGAP001411-RB	2083.56	0.529903	0.102921	5.14864	2.62377e-07	1.49534e-06	6.58107
AGAP001412-RA	72.5321	1.10434	0.483543	2.28385	0.0223802	0.0449612	1.65014
AGAP001413-RA	62.6978	-0.988955	0.52458	-1.88523	0.0593985	0.104675	1.22622
AGAP001414-RA	464.785	0.0741962	0.143058	0.518646	0.604008	0.690721	0.218957
AGAP001415.R556	183.65	-1.18702	0.383665	-3.0939	0.00197546	0.00520579	2.70433
AGAP001415.R557	436.177	-0.499201	0.350633	-1.42371	0.15453	0.234116	0.810988
AGAP001416-RA	0.487466	-0.293074	2.86998	-0.102117	0.918664	NA	0.0368434
AGAP001417-RA	941.528	0.0281701	0.12758	0.220803	0.825246	0.870084	0.0834167
AGAP001417-RB	438.607	-0.578146	0.251561	-2.29823	0.0215485	0.043495	1.66658
AGAP001418-RA	950.418	0.483148	0.0843845	5.72555	1.031e-08	7.24136e-08	7.98674
AGAP001419.R284	1883.79	-0.615416	0.10027	-6.13758	8.37901e-10	6.71747e-09	9.07681
AGAP001419.R285	180.281	-0.383017	0.192803	-1.98657	0.0469699	0.085691	1.32818
AGAP001419.R286	0	0	0	0	1	NA	0
AGAP001419.R287	386.74	0.161967	0.296552	0.546166	0.584952	0.674291	0.23288
AGAP001420-RA	5682.3	0.123572	0.139938	0.883048	0.37721	0.479469	0.423417
AGAP001421-RA	278.769	0.72748	0.195818	3.71508	0.000203142	0.000670967	3.6922
AGAP001422-RA	14.7838	-1.02607	0.424794	-2.41544	0.015716	0.0329189	1.80366
AGAP001423-RA	1183.69	-2.3529	0.345084	-6.81835	9.20919e-12	9.2505e-11	11.0358
AGAP001424-RA	1214.6	-1.4617	0.294307	-4.96661	6.81347e-07	3.63873e-06	6.16663
AGAP001425-RA	0.879288	1.3571	1.95055	0.695751	0.486585	0.58597	0.312841
AGAP001426-RA	235.533	0.0886447	0.109715	0.807954	0.419117	0.521026	0.377665
AGAP001427-RA	426.892	0.312198	0.186876	1.67061	0.0947978	0.155728	1.0232
AGAP001428-RA	622.177	1.86861	0.119956	15.5774	1.03682e-54	3.54098e-52	53.9843
AGAP001429-RA	3831.79	4.84952	0.192998	25.1274	2.49864e-139	8.66812e-136	138.602
AGAP001430.R558	87.8494	0.209348	0.24848	0.842514	0.3995	0.501763	0.398483
AGAP001430.R559	50.8831	0.388858	0.484566	0.802487	0.422271	0.523994	0.374408
AGAP001432-RA	170.726	0.0577162	0.172289	0.334997	0.737627	0.805236	0.132163
AGAP001433.R288	41.4033	-1.14251	0.360183	-3.17202	0.00151384	0.00411391	2.81992
AGAP001434.R289	508.647	-1.86974	0.318522	-5.87005	4.3566e-09	3.20493e-08	8.36085
AGAP001434.R290	317.04	-1.65218	0.614353	-2.68931	0.00716008	0.0164421	2.14508
AGAP001434.R291	243.149	-1.94029	1.0402	-1.86531	0.0621382	0.108621	1.20664
AGAP001435.R560	10812.2	1.35342	0.245267	5.51816	3.42576e-08	2.23813e-07	7.46524
AGAP001435.R561	4346.45	1.07042	0.249908	4.28325	1.84183e-05	7.58099e-05	4.73475
AGAP001435.R562	505.91	0.178644	0.305885	0.584024	0.559204	0.651095	0.252429
AGAP001438.R563	646.064	0.524879	0.127	4.13292	3.58188e-05	0.000139209	4.44589
AGAP001438.R564	1847.93	0.651827	0.159927	4.07577	4.58626e-05	0.000175057	4.33854
AGAP001438.R565	872.668	0.269609	0.235125	1.14666	0.251522	0.347954	0.599424
AGAP001439-RA	0	NA	NA	NA	NA	NA	NA
AGAP001440-RA	1736.81	0.0909688	0.106404	0.854936	0.392586	0.494616	0.406065
AGAP001440-RB	60.1462	-0.187841	0.323796	-0.58012	0.561834	0.653599	0.250392
AGAP001441-RA	282.752	0.204406	0.155664	1.31312	0.189141	0.276141	0.723214
AGAP001442-RA	192.007	-0.864368	0.230501	-3.74996	0.000176865	0.000594235	3.75236
AGAP001443-RA	9.72002	-0.459829	0.637204	-0.721635	0.470519	0.570849	0.327423
AGAP001444-RA	275.021	0.323396	0.216747	1.49204	0.135688	0.210472	0.867459
AGAP001445.R566	2.04533	0.393739	1.47753	0.266485	0.789866	0.843378	0.102447
AGAP001445.R567	0.35184	-1.02606	2.95718	-0.346973	0.728612	NA	0.137504
AGAP001446-RA	358.681	0.158999	0.138871	1.14494	0.252232	0.348786	0.598199
AGAP001446-RB	196.34	0.41131	0.183939	2.23612	0.0253439	0.0501773	1.59613
AGAP001446-RC	0	NA	NA	NA	NA	NA	NA
AGAP001446-RD	0.598322	0.517529	2.7879	0.185634	0.852732	NA	0.0691876
AGAP001446-RE	7.9258	0.163817	0.564709	0.290092	0.771746	0.831715	0.112525
AGAP001447-RA	774.871	-0.424896	0.156817	-2.70949	0.0067386	0.0156027	2.17143
AGAP001448.R91	1581.17	0.579412	0.129672	4.4683	7.88453e-06	3.45448e-05	5.10322
AGAP001449-RA	930.084	-2.06915	0.478019	-4.32859	1.50068e-05	6.2828e-05	4.82371
AGAP001450-RA	683.817	0.365336	0.123995	2.94638	0.00321513	0.00805019	2.4928
AGAP001451.R292	282.837	0.966226	0.24625	3.92377	8.71746e-05	0.000314079	4.05961
AGAP001451.R293	264.687	0.568306	0.189767	2.99476	0.00274659	0.00700022	2.56121
AGAP001451.R294	30.8129	-0.364364	0.735636	-0.495305	0.620385	0.70514	0.207339
AGAP001452.R568	936.036	0.525079	0.177747	2.95409	0.00313595	0.00787648	2.50363
AGAP001452.R569	314.978	-0.0101016	0.375043	-0.0269344	0.978512	0.984856	0.00943381
AGAP001453-RA	30.665	-0.350251	0.314316	-1.11433	0.265138	0.363587	0.576528
AGAP001454-RA	281.601	-0.090376	0.133107	-0.678972	0.497156	0.595497	0.303508
AGAP001455.R295	414.182	0.836098	0.213943	3.90805	9.30437e-05	0.000333577	4.03131
AGAP001455.R296	387.762	0.410102	0.193445	2.12	0.0340061	0.0648552	1.46844
AGAP001455.R297	298.301	0.0638028	0.256146	0.249088	0.803293	0.853206	0.095126
AGAP001458-RA	96.0237	0.361665	0.236531	1.52904	0.126255	0.198112	0.898753
AGAP001459-RA	1555.2	-0.752158	0.183103	-4.10785	3.99361e-05	0.000154202	4.39863
AGAP001459-RB	284.915	-1.99483	0.305299	-6.53403	6.4022e-11	5.80361e-10	10.1937
AGAP001459-RC	3046.22	-1.13193	0.205758	-5.50128	3.77041e-08	2.44925e-07	7.42361
AGAP001460-RA	317.108	0.673856	0.203342	3.31391	0.00092002	0.00262333	3.0362
AGAP001461-RA	570.686	0.197216	0.103192	1.91115	0.0559854	0.0994994	1.25193
AGAP001462.R92	655.893	-0.286094	0.128539	-2.22574	0.0260317	0.0513529	1.5845
AGAP001463-RA	225.422	0.0936723	0.0980932	0.954932	0.339612	0.442062	0.469017
AGAP001464.R93	102.425	-1.14966	0.533885	-2.15339	0.0312881	0.0602944	1.50462
AGAP001464.R94	1258.24	0.162584	0.129976	1.25088	0.210978	0.301199	0.675763
AGAP001468-RA	612.172	-0.335956	0.128774	-2.60888	0.00908384	0.0203034	2.04173
AGAP001469-RA	107.821	0.0843149	0.179888	0.468709	0.639278	0.721511	0.19431
AGAP001470-RA	56.2697	-2.51135	0.395352	-6.35219	2.12271e-10	1.81239e-09	9.67311
AGAP001471-RA	423.723	0.305898	0.122716	2.49273	0.0126767	0.0272546	1.89699
AGAP001472-RA	249.545	0.820657	0.164967	4.97468	6.53556e-07	3.50677e-06	6.18472
AGAP001472-RB	59.0502	-0.0473972	0.422943	-0.112065	0.910772	0.937129	0.0405905
AGAP001473-RA	202.278	1.16715	0.168486	6.9273	4.28956e-12	4.44611e-11	11.3676
AGAP001474-RA	1073.72	-2.8242	0.744145	-3.79523	0.000147509	0.000505041	3.83118
AGAP001475-RA	1193.91	0.550534	0.114399	4.81242	1.49115e-06	7.5085e-06	5.82648
AGAP001476-RA	1617.72	0.29462	0.154654	1.90502	0.0567772	0.100732	1.24583
AGAP001477-RA	2.81551	-0.0413695	1.79352	-0.0230662	0.981597	0.987089	0.00806656
AGAP001478-RA	674.076	0.509355	0.224147	2.27241	0.0230615	0.0462007	1.63711
AGAP001480-RA	288.637	-0.152934	0.120342	-1.27083	0.20379	0.29305	0.690817
AGAP001480-RB	300.502	0.487033	0.30331	1.60573	0.108333	0.174475	0.965238
AGAP001480-RC	244.319	-0.167416	0.263023	-0.636508	0.524446	0.619334	0.2803
AGAP001480-RD	717.316	0.62608	0.15298	4.09257	4.26612e-05	0.00016389	4.36997
AGAP001481-RA	253.045	0.196627	0.154896	1.26942	0.204292	0.293649	0.689748
AGAP001482-RA	1858.33	0.271782	0.145739	1.86486	0.062201	0.108716	1.2062
AGAP001483-RA	68.9317	-1.53064	0.224728	-6.81109	9.68621e-12	9.69401e-11	11.0138
AGAP001484-RA	298.554	-0.0874809	0.119077	-0.734656	0.462549	0.56303	0.334842
AGAP001485.R298	8.29426	1.43964	1.02258	1.40785	0.159176	0.239853	0.798122
AGAP001486.R299	469.943	-0.298102	0.150014	-1.98716	0.0469048	0.0855953	1.32878
AGAP001487.R570	137.242	-0.350482	0.585027	-0.599087	0.549115	0.641644	0.260337
AGAP001487.R571	211.09	1.76568	0.295087	5.98358	2.18288e-09	1.66315e-08	8.66097
AGAP001487.R572	1799.91	1.80007	0.2501	7.19739	6.13775e-13	6.98731e-12	12.212
AGAP001488.R426	3411.47	0.688702	0.194027	3.54951	0.000385944	0.00119501	3.41348
AGAP001490-RA	353.985	-0.0773723	0.108362	-0.714014	0.475219	0.575529	0.323106
AGAP001491-RA	319.963	0.165823	0.088478	1.87417	0.0609063	0.106877	1.21534
AGAP001492-RA	185.222	0.15513	0.155334	0.998688	0.317946	0.419455	0.497647
AGAP001493-RA	13.3738	-1.94656	0.545713	-3.56701	0.000361081	0.00112491	3.4424
AGAP001495-RA	29.8899	0.760005	0.341506	2.22545	0.0260512	0.0513841	1.58417
AGAP001496-RA	2736.12	0.331969	0.145341	2.28407	0.0223677	0.0449427	1.65038
AGAP001497-RA	50.8698	0.38642	0.955945	0.404228	0.686045	0.762576	0.163647
AGAP001497-RB	2844.4	-1.81928	0.200846	-9.05809	1.32758e-19	2.87417e-18	18.8769
AGAP001497-RC	793.64	0.627851	0.193869	3.23853	0.00120149	0.00333813	2.92028
AGAP001498-RA	23.7525	-1.62084	0.429071	-3.77757	0.000158369	0.000538446	3.80033
AGAP001499-RA	272.665	-0.554048	0.148011	-3.7433	0.000181617	0.000607361	3.74084
AGAP001499-RB	9.13431	-6.81823	2.05392	-3.31962	0.000901397	0.00257831	3.04508
AGAP001500-RA	737.325	0.634322	0.110833	5.72325	1.04504e-08	7.32115e-08	7.98087
AGAP001501-RA	201.44	-0.955686	0.305244	-3.13089	0.00174277	0.00465363	2.75876
AGAP001501-RB	5.01932	5.64805	2.97273	1.89996	0.057439	0.101774	1.24079
AGAP001501-RC	352.37	-1.23525	0.280446	-4.40459	1.05987e-05	4.54594e-05	4.97475
AGAP001502-RA	2892.35	-0.770847	0.213619	-3.60852	0.000307953	0.00097338	3.51152
AGAP001503-RA	27.3872	-0.00513771	0.389695	-0.0131839	0.989481	0.992241	0.00459251
AGAP001504-RA	874.731	-1.40471	0.327679	-4.28684	1.81236e-05	7.47626e-05	4.74176
AGAP001505-RA	166.912	-0.0978749	0.213722	-0.457954	0.646985	0.72866	0.189106
AGAP001505-RB	453.924	-0.384029	0.131007	-2.93137	0.00337471	0.00841737	2.47176
AGAP001506-RA	8474.94	-2.82329	0.325845	-8.66451	4.53458e-18	8.6157e-17	17.3435
AGAP001507-RA	17.1782	-0.765116	0.366466	-2.08782	0.0368137	0.0693767	1.43399
AGAP001508-RA	557.025	-2.6776	0.564439	-4.74384	2.09708e-06	1.02278e-05	5.67839
AGAP001509-RA	1.78055	-1.11882	1.0479	-1.06768	0.285665	0.385239	0.544142
AGAP001510-RA	1.64897	0.87722	1.43157	0.612766	0.540031	0.633359	0.267581
AGAP001511-RA	709.69	-3.36288	0.337291	-9.97026	2.057e-23	6.32897e-22	22.6868
AGAP001512.R573	232.312	1.14857	0.209848	5.47331	4.417e-08	2.82891e-07	7.35487
AGAP001512.R574	299.303	-0.999637	0.300872	-3.32246	0.000892272	0.00255327	3.0495
AGAP001513-RA	272.642	-0.0395251	0.263348	-0.150087	0.880696	0.914641	0.055174
AGAP001514-RA	193.202	0.141259	0.148651	0.950274	0.341973	0.444457	0.466008
AGAP001515-RA	390.332	-2.64633	0.231013	-11.4553	2.21082e-30	1.21293e-28	29.6554
AGAP001518.R300	737.509	0.178891	0.121211	1.47587	0.13998	0.215883	0.853934
AGAP001519-RA	513.149	0.0422031	0.113944	0.370384	0.711097	0.783853	0.148071
AGAP001520-RA	201.193	-3.89981	0.317173	-12.2955	9.57241e-35	7.22479e-33	34.019
AGAP001520-RB	616.404	-3.44572	0.31024	-11.1066	1.16509e-28	5.68439e-27	27.9336
AGAP001521-RA	557.798	0.537981	0.099062	5.43075	5.61163e-08	3.53763e-07	7.25091
AGAP001522-RA	144.367	1.12758	0.258215	4.36684	1.26059e-05	5.33983e-05	4.89943
AGAP001523-RA	1395.55	0.347746	0.150852	2.30521	0.0211548	0.0428079	1.67459
AGAP001524-RA	77.5925	-0.150367	0.23919	-0.628651	0.529578	0.623723	0.27607
AGAP001525-RA	243.378	0.483171	0.137639	3.51043	0.000447389	0.00136882	3.34931
AGAP001526-RA	558.063	-0.135661	0.143188	-0.947434	0.343418	0.445956	0.464178
AGAP001527-RA	453.974	0.361522	0.175929	2.05493	0.0398854	0.0743652	1.39919
AGAP001528-RA	95.7852	-0.244461	0.181677	-1.34558	0.178438	0.263749	0.748514
AGAP001529-RA	192.062	-1.19627	0.200688	-5.96087	2.50892e-09	1.89626e-08	8.60051
AGAP001530-RA	94.9018	-2.71163	0.354632	-7.64633	2.06799e-14	2.78333e-13	13.6845
AGAP001531-RA	4.48883	0.0763252	0.765972	0.0996449	0.920626	0.943699	0.0359166
AGAP001533-RA	560.958	0.485509	0.143526	3.38273	0.000717682	0.00209896	3.14407
AGAP001534-RA	6.52234	0.0680165	0.661845	0.102768	0.918147	0.94207	0.0370877
AGAP001535-RA	593.571	0.746959	0.17761	4.20561	2.60377e-05	0.000104158	4.5844
AGAP001536-RA	973.502	-0.94501	0.246621	-3.83183	0.000127193	0.000442696	3.89554
AGAP001537-RA	20.5067	1.5708	0.485908	3.2327	0.00122624	0.00339998	2.91142
AGAP001538-RA	196.872	0.422914	0.204522	2.06781	0.0386575	0.0723623	1.41277
AGAP001539-RA	167.52	0.401142	0.176226	2.27629	0.0228286	0.0457879	1.64152
AGAP001543-RA	1.77785	-4.45458	1.61928	-2.75097	0.00594193	0.0139257	2.22607
AGAP001544-RA	2.83334	-2.84771	1.21453	-2.3447	0.0190422	0.0389833	1.72028
AGAP001544-RB	2.83334	-2.84771	1.21453	-2.3447	0.0190422	0.0389833	1.72028
AGAP001545-RA	1210.24	-0.00351928	0.163374	-0.0215412	0.982814	0.987892	0.00752869
AGAP001546-RA	387.608	-2.44883	0.584946	-4.18643	2.83381e-05	0.000112341	4.54763
AGAP001547-RA	0.810004	-1.02097	1.21869	-0.837763	0.402164	NA	0.395597
AGAP001548-RA	304.323	-1.00282	0.297682	-3.36876	0.000755063	0.0021956	3.12202
AGAP001548-RB	1611.32	-0.385413	0.159761	-2.41244	0.0158461	0.0331659	1.80008
AGAP001548-RC	103.37	-0.878805	1.6801	-0.523068	0.600927	0.688062	0.221178
AGAP001549-RA	1007.74	0.190973	0.107448	1.77735	0.0755109	0.128191	1.12199
AGAP001550-RA	681.965	-1.27287	0.446233	-2.85248	0.00433802	0.0105617	2.36271
AGAP001551-RA	337.716	-0.00524299	0.108339	-0.0483941	0.961402	0.972868	0.0170949
AGAP001552-RA	58.4235	-0.828977	0.338377	-2.44986	0.014291	0.030287	1.84494
AGAP001553-RA	4.78577	-1.13208	0.839548	-1.34844	0.177518	0.262568	0.750757
AGAP001554-RA	4.0002	-0.911932	1.11024	-0.821383	0.411428	0.513524	0.385706
AGAP001555-RA	288.382	0.444968	0.16402	2.71289	0.00666986	0.0154619	2.17588
AGAP001556-RA	8.94833	-1.40521	0.863098	-1.6281	0.103503	0.167709	0.985048
AGAP001557-RA	1541.47	0.65406	0.190851	3.42708	0.00061011	0.00180953	3.21459
AGAP001558-RA	49.1647	-2.27263	0.396503	-5.73169	9.94365e-09	6.99148e-08	8.00245
AGAP001559-RA	528.64	0.569939	0.170773	3.33741	0.000845635	0.00243563	3.07282
AGAP001560-RA	1.11889	-0.144135	1.51848	-0.0949202	0.924378	0.946217	0.0341503
AGAP001561-RA	9.12847	-0.505833	0.724901	-0.697795	0.485305	0.584686	0.313985
AGAP001562-RA	708.537	0.301473	0.181596	1.66013	0.0968882	0.158647	1.01373
AGAP001563-RA	83.8112	0.470148	0.25324	1.85654	0.0633772	0.110447	1.19807
AGAP001564-RA	445.773	-0.12113	0.177598	-0.682048	0.495209	0.593738	0.305212
AGAP001565-RA	470.64	0.352055	0.0961296	3.66229	0.000249969	0.000807022	3.60211
AGAP001566-RA	737.415	-0.888718	0.234652	-3.78739	0.000152241	0.000520331	3.81747
AGAP001567-RA	0	NA	NA	NA	NA	NA	NA
AGAP001568-RA	955.503	2.93626	0.191573	15.3271	5.04123e-53	1.46528e-50	52.2975
AGAP001569-RA	9277.84	-1.34795	0.201602	-6.68622	2.29002e-11	2.18463e-10	10.6402
AGAP001569-RB	33.295	-0.548611	1.9304	-0.284196	0.77626	0.83494	0.109993
AGAP001570-RA	702.217	2.41563	0.290163	8.32507	8.4282e-17	1.45193e-15	16.0743
AGAP001570-RB	143.461	-0.90264	0.206576	-4.36952	1.2452e-05	5.2861e-05	4.90476
AGAP001572-RA	114.724	2.96295	0.305019	9.71399	2.6284e-22	7.26853e-21	21.5803
AGAP001573-RA	223.996	0.0640817	0.130832	0.489802	0.624274	0.708676	0.204625
AGAP001581.R577	22.1234	-1.67444	0.864283	-1.93738	0.0526991	0.0945277	1.2782
AGAP001581.R578	198.179	-1.90783	0.651026	-2.93049	0.0033843	0.00843359	2.47053
AGAP001581.R579	18.1509	-1.33731	1.23033	-1.08696	0.277056	0.375929	0.557433
AGAP001582-RA	1427.05	-3.09432	0.291058	-10.6313	2.13145e-26	8.27208e-25	25.6713
AGAP001583-RA	357.184	-0.0226535	0.135665	-0.166981	0.867385	0.904254	0.0617881
AGAP001584-RA	527.1	0.416076	0.0932279	4.463	8.08197e-06	3.53305e-05	5.09248
AGAP001585-RA	19.9027	0.509157	0.558026	0.912425	0.361545	0.463936	0.441838
AGAP001585-RB	101.509	0.819416	0.292479	2.80162	0.00508466	0.0121597	2.29374
AGAP001585-RC	502.654	0.236444	0.112325	2.105	0.0352913	0.0669511	1.45233
AGAP001585-RD	30.832	-0.669053	0.503904	-1.32774	0.184264	0.270321	0.734559
AGAP001586-RA	287.993	0.310998	0.15208	2.04496	0.0408589	0.0759316	1.38871
AGAP001587-RA	1215.63	0.627967	0.172783	3.63443	0.000278599	0.000889863	3.55502
AGAP001588-RA	72.7853	0.653554	0.375141	1.74216	0.0814807	0.136964	1.08895
AGAP001589-RA	201.923	-0.07974	0.112194	-0.710735	0.477248	0.577117	0.321256
AGAP001590-RA	239.843	-1.05842	0.219297	-4.82644	1.38996e-06	7.03007e-06	5.857
AGAP001591-RA	13.7888	-2.37812	0.766112	-3.10414	0.00190832	0.00504833	2.71935
AGAP001592-RA	136.193	-1.21911	0.220187	-5.53669	3.08236e-08	2.0254e-07	7.51112
AGAP001593-RA	5.98245	-1.33091	1.02341	-1.30046	0.193443	0.28122	0.713446
AGAP001594-RA	23.7929	-0.0833594	0.436322	-0.19105	0.848486	0.888962	0.0713551
AGAP001595-RA	1643.34	-0.603587	0.199974	-3.01832	0.0025418	0.00653188	2.59486
AGAP001596-RA	0.429658	-2.40216	3.03439	-0.791646	0.428567	NA	0.367981
AGAP001597.R580	58.0482	-1.3881	0.867842	-1.59949	0.109713	0.176431	0.959743
AGAP001597.R581	445.318	-1.02387	0.274966	-3.72362	0.000196386	0.000651331	3.70689
AGAP001598-RA	0.574183	-1.33675	1.99737	-0.669255	0.503333	NA	0.298145
AGAP001599-RA	11.7369	-1.28487	0.421934	-3.0452	0.00232525	0.00602756	2.63353
AGAP001600-RA	106.806	-1.54918	0.279063	-5.55136	2.83454e-08	1.8761e-07	7.54752
AGAP001601-RA	161.287	-1.75509	0.277259	-6.33014	2.44934e-10	2.077e-09	9.61095
AGAP001602-RA	38.0621	0.637858	0.367597	1.73521	0.0827038	0.13873	1.08247
AGAP001603-RA	372.508	0.168011	0.157643	1.06576	0.28653	0.38621	0.542829
AGAP001604.R582	1669.01	0.567188	0.113815	4.98344	6.24651e-07	3.36224e-06	6.20436
AGAP001604.R583	9.33998	-1.73166	0.803818	-2.15429	0.0312175	0.0601838	1.5056
AGAP001604.R584	1.81577	2.45035	2.1352	1.1476	0.251136	0.347595	0.600092
AGAP001605-RA	0.0468133	-0.113705	3.05566	-0.0372114	0.970316	NA	0.0130866
AGAP001606-RA	467.149	0.252058	0.136683	1.84411	0.0651666	0.113161	1.18597
AGAP001608-RA	1932.49	0.0779549	0.178269	0.437289	0.661902	0.74208	0.179206
AGAP001609.R96	793.449	0.282917	0.18058	1.56671	0.117182	0.186272	0.93114
AGAP001610-RA	1033.31	-3.45638	0.47524	-7.27291	3.51826e-13	4.08352e-12	12.4537
AGAP001611-RA	187.528	-0.198055	0.14962	-1.32372	0.185596	0.272013	0.731431
AGAP001612-RA	222.625	-0.115426	0.155186	-0.743794	0.457001	0.55722	0.340083
AGAP001613-RA	1506.86	0.376729	0.095927	3.92725	8.59225e-05	0.000310197	4.06589
AGAP001614-RA	80.8525	0.673811	0.244254	2.75865	0.00580399	0.0136547	2.23627
AGAP001615-RA	573.581	0.15486	0.126595	1.22327	0.221227	0.313377	0.655163
AGAP001616-RA	326.618	-0.286186	0.137259	-2.08501	0.0370684	0.0697892	1.431
AGAP001617-RA	1046.47	0.166145	0.115188	1.44238	0.149195	0.227574	0.826246
AGAP001617-RB	36.0104	-0.622317	0.676603	-0.919766	0.357695	0.460163	0.446487
AGAP001618-RA	499.784	-0.290367	0.228269	-1.27204	0.203361	0.292602	0.691733
AGAP001619-RA	205.894	2.05933	0.21646	9.51369	1.84023e-21	4.81598e-20	20.7351
AGAP001620-RA	0.66721	-0.996403	2.36128	-0.421977	0.673042	NA	0.171958
AGAP001621-RA	493.789	-1.48449	0.228746	-6.48969	8.60116e-11	7.69486e-10	10.0654
AGAP001621-RB	94.5998	-1.31711	0.362853	-3.62987	0.000283566	0.000904037	3.54735
AGAP001622-RA	10819.3	-1.55359	0.248863	-6.24276	4.29924e-10	3.566e-09	9.36661
AGAP001623-RA	14.5668	-0.850991	0.471924	-1.80323	0.0713514	0.12207	1.1466
AGAP001624-RA	1627.86	-0.516952	0.196754	-2.62741	0.00860385	0.0193296	2.06531
AGAP001625-RA	22.8966	6.01294	0.841396	7.14639	8.90927e-13	9.96802e-12	12.0502
AGAP001626-RA	1.8654	-2.57623	1.5712	-1.63966	0.101076	0.164361	0.995353
AGAP001627.R585	893.274	-1.7717	0.255231	-6.94153	3.87865e-12	4.03551e-11	11.4113
AGAP001627.R586	49.8493	-0.33889	1.13255	-0.299227	0.764767	0.826214	0.116471
AGAP001627.R587	78.3454	-0.738504	1.16367	-0.634634	0.525667	0.620455	0.279289
AGAP001628-RA	13.2673	-2.26891	0.68914	-3.29238	0.000993433	0.00281504	3.00286
AGAP001629-RA	398.971	-0.357723	0.159742	-2.23938	0.025131	0.0497918	1.59979
AGAP001630-RA	2173.73	-0.173507	0.152027	-1.14129	0.253751	0.350398	0.595592
AGAP001631.R301	1.49439	-1.04698	1.48408	-0.705476	0.480514	0.580141	0.318294
AGAP001632.R588	64.7372	0.267304	0.472824	0.565336	0.571845	0.662538	0.242721
AGAP001632.R589	105.496	-1.71138	0.352499	-4.855	1.20387e-06	6.15497e-06	5.91942
AGAP001633.R302	832.529	-1.3358	0.262155	-5.09545	3.47922e-07	1.94634e-06	6.45852
AGAP001633.R303	634.951	-1.63921	0.228174	-7.18405	6.76773e-13	7.65348e-12	12.1696
AGAP001634.R590	0	NA	NA	NA	NA	NA	NA
AGAP001634.R591	371.518	-1.26629	0.335181	-3.77794	0.000158132	0.000537775	3.80098
AGAP001634.R592	287.217	-1.63427	0.422862	-3.86478	0.000111191	0.0003924	3.95393
AGAP001635-RA	171.677	-0.71968	0.354286	-2.03135	0.0422195	0.0781306	1.37449
AGAP001636-RA	193.664	1.03142	0.217138	4.75006	2.03356e-06	9.93577e-06	5.69174
AGAP001637-RA	13593.4	1.79198	0.243021	7.37378	1.65861e-13	2.00693e-12	12.7803
AGAP001638.R593	374.354	-1.68808	0.225033	-7.50148	6.30989e-14	7.97404e-13	13.2
AGAP001638.R594	164.949	-2.63422	0.338411	-7.78409	7.0216e-15	9.91956e-14	14.1536
AGAP001638.R595	50.6443	4.77435	1.75016	2.72796	0.0063728	0.0148278	2.19567
AGAP001639.R596	2586.61	0.0676321	0.0686118	0.985721	0.32427	0.426111	0.489093
AGAP001639.R597	454.072	0.0525573	0.223473	0.235184	0.814066	0.861956	0.0893405
AGAP001640-RA	647.842	0.452915	0.152205	2.97568	0.00292336	0.00740791	2.53412
AGAP001643-RA	654.148	0.585672	0.196938	2.97389	0.00294053	0.00744451	2.53157
AGAP001644-RA	771.37	0.11717	0.105555	1.11003	0.266986	0.365571	0.573511
AGAP001645-RA	1726.39	0.972924	0.116442	8.35547	6.51726e-17	1.13273e-15	16.1859
AGAP001646-RA	598.403	0.632978	0.114006	5.55216	2.82165e-08	1.86938e-07	7.5495
AGAP001647-RA	0.821989	-1.58559	2.25877	-0.70197	0.482698	0.582212	0.316324
AGAP001648-RA	420.149	-2.16119	0.576812	-3.74678	0.000179121	0.000600335	3.74685
AGAP001649-RA	131.866	0.283808	0.23326	1.2167	0.223718	0.316411	0.650298
AGAP001650-RA	1645.24	-0.402711	0.122891	-3.27696	0.00104929	0.00295921	2.9791
AGAP001651-RA	399.418	-0.0933125	0.210115	-0.444102	0.656969	0.737583	0.182455
AGAP001652.R304	991.863	-1.65306	0.166321	-9.93895	2.81794e-23	8.59248e-22	22.5501
AGAP001653-RA	4740.98	-0.115447	0.0784338	-1.4719	0.141048	0.217233	0.850633
AGAP001653-RB	586.823	1.02614	0.172065	5.96366	2.46644e-09	1.8667e-08	8.60793
AGAP001654-RA	507.312	-0.0265753	0.0958298	-0.277317	0.781536	0.837575	0.107051
AGAP001655-RA	200.749	0.401461	0.156103	2.57177	0.010118	0.0222976	1.9949
AGAP001656-RA	126.624	-0.173125	0.155854	-1.11082	0.266648	0.365291	0.574062
AGAP001657-RA	3.9645	-1.19221	0.8847	-1.34758	0.177793	0.262946	0.750085
AGAP001658-RA	96.7732	-2.08676	0.576862	-3.61744	0.000297535	0.000943505	3.52646
AGAP001659-RA	3.32551	-3.25942	0.864501	-3.77029	0.000163056	0.000552322	3.78766
AGAP001660-RA	68.3086	0.514859	0.248537	2.07155	0.0383071	0.071785	1.41672
AGAP001661-RA	1337.81	0.44915	0.123593	3.6341	0.00027895	0.000890358	3.55447
AGAP001662-RA	226.037	-2.2481	0.312235	-7.20003	6.02012e-13	6.86484e-12	12.2204
AGAP001662-RB	23.5859	-0.455623	1.50315	-0.303112	0.761804	0.823795	0.118157
AGAP001664-RA	4.16628	-3.49651	0.970566	-3.60255	0.00031511	0.000995081	3.50154
AGAP001665-RA	1.49576	-0.965141	1.68632	-0.572338	0.567093	0.658092	0.246345
AGAP001666-RA	3.7875	-3.30043	1.03599	-3.18578	0.00144364	0.00393644	2.84054
AGAP001667-RA	1.65948	-0.606189	2.23634	-0.271062	0.786343	0.840805	0.104388
AGAP001668-RA	6.80544	-1.75398	0.713709	-2.45755	0.0139887	0.0297153	1.85422
AGAP001669-RA	38.1667	-3.71575	0.465062	-7.98978	1.35178e-15	2.07957e-14	14.8691
AGAP001670-RA	116.301	0.20422	0.265074	0.770427	0.441047	0.542512	0.355515
AGAP001671-RA	18.5689	-1.80903	0.383173	-4.72119	2.3447e-06	1.13504e-05	5.62991
AGAP001672-RA	611.014	-1.24515	0.356634	-3.49138	0.000480529	0.00145943	3.31828
AGAP001672-RB	180.795	-1.86775	0.593484	-3.1471	0.00164898	0.00443965	2.78278
AGAP001674-RA	690.789	-1.19557	0.155521	-7.68751	1.50032e-14	2.05164e-13	13.8238
AGAP001675-RA	1.17672	2.34548	1.82555	1.2848	0.198861	0.28781	0.701451
AGAP001676-RA	148.903	-1.14658	0.297928	-3.84852	0.000118832	0.000415501	3.92507
AGAP001677-RA	1920.69	0.245797	0.0628495	3.91088	9.19589e-05	0.000330339	4.03641
AGAP001677-RB	758.118	0.206405	0.200453	1.02969	0.303154	0.404155	0.518337
AGAP001680-RA	0.929003	0.29061	1.92571	0.150911	0.880046	0.914099	0.0554945
AGAP001681-RA	518.711	-0.116086	0.0980309	-1.18418	0.236342	0.330604	0.626459
AGAP001682-RA	358.876	0.282183	0.134663	2.09548	0.0361288	0.0682791	1.44215
AGAP001683-RA	2032.36	-1.17887	0.243162	-4.8481	1.24647e-06	6.35139e-06	5.90432
AGAP001684-RA	2.0878	-2.53353	1.60058	-1.58289	0.113447	0.181418	0.945207
AGAP001685-RA	256.686	0.0827163	0.164978	0.501378	0.616105	0.701501	0.210345
AGAP001686-RA	146.085	0.0779086	0.132548	0.587778	0.556681	0.648709	0.254394
AGAP001687-RA	11.8083	-1.1162	0.630985	-1.76899	0.076896	0.130332	1.1141
AGAP001688-RA	538.915	0.400209	0.1473	2.71697	0.00658835	0.0153015	2.18122
AGAP001690-RA	2192.49	-0.631123	0.251304	-2.51139	0.0120255	0.0259938	1.9199
AGAP001690-RB	1705.56	-2.20279	0.292377	-7.53406	4.91877e-14	6.29102e-13	13.3081
AGAP001694-RA	105.129	0.672769	0.624385	1.07749	0.281261	0.380427	0.55089
AGAP001694-RB	925.449	0.136182	0.0746249	1.82488	0.0680189	0.117443	1.16737
AGAP001695-RA	92.3868	-0.549261	0.250921	-2.18898	0.0285985	0.0557642	1.54366
AGAP001696-RA	877.19	0.829507	0.166782	4.97359	6.57231e-07	3.52372e-06	6.18228
AGAP001697-RA	695.366	-0.818982	0.134454	-6.09116	1.12099e-09	8.83578e-09	8.9504
AGAP001697-RB	118.267	-0.775297	0.412359	-1.88015	0.0600879	0.105686	1.22121
AGAP001698-RA	2.08695	2.58417	1.35217	1.91113	0.055988	0.0994994	1.25191
AGAP001699-RA	741.688	0.19892	0.154988	1.28345	0.199334	0.288281	0.700419
AGAP001699-RB	51.9559	-0.375972	0.380808	-0.987302	0.323495	0.425297	0.490133
AGAP001700-RA	373.598	-0.234547	0.155109	-1.51215	0.130497	0.203655	0.8844
AGAP001701-RA	1017.43	0.10778	0.109049	0.988366	0.322973	0.424965	0.490834
AGAP001702-RA	277.551	0.826553	0.178839	4.62178	3.80461e-06	1.77086e-05	5.41969
AGAP001703-RA	563.646	-0.233294	0.0995064	-2.34451	0.0190519	0.0389973	1.72006
AGAP001704-RA	402.763	0.84962	0.113221	7.5041	6.18506e-14	7.82353e-13	13.2087
AGAP001705-RA	28.126	1.42192	0.388264	3.66225	0.000250005	0.000807022	3.60205
AGAP001706-RA	597.709	1.39268	0.144229	9.656	4.63614e-22	1.25663e-20	21.3338
AGAP001707-RA	486.213	-2.59377	0.242179	-10.7102	9.11987e-27	3.70793e-25	26.04
AGAP001708-RA	17.7534	-0.556609	0.387869	-1.43505	0.151274	0.230206	0.820235
AGAP001710-RA	356.689	0.445592	0.176584	2.5234	0.0116227	0.0251827	1.93469
AGAP001711-RA	2908.03	-0.11011	0.0859558	-1.28101	0.20019	0.289212	0.698558
AGAP001712-RA	345.325	-0.498601	0.136417	-3.65498	0.000257203	0.000828106	3.58972
AGAP001713-RA	4429.41	-0.131628	0.280705	-0.468918	0.639128	0.721462	0.194412
AGAP001713-RB	4264.37	-1.9971	0.305093	-6.54589	5.91427e-11	5.39351e-10	10.2281
AGAP001713-RC	1873.07	-3.27351	0.437428	-7.48354	7.23478e-14	9.07569e-13	13.1406
AGAP001713-RD	276.161	0.702155	0.305413	2.29904	0.0215027	0.0434411	1.66751
AGAP001714-RA	0.810004	-1.02097	1.21869	-0.837763	0.402164	NA	0.395597
AGAP001715-RA	99.6167	-0.0942631	0.172637	-0.546018	0.585054	0.674336	0.232804
AGAP001716-RA	1274.29	0.51756	0.17308	2.99029	0.00278715	0.007093	2.55484
AGAP001717-RA	28.2083	-0.907983	0.565691	-1.60508	0.108475	0.174647	0.964669
AGAP001718-RA	1535.92	-3.01302	0.282206	-10.6767	1.30889e-26	5.23755e-25	25.8831
AGAP001719-RA	1848.52	-3.56119	0.249706	-14.2615	3.80005e-46	7.01519e-44	45.4202
AGAP001720-RA	118.253	-0.0403301	0.12647	-0.318891	0.749809	0.813788	0.125049
AGAP001721-RA	787.119	-0.588878	0.132333	-4.44997	8.58817e-06	3.73402e-05	5.0661
AGAP001722-RA	0.711502	-0.0251661	1.72247	-0.0146104	0.988343	NA	0.00509232
AGAP001723-RA	12.3876	-0.579781	0.336503	-1.72296	0.0848958	0.141954	1.07111
AGAP001724-RA	693.248	-1.11673	0.175842	-6.35076	2.14247e-10	1.82812e-09	9.66909
AGAP001725-RA	135.65	0.0669954	0.14514	0.461592	0.644374	0.726303	0.190862
AGAP001726-RA	478.94	1.02066	0.194779	5.24008	1.6051e-07	9.42299e-07	6.7945
AGAP001727-RA	248.786	1.31613	0.236825	5.55742	2.73799e-08	1.81925e-07	7.56257
AGAP001728-RA	1.22954	1.27391	1.46958	0.866849	0.386025	0.488285	0.413385
AGAP001729-RA	456.538	0.122777	0.119633	1.02628	0.304759	0.405742	0.516043
AGAP001730-RA	17935.5	0.624802	0.0858975	7.27381	3.49483e-13	4.05976e-12	12.4566
AGAP001731-RA	547.932	0.740782	0.144556	5.12453	2.98275e-07	1.68169e-06	6.52538
AGAP001732-RA	64.0149	-0.74491	0.268166	-2.77779	0.00547295	0.0129739	2.26178
AGAP001733-RA	304.752	0.381216	0.114318	3.3347	0.000853911	0.00245792	3.06859
AGAP001734-RA	651.687	0.174789	0.121408	1.43968	0.149957	0.228532	0.824033
AGAP001735-RA	160.94	1.31105	0.234789	5.58393	2.3514e-08	1.58005e-07	7.62867
AGAP001736-RA	913.641	0.035072	0.0874293	0.401147	0.688312	0.764661	0.162215
AGAP001737-RA	671.58	0.765427	0.118737	6.44639	1.14549e-10	1.01023e-09	9.94101
AGAP001738-RA	602.82	-0.000247551	0.154464	-0.00160264	0.998721	0.999087	0.000555696
AGAP001740-RA	3.20827	-3.08203	1.27701	-2.41348	0.0158009	0.0330815	1.80132
AGAP001741-RA	1.61518	-2.24579	1.77183	-1.2675	0.204976	0.294508	0.688296
AGAP001742-RA	161.536	-2.14055	0.430523	-4.97197	6.62763e-07	3.5492e-06	6.17864
AGAP001743-RA	2174.5	0.213355	0.120643	1.76848	0.0769811	0.130428	1.11362
AGAP001744-RA	210.489	-0.445164	0.191338	-2.32659	0.019987	0.0406615	1.69925
AGAP001745-RA	744.145	-0.118382	0.141447	-0.83694	0.402626	0.504798	0.395098
AGAP001746-RA	651.259	0.319944	0.132723	2.41061	0.0159259	0.0333125	1.7979
AGAP001747-RA	1184.95	-0.401252	0.125373	-3.20047	0.00137202	0.00376596	2.86264
AGAP001748-RA	30.4334	-1.46638	0.391356	-3.74693	0.000179014	0.000600124	3.74711
AGAP001749-RA	568.513	-0.675644	0.133055	-5.07793	3.81569e-07	2.11981e-06	6.41843
AGAP001750-RA	0.527218	1.29131	1.71982	0.750841	0.452749	NA	0.344143
AGAP001751-RA	340.487	-1.76133	0.198961	-8.85265	8.54675e-19	1.72462e-17	18.0682
AGAP001751-RB	2489.63	1.53445	0.203003	7.55873	4.07022e-14	5.27046e-13	13.3904
AGAP001751-RC	553.064	0.193904	0.18587	1.04323	0.296843	0.397371	0.527473
AGAP001751-RD	161.919	-1.73246	0.539978	-3.20839	0.00133479	0.0036704	2.87459
AGAP001751-RE	1077.75	0.755137	0.201639	3.74499	0.000180399	0.000603881	3.74376
AGAP001752-RA	205.676	-1.99502	0.432771	-4.60987	4.02926e-06	1.86842e-05	5.39478
AGAP001752-RB	389.011	0.43682	0.214995	2.03177	0.0421767	0.078062	1.37493
AGAP001753-RA	350.549	-0.0870415	0.251904	-0.345534	0.729693	0.79868	0.13686
AGAP001754-RA	450.273	0.494666	0.145779	3.39327	0.000690635	0.0020268	3.16075
AGAP001756-RA	855.758	0.410852	0.17789	2.30959	0.020911	0.042352	1.67963
AGAP001757-RA	1919.34	0.55521	0.136006	4.08224	4.46031e-05	0.000170774	4.35063
AGAP001759-RA	2406.31	-0.0688991	0.0885728	-0.777881	0.436639	0.538048	0.359878
AGAP001760-RA	2998.77	0.084426	0.120581	0.70016	0.483827	0.583163	0.31531
AGAP001761-RA	929.735	0.407226	0.135188	3.01229	0.00259285	0.00665182	2.58622
AGAP001762-RA	1619.33	0.476017	0.107498	4.42815	9.5047e-06	4.10378e-05	5.02206
AGAP001763-RA	804.626	1.11184	0.141577	7.85324	4.05412e-15	5.89184e-14	14.3921
AGAP001764-RA	0.789644	0.328093	1.6839	0.194841	0.845518	NA	0.0728773
AGAP001765-RA	264.798	0.274881	0.121872	2.25549	0.0241026	0.047949	1.61794
AGAP001766-RA	1206.99	-1.48078	0.162379	-9.11926	7.56361e-20	1.68834e-18	19.1213
AGAP001767-RA	69.4335	-3.66569	0.643763	-5.69416	1.23982e-08	8.60194e-08	7.90664
AGAP001768-RA	401.948	-2.88441	0.34148	-8.44678	2.9945e-17	5.33349e-16	16.5237
AGAP001769-RA	124.59	-5.20172	1.39057	-3.74072	0.000183493	0.000612734	3.73638
AGAP001769-RB	251.659	-1.93749	0.309955	-6.25088	4.08135e-10	3.40386e-09	9.3892
AGAP001769-RC	42.4278	-9.03312	1.56768	-5.76211	8.30698e-09	5.89821e-08	8.08056
AGAP001769-RD	554.215	-1.76632	0.194294	-9.09094	9.81831e-20	2.16335e-18	19.008
AGAP001773-RA	6.72667	-4.84601	1.1043	-4.3883	1.14241e-05	4.88159e-05	4.94218
AGAP001773-RB	44.4131	-2.40097	0.45803	-5.24194	1.58894e-07	9.33612e-07	6.79889
AGAP001773-RC	49.4741	-2.01676	0.369608	-5.45647	4.85706e-08	3.08615e-07	7.31363
AGAP001774-RA	7.02454	-2.17921	0.642286	-3.3929	0.000691566	0.00202866	3.16017
AGAP001775-RA	159.929	-0.669035	0.205503	-3.2556	0.00113154	0.0031675	2.94633
AGAP001776-RA	1.96514	-0.789601	0.974897	-0.809933	0.417979	0.519848	0.378846
AGAP001777-RA	311.147	0.911238	0.201177	4.52954	5.91129e-06	2.65289e-05	5.22832
AGAP001778-RA	700.537	-0.706262	0.191241	-3.69304	0.000221589	0.000725235	3.65445
AGAP001779-RA	12.2544	0.751545	0.840853	0.893789	0.371435	0.473646	0.430118
AGAP001779-RB	28.0819	0.64698	0.355826	1.81825	0.0690258	0.118866	1.16099
AGAP001779-RC	130.838	0.273036	0.166594	1.63893	0.101229	0.164586	0.994696
AGAP001780-RA	446.96	0.340081	0.118527	2.86924	0.0041146	0.0100879	2.38567
AGAP001781-RA	7.73667	0.801177	0.707419	1.13253	0.25741	0.354448	0.589375
AGAP001782-RA	2685.02	1.76917	0.242251	7.30303	2.8136e-13	3.31636e-12	12.5507
AGAP001783-RA	135.518	0.869095	0.937074	0.927456	0.35369	0.456251	0.451378
AGAP001783-RB	520.746	0.734087	0.203297	3.61091	0.000305126	0.000965336	3.51552
AGAP001786-RA	2557.4	0.279685	0.165404	1.69092	0.0908517	0.150257	1.04167
AGAP001786-RB	2229.03	0.577876	0.180238	3.20618	0.0013451	0.00369577	2.87125
AGAP001787-RA	347.677	0.600276	0.124642	4.81598	1.46477e-06	7.38655e-06	5.83423
AGAP001788-RA	246.596	-0.00799974	0.133	-0.0601487	0.952037	0.966215	0.0213461
AGAP001789-RA	87.6849	-0.134691	0.263242	-0.511661	0.608888	0.694964	0.215462
AGAP001790-RA	42.0537	-0.00619432	0.294489	-0.0210341	0.983218	0.98821	0.00735
AGAP001791-RA	337.456	-1.94167	0.437868	-4.43438	9.23383e-06	3.99694e-05	5.03462
AGAP001792-RA	350.335	-0.382649	0.134472	-2.84556	0.00443332	0.0107707	2.35327
AGAP001793-RA	6.37865	0.268354	0.812177	0.330413	0.741088	0.80811	0.13013
AGAP001794-RA	1270.66	0.759572	0.146873	5.17164	2.32049e-07	1.33306e-06	6.63442
AGAP001795-RA	366.46	-0.00804401	0.119837	-0.0671245	0.946483	0.961937	0.0238874
AGAP001796-RA	102.744	-0.682817	0.175533	-3.88997	0.000100257	0.000356668	3.99889
AGAP001797-RA	363.36	0.171533	0.162982	1.05247	0.292585	0.392942	0.533748
AGAP001797-RB	6.22531	0.23065	1.98292	0.116318	0.9074	0.935045	0.0422012
AGAP001797-RC	677.211	-0.473371	0.199993	-2.36694	0.017936	0.0369624	1.74627
AGAP001797-RD	33.4586	1.78819	0.500112	3.57558	0.000349452	0.00109242	3.45661
AGAP001797-RE	91.7808	-0.683144	0.629034	-1.08602	0.27747	0.37638	0.556783
AGAP001797-RF	23.7686	0.393737	1.32258	0.297704	0.765929	0.827012	0.115811
AGAP001797-RG	154.651	-1.56066	0.501436	-3.11238	0.00185586	0.00492865	2.73145
AGAP001797-RH	86.533	-1.00783	0.352557	-2.85863	0.00425475	0.0103904	2.37113
AGAP001797-RI	1689.42	0.525696	0.10746	4.89203	9.97989e-07	5.16813e-06	6.00087
AGAP001797-RJ	4028.91	-1.63742	0.218799	-7.48368	7.22675e-14	9.07395e-13	13.1411
AGAP001798-RA	373.387	-2.65617	0.244393	-10.8685	1.62941e-27	7.08897e-26	26.788
AGAP001799-RA	103.155	-2.1761	0.384685	-5.65682	1.54204e-08	1.05699e-07	7.8119
AGAP001799-RB	2453.65	-1.50989	0.187149	-8.06784	7.15546e-16	1.13664e-14	15.1454
AGAP001800-RA	1670.4	0.255747	0.198293	1.28974	0.19714	0.285652	0.705225
AGAP001800-RB	799.537	0.228778	0.262196	0.872546	0.382911	0.485425	0.416902
AGAP001801-RA	316.07	0.0868774	0.129806	0.669287	0.503313	0.601133	0.298162
AGAP001802-RA	333.684	-1.19271	0.605373	-1.9702	0.048815	0.088643	1.31145
AGAP001802-RB	2541.18	0.646289	0.125816	5.13678	2.79491e-07	1.58692e-06	6.55363
AGAP001803-RA	204.348	0.415631	0.128568	3.23277	0.00122596	0.00339988	2.91152
AGAP001804-RA	1356.37	-0.180833	0.0723053	-2.50097	0.0123854	0.026683	1.90709
AGAP001805-RA	4297.36	-0.657593	0.142059	-4.62901	3.67424e-06	1.71368e-05	5.43483
AGAP001806-RA	316.867	-0.785301	0.188495	-4.16617	3.09766e-05	0.000121846	4.50897
AGAP001807-RA	132.112	-1.75036	0.232862	-7.51673	5.61625e-14	7.13708e-13	13.2506
AGAP001809-RA	952.998	1.46238	0.158739	9.21249	3.18652e-20	7.35321e-19	19.4967
AGAP001810-RA	2477.44	0.243266	0.0618035	3.93612	8.28095e-05	0.00029991	4.08192
AGAP001811-RA	35.7842	-1.70258	0.454347	-3.74732	0.000178735	0.000599338	3.74779
AGAP001812-RA	289.85	-1.49425	0.312209	-4.78606	1.70083e-06	8.43073e-06	5.76934
AGAP001813-RA	15109.2	-0.0745505	0.0816692	-0.912835	0.361329	0.463774	0.442097
AGAP001813-RB	146.103	0.427312	0.201843	2.11705	0.0342553	0.0652758	1.46527
AGAP001814-RA	224.54	0.945077	0.213442	4.42779	9.52056e-06	4.10933e-05	5.02134
AGAP001815-RA	52.9406	-0.802299	0.197961	-4.05282	5.0605e-05	0.000191024	4.29581
AGAP001816-RA	187.962	-0.0536853	0.155287	-0.345716	0.729556	0.798595	0.136941
AGAP001817-RA	143.921	-0.0518019	0.123873	-0.418184	0.675812	0.75371	0.170174
AGAP001818-RA	196.455	-0.0507933	0.162075	-0.313393	0.753982	0.817407	0.122639
AGAP001819-RA	1.19237	0.439562	1.75181	0.250918	0.801877	0.852116	0.0958921
AGAP001820-RA	1353.28	1.26058	0.144953	8.69652	3.42207e-18	6.56586e-17	17.4657
AGAP001821-RA	127.517	-1.88258	0.245189	-7.67806	1.61515e-14	2.20057e-13	13.7918
AGAP001822-RA	0.894239	0.816303	1.71029	0.47729	0.633156	0.716173	0.198489
AGAP001823-RA	1248.15	-0.196246	0.176892	-1.10941	0.267252	0.365751	0.57308
AGAP001824-RA	594.467	-1.02965	0.249502	-4.1268	3.67841e-05	0.000142677	4.43434
AGAP001825-RA	0.609818	-1.40816	2.76016	-0.510175	0.609929	NA	0.214721
AGAP001826-RA	8027.98	-2.55502	0.222178	-11.4999	1.32097e-30	7.39581e-29	29.8791
AGAP001827-RA	1254.55	-0.382737	0.162018	-2.36232	0.0181611	0.03737	1.74086
AGAP001828-RA	622.416	0.083797	0.275355	0.304323	0.760882	0.82318	0.118683
AGAP001829-RA	0	NA	NA	NA	NA	NA	NA
AGAP001830-RA	0.810004	-1.02097	1.21869	-0.837763	0.402164	NA	0.395597
AGAP001831-RA	0	NA	NA	NA	NA	NA	NA
AGAP001832-RA	0	NA	NA	NA	NA	NA	NA
AGAP001833-RA	0	NA	NA	NA	NA	NA	NA
AGAP001834-RA	0	NA	NA	NA	NA	NA	NA
AGAP001835-RA	0.0910514	-0.79497	3.05566	-0.260163	0.794738	NA	0.0997762
AGAP001836-RA	0.0910514	-0.79497	3.05566	-0.260163	0.794738	NA	0.0997762
AGAP001837-RA	0.0457459	-0.113705	3.05566	-0.0372114	0.970316	NA	0.0130866
AGAP001838-RA	0	NA	NA	NA	NA	NA	NA
AGAP001839-RA	0	NA	NA	NA	NA	NA	NA
AGAP001840-RA	0.0440068	-0.113705	3.05566	-0.0372114	0.970316	NA	0.0130866
AGAP001841-RA	0.450888	1.63512	1.49612	1.09291	0.274433	NA	0.561563
AGAP001842-RA	0.0440068	-0.113705	3.05566	-0.0372114	0.970316	NA	0.0130866
AGAP001843-RA	0.0440068	-0.113705	3.05566	-0.0372114	0.970316	NA	0.0130866
AGAP001844-RA	0.450888	1.63512	1.49612	1.09291	0.274433	NA	0.561563
AGAP001845-RA	0	NA	NA	NA	NA	NA	NA
AGAP001846-RA	0	NA	NA	NA	NA	NA	NA
AGAP001847-RA	0	NA	NA	NA	NA	NA	NA
[truncated: 14,067 more rows]

## Sheet: Supplementary Table 5. B
gene_id
AGAP011540-RA
AGAP002936-RA
AGAP003541-RA
AGAP011462-RA
AGAP006118-RA
AGAP001429-RA
AGAP000277-RA
AGAP000051-RA
AGAP008843-RA
AGAP006830-RA
AGAP009616-RA
AGAP009594-RA
AGAP029439-RA
AGAP004455-RA
AGAP000041-RA
AGAP008842-RA
AGAP009022-RA
AGAP007553-RA
AGAP008892-RA
AGAP010142-RB
AGAP010543-RA
AGAP006627-RA
AGAP005034-RA
AGAP001319-RA
AGAP009318-RA
AGAP010787-RA
AGAP029978.R817
AGAP011296-RA
AGAP007160-RB
AGAP008736-RA
AGAP008689-RB
AGAP003709-RD
AGAP005556-RA
AGAP008443-RD
AGAP028097-RA
AGAP007662-RA
AGAP001568-RA
AGAP013362-RA
AGAP006115-RA
AGAP010142-RA
AGAP007348-RA
AGAP007597.R77
AGAP029909-RC
AGAP009451-RA
AGAP006882-RA
AGAP002282-RA
AGAP003284-RA
AGAP005468-RB
AGAP012241-RA
AGAP002093-RA
AGAP029905-RA
AGAP007160-RD
AGAP001570-RA
AGAP003238-RA
AGAP003120-RA
AGAP006063-RA
AGAP004881-RA
AGAP010786-RA
AGAP010020-RA
AGAP002548-RA
AGAP010854-RA
AGAP009088-RA
AGAP028417-RA
AGAP013237-RA
AGAP008658-RA
AGAP004908.R226
AGAP011686-RA
AGAP013067-RA
AGAP006977-RA
AGAP003965-RA
AGAP000651-RB
AGAP029622.R315
AGAP009063-RA
AGAP010893-RA
AGAP008533-RA
AGAP011459-RA
AGAP007587-RB
AGAP000579-RA
AGAP011313-RA
AGAP008003-RA
AGAP011836-RA
AGAP000592-RA
AGAP028408-RA
AGAP000080.R653
AGAP010919-RA
AGAP006135-RA
AGAP003823-RA
AGAP002438-RA
AGAP000219-RA
AGAP000080.R648
AGAP013233-RA
AGAP004437-RD
AGAP003271.R81
AGAP011839-RA
AGAP012726-RA
AGAP004644.R310
AGAP029221-RA
AGAP007160-RC
AGAP002881-RB
AGAP010195-RA
AGAP001275-RA
AGAP007974-RA
AGAP028418-RA
AGAP011641-RA
AGAP007970-RA
AGAP005352.R470
AGAP012018-RA
AGAP004982-RA
AGAP003758-RA
AGAP004943-RB
AGAP005250-RA
AGAP000243-RA
AGAP001428-RA
AGAP006134-RA
AGAP003869-RA
AGAP007979-RA
AGAP002280-RA
AGAP028144.R400
AGAP007646-RA
AGAP009333-RB
AGAP011054-RA
AGAP007598-RA
AGAP008254-RA
AGAP028030-RA
AGAP028121-RA
AGAP009183.R207
AGAP010249-RA
AGAP005113-RA
AGAP004397-RB
AGAP010003-RA
AGAP005290-RA
AGAP005946-RA
AGAP011665-RA
AGAP009745-RA
AGAP003975-RA
AGAP005567-RA
AGAP028111-RA
AGAP008133-RA
AGAP005557-RD
AGAP000045-RB
AGAP013430-RA
AGAP002441-RA
AGAP005101-RA
AGAP010435.R331
AGAP003405-RA
AGAP009746-RA
AGAP009116-RA
AGAP029909-RE
AGAP013101-RA
AGAP005599.R500
AGAP011163-RA
AGAP011956-RA
AGAP002858-RD
AGAP009831-RA
AGAP012010-RB
AGAP007593-RA
AGAP000246-RA
AGAP012194-RB
AGAP004416-RA
AGAP002607-RA
AGAP003823-RB
AGAP006934-RA
AGAP009577-RB
AGAP028412-RA
AGAP007672-RA
AGAP000833-RA
AGAP002471-RA
AGAP003176-RA
AGAP005910-RA
AGAP029104-RB
AGAP011218-RA
AGAP009198.R153
AGAP005433-RA
AGAP007973-RA
AGAP005617-RB
AGAP011969-RA
AGAP004956-RA
AGAP011644-RA
AGAP001637-RA
AGAP004530-RA
AGAP009577-RA
AGAP010785-RA
AGAP010336-RA
AGAP005076-RA
AGAP012964-RA
AGAP007592-RA
AGAP004077-RA
AGAP005618-RA
AGAP009574-RA
AGAP004588-RA
AGAP002516-RA
AGAP006209-RA
AGAP007163-RA
AGAP005557-RC
AGAP008567-RA
AGAP001727-RA
AGAP003763-RA
AGAP005850-RA
AGAP003078-RA
AGAP003078-RB
AGAP002461-RA
AGAP007547-RA
AGAP000509-RA
AGAP029895-RA
AGAP003339-RA
AGAP012013-RA
AGAP029909-RD
AGAP004888-RA
AGAP011957-RA
AGAP000596-RB
AGAP006960-RA
AGAP011541-RA
AGAP012008-RA
AGAP005599.R502
AGAP029402-RA
AGAP002732-RB
AGAP010165-RA
AGAP007954-RA
AGAP001572-RA
AGAP011141-RA
AGAP000990-RA
AGAP007972-RA
AGAP006806-RA
AGAP029375-RA
AGAP000561-RA
AGAP008377-RA
AGAP009073-RA
AGAP011101-RA
AGAP003718-RA
AGAP006835-RB
AGAP002089-RA
AGAP001625-RA
AGAP011100-RB
AGAP010205-RA
AGAP001392.R281
AGAP001390-RA
AGAP000413-RA
AGAP011548-RA
AGAP006062-RA
AGAP011441-RA
AGAP001809-RA
AGAP007530-RA
AGAP002434-RC
AGAP008915-RA
AGAP003180-RA
AGAP007973-RB
AGAP005330-RA
AGAP029905-RD
AGAP007320-RA
AGAP008443-RB
AGAP004096-RA
AGAP001284-RA
AGAP008900-RA
AGAP003280-RA
AGAP006629-RA
AGAP008028-RA
AGAP010782-RA
AGAP004272-RA
AGAP012118-RA
AGAP004645-RA
AGAP002997-RC
AGAP003562-RA
AGAP007789-RA
AGAP003164-RB
AGAP004158-RA
AGAP010193-RA
AGAP009568-RA
AGAP009156-RA
AGAP029050-RA
AGAP004008-RA
AGAP002021-RA
AGAP009618-RA
AGAP008528-RB
AGAP000236-RB
AGAP009703-RA
AGAP008705-RA
AGAP005762-RB
AGAP001751-RB
AGAP011493-RA
AGAP011100-RD
AGAP004940-RA
AGAP010004-RA
AGAP011047-RA
AGAP007985-RA
AGAP029503-RA
AGAP002875-RA
AGAP002364-RB
AGAP009317-RB
AGAP009087-RA
AGAP029274-RA
AGAP008884-RA
AGAP009003-RA
AGAP029051-RF
AGAP010597-RA
AGAP001820-RA
AGAP005420-RA
AGAP011442-RA
AGAP001165-RA
AGAP007832-RA
AGAP013127-RA
AGAP004112-RA
AGAP003976-RA
AGAP006998-RA
AGAP003745-RA
AGAP006992-RA
AGAP007717-RA
AGAP007645-RA
AGAP010938-RA
AGAP011391-RA
AGAP009531-RA
AGAP000275-RA
AGAP005227-RA
AGAP013263-RA
AGAP003874-RC
AGAP004411-RA
AGAP003241-RA
AGAP007690-RA
AGAP005114-RB
AGAP006903-RA
AGAP006490-RA
AGAP000988-RA
AGAP029538-RC
AGAP003238-RB
AGAP001619-RA
AGAP012179-RA
AGAP011100-RA
AGAP002670-RB
AGAP010436.R634
AGAP002858-RB
AGAP006427-RA
AGAP004235-RB
AGAP010971-RA
AGAP009623-RA
AGAP004275-RA
AGAP011572-RA
AGAP007105-RA
AGAP002822-RA
AGAP010219-RA
AGAP005747-RA
AGAP003114-RB
AGAP005585-RB
AGAP000232-RA
AGAP009535-RA
AGAP029241-RA
AGAP002524-RA
AGAP004028-RB
AGAP007717-RC
AGAP005042-RA
AGAP006373-RA
AGAP005301-RA
AGAP012203-RA
AGAP010390-RA
AGAP004018-RA
AGAP008870-RA
AGAP001814-RA
AGAP012053-RC
AGAP013115-RA
AGAP001309-RA
AGAP013267-RA
AGAP006921-RA
AGAP000323-RA
AGAP007063-RA
AGAP029733-RA
AGAP000061-RA
AGAP011333-RA
AGAP005448-RA
AGAP008223-RA
AGAP003213-RA
AGAP000235-RA
AGAP029821-RA
AGAP002886-RA
AGAP007608.R519
AGAP007517-RA
AGAP012227-RA
AGAP000662-RB
AGAP004068-RA
AGAP009542-RA
AGAP000187-RA
AGAP007799.R397
AGAP007212-RA
AGAP005994.R212
AGAP002685-RA
AGAP012487-RA
AGAP008360-RA
AGAP010372-RA
AGAP001111-RA
AGAP003857-RA
AGAP004596-RA
AGAP006838-RA
AGAP011920-RA
AGAP011046-RA
AGAP009473-RA
AGAP000131-RA
AGAP001794-RA
AGAP008262-RA
AGAP011219-RA
AGAP009558-RA
AGAP009446-RA
AGAP013389-RA
AGAP012181-RB
AGAP010673-RA
AGAP029988.R836
AGAP002434-RA
AGAP010687.R645
AGAP006388-RA
AGAP009276-RB
AGAP000281-RA
AGAP005216-RA
AGAP002791-RA
AGAP012691-RA
AGAP007166-RA
AGAP002840-RA
AGAP005114-RA
AGAP004563-RA
AGAP002529-RA
AGAP005963-RA
AGAP004049-RA
AGAP006127-RA
AGAP012258-RA
AGAP007687-RB
AGAP002670-RA
AGAP003157-RA
AGAP008113-RA
AGAP028637-RA
AGAP029708-RA
AGAP009961-RA
AGAP000989-RA
AGAP008528-RA
AGAP006647-RA
AGAP001763-RA
AGAP006576-RB
AGAP029983.R827
AGAP004510-RA
AGAP006174-RA
AGAP011967-RA
AGAP003439-RN
AGAP005884-RA
AGAP002858-RA
AGAP006880-RA
AGAP000161-RA
AGAP001733-RA
AGAP002932-RA
AGAP012015-RA
AGAP029051-RG
AGAP008854-RA
AGAP007895-RA
AGAP001487.R572
AGAP029990.R840
AGAP007487-RA
AGAP003346-RA
AGAP002036-RA
AGAP006324-RA
AGAP029281-RA
AGAP003918-RA
AGAP012366-RA
AGAP001704-RA
AGAP003904-RA
AGAP003994-RA
AGAP008362-RA
AGAP003648-RA
AGAP029450-RA
AGAP007005-RA
AGAP007788-RB
AGAP028501-RA
AGAP012068-RB
AGAP005599.R499
AGAP007827-RB
AGAP004615-RA
AGAP028114-RA
AGAP029468-RA
AGAP001782-RA
AGAP010189-RA
AGAP011933-RA
AGAP028196-RA
AGAP013764-RA
AGAP001435.R560
AGAP005939-RA
AGAP013259-RA
AGAP001893-RA
AGAP001604.R582
AGAP028073-RA
AGAP008570-RA
AGAP005800-RA
AGAP010444.R112
AGAP008762-RA
AGAP012185-RA
AGAP005748-RA
AGAP011563-RA
AGAP008228-RB
AGAP010841-RA
AGAP029624-RA
AGAP008737-RB
AGAP011238-RA
AGAP001856-RA
AGAP006402-RA
AGAP002711-RE
AGAP007888-RA
AGAP008943-RA
AGAP008224-RA
AGAP003074-RB
AGAP013074-RA
AGAP011746-RA
AGAP011523-RA
AGAP004562-RA
AGAP011627-RA
AGAP000504-RA
AGAP010493-RA
AGAP002616-RA
AGAP000662-RA
AGAP001140.R541
AGAP009930-RA
AGAP005021-RA
AGAP011390-RA
AGAP012857-RA
AGAP029642-RA
AGAP006908-RA
AGAP011255-RA
AGAP002427-RA
AGAP008896-RA
AGAP011565-RA
AGAP004030-RA
AGAP006030-RA
AGAP000474-RA
AGAP028206-RA
AGAP011924-RA
AGAP007870-RA
AGAP007791-RB
AGAP003559-RA
AGAP029814-RA
AGAP029638-RA
AGAP029985.R829
AGAP000458-RA
AGAP000630.R658
AGAP010892-RA
AGAP008488.R423
AGAP002677-RA
AGAP011830-RA
AGAP002736-RA
AGAP011097-RA
AGAP005622-RA
AGAP005872-RA
AGAP010353-RA
AGAP002264-RA
AGAP006955-RA
AGAP000633-RA
AGAP012590-RA
AGAP011704-RA
AGAP029905-RB
AGAP011086-RA
AGAP000585-RA
AGAP000334-RA
AGAP004800-RA
AGAP029879-RA
AGAP005275-RA
AGAP005556-RB
AGAP011115-RA
AGAP001473-RA
AGAP005759-RA
AGAP003022-RA
AGAP004061-RA
AGAP006203-RA
AGAP003805-RA
AGAP028131-RA
AGAP009641-RA
AGAP007264-RA
AGAP011178-RA
AGAP008252-RA
AGAP001281-RB
AGAP004033-RA
AGAP003943-RA
AGAP000321-RB
AGAP008796-RA
AGAP028643-RA
AGAP011412-RA
AGAP003208-RA
AGAP006975-RA
AGAP005425-RB
AGAP004968-RB
AGAP004012-RA
AGAP028647-RA
AGAP007608.R517
AGAP029350-RA
AGAP011292-RA
AGAP010418-RA
AGAP002802-RA
AGAP009036-RA
AGAP002883-RA
AGAP001500-RA
AGAP004104-RB
AGAP001272-RA
AGAP009693-RA
AGAP009224-RB
AGAP003263-RA
AGAP029804-RC
AGAP007489-RB
AGAP003131-RA
AGAP001993-RA
AGAP008881-RA
AGAP009447-RA
AGAP006678-RA
AGAP029807-RB
AGAP010655-RB
AGAP003565-RA
AGAP002665-RA
AGAP004080-RA
AGAP003660-RA
AGAP029906-RA
AGAP005164-RA
AGAP006655-RA
AGAP008845-RA
AGAP008862-RA
AGAP005570-RA
AGAP001726-RA
AGAP011944-RA
AGAP007778-RA
AGAP000528-RA
AGAP002381-RA
AGAP005115-RA
AGAP009511-RB
AGAP000763-RA
AGAP029522.R524
AGAP002459-RA
AGAP008412-RD
AGAP009487-RA
AGAP005419-RA
AGAP009619-RA
AGAP029196-RA
AGAP008047-RA
AGAP006514-RA
AGAP005039-RA
AGAP002386-RA
AGAP009085-RA
AGAP004372-RA
AGAP005324-RB
AGAP002578-RB
AGAP003504-RA
AGAP002293-RA
AGAP006120-RA
AGAP029808-RA
AGAP004767-RA
AGAP003439-RA
AGAP004246-RC
AGAP001757-RA
AGAP011764-RA
AGAP005168-RA
AGAP000185-RA
AGAP001412-RA
AGAP028025-RA
AGAP008813.R753
AGAP010593-RA
AGAP029504-RB
AGAP028652-RA
AGAP007763-RA
AGAP004374-RA
AGAP000317-RA
AGAP009117-RB
AGAP029508-RC
AGAP005378.R475
AGAP005075-RB
AGAP001751-RE
AGAP006592-RA
AGAP000562-RA
AGAP028620-RA
AGAP004890-RB
AGAP010556-RA
AGAP009571-RA
AGAP001902-RA
AGAP000075.R722
AGAP008137-RA
AGAP007642-RC
AGAP008984-RA
AGAP006376-RB
AGAP003439-RD
AGAP006668-RA
AGAP006473-RA
AGAP007181-RA
AGAP000329-RA
AGAP029265-RA
AGAP006158-RA
AGAP029300-RA
AGAP003124-RA
AGAP000146.R731
AGAP008708-RA
AGAP029548-RA
AGAP007373-RA
AGAP004656.R601
AGAP012019-RA
AGAP006283-RB
AGAP009335-RA
AGAP002192-RB
AGAP009583-RB
AGAP002476-RA
AGAP004119-RA
AGAP005972-RA
AGAP013500.R388
AGAP009047-RA
AGAP012367-RA
AGAP004753-RB
AGAP009565-RA
AGAP013294-RA
AGAP001735-RA
AGAP011180-RA
AGAP013008-RA
AGAP005241-RA
AGAP007530-RB
AGAP003796-RA
AGAP002986-RA
AGAP029944.R6
AGAP004052-RA
AGAP001141-RB
AGAP010937-RA
AGAP005897-RA
AGAP004081-RA
AGAP029658-RA
AGAP003129-RA
AGAP029466-RA
AGAP011109-RA
AGAP003159-RA
AGAP001027-RC
AGAP029048-RA
AGAP010843-RA
AGAP010063-RA
AGAP000986-RA
AGAP001404-RA
AGAP008253-RA
AGAP011192-RA
AGAP004224-RA
AGAP001478-RA
AGAP008130-RA
AGAP005774-RA
AGAP003359-RA
AGAP012202-RA
AGAP000254-RA
AGAP002896-RB
AGAP006657-RA
AGAP007494-RB
AGAP003769-RA
AGAP003312-RA
AGAP002656-RA
AGAP008936-RA
AGAP010710-RB
AGAP000456-RA
AGAP008185-RA
AGAP005629-RA
AGAP029597-RA
AGAP002877-RA
AGAP010475-RA
AGAP009114-RA
AGAP029507-RA
AGAP029310-RA
AGAP028599-RA
AGAP004585-RA
AGAP010206-RA
AGAP028617-RA
AGAP001018-RA
AGAP010396-RA
AGAP006681-RA
AGAP001953-RA
AGAP002281-RA
AGAP009809-RA
AGAP013180-RA
AGAP001397-RA
AGAP004437-RC
AGAP000747-RA
AGAP001559-RA
AGAP005192-RA
AGAP006807-RA
AGAP008906-RA
AGAP005378.R473
AGAP001081-RA
AGAP002217-RA
AGAP000869.R694
AGAP003238-RC
AGAP006884-RA
AGAP007839.R200
AGAP001522-RA
AGAP004143-RA
AGAP002758-RA
AGAP011036-RA
AGAP010345-RA
AGAP029805-RA
AGAP006133-RA
AGAP005352.R471
AGAP012201-RA
AGAP001367-RA
AGAP001362-RA
AGAP029614-RB
AGAP004291-RA
AGAP011921-RA
AGAP029397-RA
AGAP029810-RA
AGAP005536.R238
AGAP008709-RA
AGAP005302-RA
AGAP004096-RB
AGAP005961-RA
AGAP013441-RA
AGAP001135-RA
AGAP008181-RA
AGAP001802-RB
AGAP009682-RA
AGAP010757-RA
AGAP004491-RA
AGAP008697-RA
AGAP000061-RB
AGAP010982-RA
AGAP006887-RA
AGAP001039-RA
AGAP008228-RA
AGAP005989-RA
AGAP009399-RA
AGAP005819-RA
AGAP002421-RA
AGAP006592-RC
AGAP006900-RA
AGAP007832-RB
AGAP029845-RA
AGAP004990-RA
AGAP003090-RA
AGAP003905-RA
AGAP003794-RB
AGAP006574-RA
AGAP002242-RA
AGAP008910.R142
AGAP011135-RA
AGAP004801-RA
AGAP001777-RA
AGAP002736-RB
AGAP000703.R361
AGAP028190-RB
AGAP006885-RA
AGAP028730-RB
AGAP009893-RC
AGAP009317-RA
AGAP006735-RA
AGAP000188-RB
AGAP008352-RA
AGAP029443-RA
AGAP010436.R635
AGAP004039-RA
AGAP007775-RA
AGAP029474-RB
AGAP000792-RA
AGAP010355.R322
AGAP010245-RA
AGAP028430-RA
AGAP000998-RA
AGAP000286-RA
AGAP011177-RA
AGAP005628-RA
AGAP005391-RA
AGAP013018-RA
AGAP007957-RB
AGAP002728-RB
AGAP005176-RA
AGAP012368-RA
AGAP003820-RA
AGAP010190-RA
AGAP029600-RA
AGAP005020.R230
AGAP000433-RB
AGAP001326-RA
AGAP006355-RA
AGAP010096-RA
AGAP011965-RA
AGAP007923-RA
AGAP004943-RC
AGAP008563-RA
AGAP000452-RA
AGAP005799-RA
AGAP011732-RA
AGAP011838-RA
AGAP003190-RA
AGAP029253-RA
AGAP001451.R292
AGAP005737-RA
AGAP005761-RA
AGAP008149-RA
AGAP011685-RA
AGAP000483-RB
AGAP010286-RB
AGAP006656-RB
AGAP002246-RA
AGAP002997-RB
AGAP009914-RA
AGAP011050-RA
AGAP002951-RA
AGAP009688-RA
AGAP002680-RA
AGAP004912.R42
AGAP003679-RA
AGAP005147-RA
AGAP028653.R391
AGAP002710-RA
AGAP013458-RB
AGAP005699-RA
AGAP010713-RA
AGAP003894-RA
AGAP002143-RA
AGAP011426-RA
AGAP007478-RA
AGAP029118-RA
AGAP004854-RA
AGAP011422-RA
AGAP003279-RA
AGAP008422-RA
AGAP029086-RA
AGAP029528.R227
AGAP012199-RA
AGAP007863-RA
AGAP007803.R399
AGAP001916-RA
AGAP029444-RA
AGAP004711-RA
AGAP007978-RA
AGAP007204-RA
AGAP002028-RA
AGAP008725-RA
AGAP008348-RA
AGAP011061-RA
AGAP029674-RA
AGAP004603-RA
AGAP003137-RA
AGAP001324-RA
AGAP003268.R252
AGAP002438-RB
AGAP000222-RA
AGAP010041-RA
AGAP005119-RA
AGAP001761-RA
AGAP005953-RA
AGAP007518-RA
AGAP010302-RA
AGAP010143-RA
AGAP002829-RA
AGAP007422-RA
AGAP004685-RA
AGAP002732-RC
AGAP010518-RA
AGAP011534-RA
AGAP006888-RA
AGAP000924-RA
AGAP005863-RA
AGAP008392-RA
AGAP011405-RA
AGAP029271-RA
AGAP012523-RA
AGAP006741-RA
AGAP003125-RA
AGAP007808-RA
AGAP007835-RA
AGAP005484-RA
AGAP010551.R186
AGAP009992-RA
AGAP028184-RA
AGAP002335-RB
AGAP010115-RA
AGAP001696-RA
AGAP005527-RA
AGAP006439-RA
AGAP028623-RA
AGAP029985.R830
AGAP010035-RA
AGAP010339-RA
AGAP007772-RA
AGAP029851-RA
AGAP002609-RA
AGAP006665-RA
AGAP010337-RC
AGAP013017-RA
AGAP010388-RA
AGAP000884-RA
AGAP000850-RA
AGAP001645-RA
AGAP010061-RA
AGAP029133-RA
AGAP001384-RA
AGAP009406-RA
AGAP004186-RA
AGAP004059-RA
AGAP009886-RA
AGAP013145-RB
AGAP005187-RA
AGAP010168-RA
AGAP009189-RA
AGAP006819-RA
AGAP029608-RB
AGAP006653-RB
AGAP028490-RA
AGAP004527-RA
AGAP007012-RB
AGAP013289-RA
AGAP029540-RB
AGAP006045-RB
AGAP002084-RB
AGAP001895-RA
AGAP012960-RA
AGAP028205-RA
AGAP005135-RA
AGAP005561-RA
AGAP029458-RA
AGAP006680-RA
AGAP009486-RB
AGAP006758-RA
AGAP010837-RA
AGAP010686-RA
AGAP008247-RA
AGAP009126.R774
AGAP008430-RA
AGAP007018-RA
AGAP001286-RA
AGAP005881-RA
AGAP001133-RA
AGAP001398-RA
AGAP006940-RA
AGAP010835-RA
AGAP002069-RA
AGAP004402-RB
AGAP003439-RC
AGAP013032-RA
AGAP009190-RA
AGAP003983-RA
AGAP029051-RD
AGAP003439-RB
AGAP008098-RA
AGAP001897-RA
AGAP002060-RA
AGAP010656-RA
AGAP004409-RA
AGAP003868-RA
AGAP005906-RA
AGAP001480-RD
AGAP012836-RA
AGAP008113-RB
AGAP010891-RA
AGAP010882-RA
AGAP029346-RA
AGAP008393-RA
AGAP029521-RA
AGAP004934-RA
AGAP011545-RA
AGAP000713-RA
AGAP004624-RA
AGAP004864-RA
AGAP001411-RB
AGAP003591-RA
AGAP004306-RA
AGAP011626-RA
AGAP001646-RA
AGAP002086-RA
AGAP001194-RA
AGAP006451-RA
AGAP000562-RB
AGAP004940-RB
AGAP005305-RB
AGAP005551-RA
AGAP029523-RA
AGAP013524-RA
AGAP029480-RA
AGAP011474-RA
AGAP012333-RA
AGAP005244.R464
AGAP003158-RA
AGAP002789-RA
AGAP029535-RA
AGAP003635-RA
AGAP007578-RA
AGAP006357-RA
AGAP008746-RA
AGAP005770-RA
AGAP000735-RB
AGAP001320-RA
AGAP010338-RA
AGAP006251-RA
AGAP000189-RA
AGAP009125-RA
AGAP006496-RA
AGAP010490-RB
AGAP003525-RA
AGAP002662-RA
AGAP003486-RA
AGAP000074.R381
AGAP004423-RA
AGAP009400-RA
AGAP004479-RA
AGAP013145-RC
AGAP000159-RA
AGAP001952-RA
AGAP008694-RA
AGAP029513-RA
AGAP003329-RA
AGAP029612-RA
AGAP012017-RA
AGAP003047-RC
AGAP005661.R243
AGAP007989-RA
AGAP002576-RA
AGAP009868-RA
AGAP028188-RB
AGAP001533-RA
AGAP003794-RA
AGAP013387-RA
AGAP028580-RA
AGAP011447-RA
AGAP011881-RA
AGAP001451.R293
AGAP009826-RA
AGAP003607-RA
AGAP000029.R704
AGAP001159-RA
AGAP000141-RA
AGAP009210-RA
AGAP003364-RA
AGAP029812-RA
AGAP005813-RA
AGAP007006-RA
AGAP001783-RB
AGAP005892-RA
AGAP002711-RD
AGAP010408.R109
AGAP008710-RA
AGAP008437-RA
AGAP029991.R843
AGAP005583.R491
AGAP003527-RA
AGAP027984-RA
AGAP005578-RA
AGAP002475-RA
AGAP011875-RA
AGAP000686-RA
AGAP028592-RA
AGAP010611-RA
AGAP005943-RB
AGAP005155.R461
AGAP008970-RA
AGAP006965-RA
AGAP029520-RA
AGAP007080-RA
AGAP000591-RA
AGAP005472-RA
AGAP002678-RA
AGAP007731-RA
AGAP002290-RA
AGAP010486-RA
AGAP002354-RA
AGAP007928-RA
AGAP012258-RB
AGAP002599-RA
AGAP004308-RA
AGAP006528-RA
AGAP010959-RA
AGAP004188-RA
AGAP007544-RA
AGAP004144-RA
AGAP009816-RA
AGAP010767-RA
AGAP008576-RA
AGAP010454-RA
AGAP010629-RA
AGAP006041-RA
AGAP003540-RA
AGAP012273-RA
AGAP007317-RA
AGAP007545-RB
AGAP005568-RA
AGAP011102-RA
AGAP013406-RA
AGAP007417-RA
AGAP004310-RA
AGAP003812-RA
AGAP011816-RA
AGAP003860-RC
AGAP011495-RA
AGAP013380-RA
AGAP000945-RA
AGAP004471-RA
AGAP013014-RA
AGAP011640-RA
AGAP012009-RA
AGAP012246-RA
AGAP002110-RA
AGAP011774-RA
AGAP010805-RA
AGAP001157-RA
AGAP004546-RA
AGAP003537-RB
AGAP008651-RA
AGAP000668-RA
AGAP009939-RA
AGAP004353-RA
AGAP008312-RA
AGAP011153-RA
AGAP005035-RA
AGAP008831-RA
AGAP004545-RA
AGAP011404-RA
AGAP006534-RA
AGAP004560-RA
AGAP013458-RA
AGAP011717-RA
AGAP010800-RC
AGAP010800-RD
AGAP007010-RA
AGAP029533-RA
AGAP029455-RA
AGAP008331-RA
AGAP005555-RA
AGAP009030-RA
AGAP029131-RA
AGAP002334-RA
AGAP004937-RA
AGAP001877-RA
AGAP009074.R769
AGAP000684-RA
AGAP002355-RB
AGAP010800-RB
AGAP008160-RA
AGAP011275-RA
AGAP007925-RB
AGAP010494-RA
AGAP009742-RA
AGAP005088.R459
AGAP005294-RA
AGAP001702-RA
AGAP009305.R792
AGAP012417-RA
AGAP009075-RA
AGAP002059-RA
AGAP006686-RA
AGAP000255-RB
AGAP010909-RA
AGAP005425-RA
AGAP012363-RA
AGAP000245-RA
AGAP000810-RA
AGAP002321-RA
AGAP013577-RA
AGAP010291-RB
AGAP008790.R201
AGAP003545-RA
AGAP003899-RA
AGAP003755-RA
AGAP029368-RA
AGAP010834-RA
AGAP013275-RA
AGAP007685-RA
AGAP011139-RA
AGAP002578-RA
AGAP002949-RA
AGAP013257-RA
AGAP000339-RA
AGAP000727.R667
AGAP001391-RA
AGAP005037-RA
AGAP005574-RA
AGAP010402-RA
AGAP028425-RA
AGAP001987-RA
AGAP000829-RA
AGAP009329.R794
AGAP029453-RB
AGAP029238-RB
AGAP011138-RB
AGAP002514-RA
AGAP004776-RA
AGAP008317-RA
AGAP001166-RA
AGAP008614-RA
AGAP004477-RA
AGAP028678-RA
AGAP001879-RA
AGAP002527-RA
AGAP010988-RA
AGAP007613-RA
AGAP028365-RA
AGAP010655-RA
AGAP003365-RA
AGAP006387-RA
AGAP000869.R693
AGAP007325-RA
AGAP000560-RA
AGAP010712-RA
AGAP006340-RC
AGAP007734.R737
AGAP003207-RA
AGAP009980-RA
AGAP009603.R420
AGAP005721-RA
AGAP007723-RA
AGAP002966-RA
AGAP003524-RA
AGAP004683-RA
AGAP005619.R58
AGAP011494-RA
AGAP028682-RA
AGAP002266-RB
AGAP010801-RA
AGAP002915-RA
AGAP001234-RA
AGAP006431-RA
AGAP001653-RB
AGAP006428-RA
AGAP009320-RA
AGAP008869-RA
AGAP007062-RA
AGAP005359-RA
AGAP007567-RA
AGAP002469-RA
AGAP003821-RA
AGAP004039-RB
AGAP000954-RD
AGAP010297-RA
AGAP000178-RA
AGAP006055-RA
AGAP029976.R813
AGAP010566-RA
AGAP029534-RA
AGAP009084-RA
AGAP003014-RA
AGAP008105-RA
AGAP006271-RA
AGAP004780-RA
AGAP004259-RA
AGAP010836-RA
AGAP007413-RA
AGAP012229-RA
AGAP005111-RB
AGAP011398-RA
AGAP007729.R64
AGAP011589-RA
AGAP005675-RA
AGAP002388-RA
AGAP029129-RA
AGAP004023-RA
AGAP012499-RA
AGAP006933-RA
AGAP007164-RA
AGAP013051-RA
AGAP009083-RA
AGAP005771-RA
AGAP001391-RB
AGAP013190-RA
AGAP003649-RB
AGAP002943-RA
AGAP003128-RA
AGAP028508-RA
AGAP009846-RA
AGAP009290-RA
AGAP004222-RA
AGAP003790-RC
AGAP007892-RA
AGAP008661-RA
AGAP004521-RA
AGAP011768-RA
AGAP000116-RA
AGAP006173-RA
AGAP008646-RA
AGAP003070-RA
AGAP012225-RA
AGAP005644-RA
AGAP010393-RA
AGAP010406-RA
AGAP004691.R436
AGAP006921-RB
AGAP007107-RA
AGAP029123-RA
AGAP001227-RA
AGAP001421-RA
AGAP005467-RB
AGAP000355-RA
AGAP013357-RA
AGAP003273-RA
AGAP029772-RA
AGAP005731-RA
AGAP007902-RA
AGAP004555-RA
AGAP003282-RA
AGAP008026-RA
AGAP001975-RA
AGAP010397-RA
AGAP006601-RB
AGAP006065-RA
AGAP007376-RA
AGAP003512-RA
AGAP000295-RA
AGAP005120-RA
AGAP010697-RA
AGAP013286-RB
AGAP009538-RA
AGAP011078-RA
AGAP008559-RB
AGAP006111-RA
AGAP002492-RA
AGAP002597-RA
AGAP007785-RA
AGAP004066-RA
AGAP005901-RD
AGAP008516-RA
AGAP008135-RA
AGAP029549-RA
AGAP000660-RA
AGAP001488.R426
AGAP002830-RA
AGAP006384-RA
AGAP000446-RA
AGAP002272-RC
AGAP000653-RA
AGAP011271-RA
AGAP007538-RA
AGAP001535-RA
AGAP013346-RA
AGAP006270-RA
AGAP005268-RA
AGAP000042-RA
AGAP003506-RA
AGAP007389-RA
AGAP002709-RA
AGAP001368-RB
AGAP003181-RA
AGAP002458-RA
AGAP004344-RA
AGAP008875-RA
AGAP007623-RA
AGAP002152-RA
AGAP009180-RA
AGAP004327-RA
AGAP010379.R327
AGAP004756.R33
AGAP003206-RA
AGAP001947-RA
AGAP008007-RA
AGAP010480-RB
AGAP004905-RA
AGAP010202-RA
AGAP005226-RA
AGAP002942-RB
AGAP011659-RA
AGAP008877-RA
AGAP008575-RA
AGAP010720-RA
AGAP010501-RA
AGAP029989.R839
AGAP001688-RA
AGAP005030-RB
AGAP002132-RA
AGAP005537-RA
AGAP002671-RA
AGAP006825-RA
AGAP004723-RA
AGAP010770-RA
AGAP003606-RA
AGAP028433-RA
AGAP001373-RA
AGAP001475-RA
AGAP009543-RA
AGAP008700-RA
AGAP001472-RA
AGAP005635-RA
AGAP010607-RA
AGAP009167-RA
AGAP011959-RA
AGAP029042-RA
AGAP028136-RA
AGAP005745-RA
AGAP000830-RA
AGAP003853-RA
AGAP029908-RA
AGAP011217-RA
AGAP012290-RA
AGAP005240-RA
AGAP004573-RA
AGAP010264-RA
AGAP005245-RA
AGAP004548-RA
AGAP003544-RA
AGAP029767-RA
AGAP009929-RB
AGAP010204-RA
AGAP007247-RB
AGAP006896-RA
AGAP010681-RA
AGAP005735-RA
AGAP028411-RA
AGAP011118-RA
AGAP002510-RA
AGAP007704-RA
AGAP002139-RA
AGAP004692-RD
AGAP011536-RA
AGAP010006-RA
AGAP004174-RA
AGAP003118-RA
AGAP002982-RA
AGAP007096-RA
AGAP012002-RA
AGAP012403-RA
AGAP010230-RA
AGAP011962-RB
AGAP002024-RA
AGAP002947-RA
AGAP000868.R691
AGAP013462-RA
AGAP011892-RA
AGAP003385-RA
AGAP003997-RB
AGAP002651-RA
AGAP008508-RA
AGAP009910-RA
AGAP000726.R666
AGAP008827-RA
AGAP003023-RA
AGAP000146.R730
AGAP007894-RA
AGAP006659-RA
AGAP028452-RA
AGAP001958-RA
AGAP005111-RA
AGAP006028-RC
AGAP000780-RA
AGAP001361-RA
AGAP010790-RA
AGAP010699-RA
AGAP002258-RA
AGAP029109-RB
AGAP006073-RA
AGAP002968-RA
AGAP007804-RA
AGAP001298.R273
AGAP029645-RA
AGAP008885-RA
AGAP000015-RB
AGAP005366-RA
AGAP003940-RA
AGAP000136-RA
AGAP003817-RA
AGAP009997-RA
AGAP004251-RA
AGAP002288-RA
AGAP002686-RA
AGAP001716-RA
AGAP011835-RA
AGAP002902-RA
AGAP001102-RA
AGAP029454-RA
AGAP002215-RA
AGAP008611-RA
AGAP003760-RA
AGAP006660-RA
AGAP001487.R571
AGAP013143-RA
AGAP005362-RA
AGAP003914-RB
AGAP003858-RA
AGAP004363-RA
AGAP010009-RA
AGAP006606-RA
AGAP028609-RA
AGAP002260-RA
AGAP008698-RA
AGAP009239-RA
AGAP010071-RA
AGAP000853-RA
AGAP002648-RA
AGAP006436-RB
AGAP008639-RA
AGAP000861-RA
AGAP003759-RA
AGAP004438-RA

## Sheet: Supplementary Table 5. C
source	term_name	term_id	adjusted_p_value	negative_log10_of_adjusted_p_value	term_size	query_size	intersection_size	effective_domain_size	intersections
GO:MF	protein binding	GO:0005515	1.05027e-27	26.9787	2333	1413	400	13832	AGAP011540-RA,AGAP011462-RA,AGAP001429-RA,AGAP009594-RA,AGAP000041-RA,AGAP006627-RA,AGAP009318-RA,AGAP011296-RA,AGAP007160-RB,AGAP008689-RB,AGAP029909-RC,AGAP006882-RA,AGAP012241-RA,AGAP001570-RA,AGAP003120-RA,AGAP010786-RA,AGAP011686-RA,AGAP003965-RA,AGAP008533-RA,AGAP007587-RB,AGAP011313-RA,AGAP008003-RA,AGAP003823-RA,AGAP002438-RA,AGAP013233-RA,AGAP012726-RA,AGAP007970-RA,AGAP000243-RA,AGAP008…
GO:MF	binding	GO:0005488	4.01779e-20	19.396	6128	1413	799	13832	AGAP011540-RA,AGAP003541-RA,AGAP011462-RA,AGAP001429-RA,AGAP000277-RA,AGAP000051-RA,AGAP009594-RA,AGAP000041-RA,AGAP009022-RA,AGAP006627-RA,AGAP001319-RA,AGAP009318-RA,AGAP010787-RA,AGAP011296-RA,AGAP007160-RB,AGAP008689-RB,AGAP029909-RC,AGAP006882-RA,AGAP003284-RA,AGAP012241-RA,AGAP001570-RA,AGAP003120-RA,AGAP010786-RA,AGAP009088-RA,AGAP011686-RA,AGAP003965-RA,AGAP000651-RB,AGAP010893-RA,AGAP008…
GO:MF	molecular_function	GO:0003674	5.15069e-15	14.2881	9067	1413	1066	13832	AGAP011540-RA,AGAP003541-RA,AGAP011462-RA,AGAP001429-RA,AGAP000277-RA,AGAP000051-RA,AGAP008843-RA,AGAP006830-RA,AGAP009616-RA,AGAP009594-RA,AGAP004455-RA,AGAP000041-RA,AGAP008842-RA,AGAP009022-RA,AGAP010142-RB,AGAP006627-RA,AGAP005034-RA,AGAP001319-RA,AGAP009318-RA,AGAP010787-RA,AGAP011296-RA,AGAP007160-RB,AGAP008689-RB,AGAP003709-RD,AGAP028097-RA,AGAP007662-RA,AGAP006115-RA,AGAP007348-RA,AGAP029…
GO:MF	DNA binding	GO:0003677	1.49075e-12	11.8266	970	1413	176	13832	AGAP010787-RA,AGAP009088-RA,AGAP003965-RA,AGAP010919-RA,AGAP007974-RA,AGAP002607-RA,AGAP007973-RA,AGAP004956-RA,AGAP008567-RA,AGAP007954-RA,AGAP007972-RA,AGAP011548-RA,AGAP006062-RA,AGAP002434-RC,AGAP003562-RA,AGAP007985-RA,AGAP029503-RA,AGAP001820-RA,AGAP010938-RA,AGAP001619-RA,AGAP004275-RA,AGAP010219-RA,AGAP007063-RA,AGAP000061-RA,AGAP003213-RA,AGAP007517-RA,AGAP000662-RB,AGAP009542-RA,AGAP009…
GO:MF	nucleic acid binding	GO:0003676	1.04804e-08	7.97962	1806	1413	267	13832	AGAP003541-RA,AGAP010787-RA,AGAP009088-RA,AGAP003965-RA,AGAP010919-RA,AGAP007974-RA,AGAP004982-RA,AGAP011956-RA,AGAP002607-RA,AGAP007973-RA,AGAP004956-RA,AGAP004588-RA,AGAP008567-RA,AGAP011541-RA,AGAP007954-RA,AGAP007972-RA,AGAP011548-RA,AGAP006062-RA,AGAP002434-RC,AGAP003562-RA,AGAP008528-RB,AGAP011047-RA,AGAP007985-RA,AGAP029503-RA,AGAP002875-RA,AGAP001820-RA,AGAP001165-RA,AGAP010938-RA,AGAP005…
GO:MF	cytoskeletal protein binding	GO:0008092	1.17673e-08	7.92932	266	1413	64	13832	AGAP001429-RA,AGAP001570-RA,AGAP003120-RA,AGAP012726-RA,AGAP004416-RA,AGAP006934-RA,AGAP010336-RA,AGAP007592-RA,AGAP005850-RA,AGAP011141-RA,AGAP000561-RA,AGAP002434-RC,AGAP029051-RF,AGAP007832-RA,AGAP005042-RA,AGAP004018-RA,AGAP000235-RA,AGAP000187-RA,AGAP002685-RA,AGAP010673-RA,AGAP008854-RA,AGAP006324-RA,AGAP008362-RA,AGAP012185-RA,AGAP002427-RA,AGAP008896-RA,AGAP011097-RA,AGAP003805-RA,AGAP009…
GO:MF	small molecule binding	GO:0036094	1.19204e-07	6.92371	2878	1413	386	13832	AGAP003541-RA,AGAP000277-RA,AGAP000051-RA,AGAP001319-RA,AGAP007160-RB,AGAP009088-RA,AGAP000651-RB,AGAP011459-RA,AGAP007587-RB,AGAP000579-RA,AGAP013233-RA,AGAP004437-RD,AGAP007974-RA,AGAP007970-RA,AGAP003869-RA,AGAP007646-RA,AGAP007598-RA,AGAP004397-RB,AGAP005290-RA,AGAP003975-RA,AGAP005567-RA,AGAP008133-RA,AGAP005557-RD,AGAP002441-RA,AGAP003405-RA,AGAP009746-RA,AGAP002858-RD,AGAP012010-RB,AGAP007…
GO:MF	tubulin binding	GO:0015631	1.69223e-07	6.77154	111	1413	35	13832	AGAP001429-RA,AGAP001570-RA,AGAP003120-RA,AGAP012726-RA,AGAP004416-RA,AGAP006934-RA,AGAP010336-RA,AGAP007592-RA,AGAP005850-RA,AGAP011141-RA,AGAP000561-RA,AGAP002434-RC,AGAP029051-RF,AGAP002685-RA,AGAP008854-RA,AGAP002427-RA,AGAP008896-RA,AGAP003805-RA,AGAP004033-RA,AGAP002293-RA,AGAP010396-RA,AGAP007923-RA,AGAP009914-RA,AGAP001897-RA,AGAP001194-RA,AGAP000159-RA,AGAP001783-RB,AGAP010611-RA,AGAP002…
GO:MF	ion binding	GO:0043167	3.04165e-07	6.51689	2792	1413	374	13832	AGAP003541-RA,AGAP000277-RA,AGAP000051-RA,AGAP001319-RA,AGAP007160-RB,AGAP009088-RA,AGAP000651-RB,AGAP011459-RA,AGAP007587-RB,AGAP013233-RA,AGAP004437-RD,AGAP007974-RA,AGAP007970-RA,AGAP003869-RA,AGAP007646-RA,AGAP007598-RA,AGAP004397-RB,AGAP005290-RA,AGAP003975-RA,AGAP005567-RA,AGAP008133-RA,AGAP005557-RD,AGAP002441-RA,AGAP003405-RA,AGAP009746-RA,AGAP002858-RD,AGAP012010-RB,AGAP002471-RA,AGAP005…
GO:MF	organic cyclic compound binding	GO:0097159	4.43612e-07	6.353	2987	1413	395	13832	AGAP003541-RA,AGAP000051-RA,AGAP010787-RA,AGAP009088-RA,AGAP003965-RA,AGAP000651-RB,AGAP010893-RA,AGAP011459-RA,AGAP007587-RB,AGAP000579-RA,AGAP010919-RA,AGAP007974-RA,AGAP004982-RA,AGAP007598-RA,AGAP003975-RA,AGAP005567-RA,AGAP003405-RA,AGAP009746-RA,AGAP011956-RA,AGAP002858-RD,AGAP012010-RB,AGAP007593-RA,AGAP002607-RA,AGAP002471-RA,AGAP029104-RB,AGAP007973-RA,AGAP004956-RA,AGAP010336-RA,AGAP007…
GO:MF	microtubule binding	GO:0008017	1.20407e-06	5.91935	82	1413	28	13832	AGAP001429-RA,AGAP001570-RA,AGAP003120-RA,AGAP012726-RA,AGAP006934-RA,AGAP007592-RA,AGAP005850-RA,AGAP000561-RA,AGAP002434-RC,AGAP029051-RF,AGAP002685-RA,AGAP008854-RA,AGAP002427-RA,AGAP008896-RA,AGAP004033-RA,AGAP010396-RA,AGAP007923-RA,AGAP009914-RA,AGAP001194-RA,AGAP000159-RA,AGAP001783-RB,AGAP010611-RA,AGAP002334-RA,AGAP029453-RB,AGAP002527-RA,AGAP001227-RA,AGAP007623-RA,AGAP002510-RA
GO:MF	protein-macromolecule adaptor activity	GO:0030674	9.57056e-06	5.01906	225	1413	51	13832	AGAP028097-RA,AGAP006063-RA,AGAP009574-RA,AGAP012008-RA,AGAP011548-RA,AGAP005042-RA,AGAP009558-RA,AGAP007166-RA,AGAP002840-RA,AGAP009930-RA,AGAP029814-RA,AGAP028643-RA,AGAP002665-RA,AGAP000317-RA,AGAP012367-RA,AGAP011192-RA,AGAP004224-RA,AGAP010206-RA,AGAP013441-RA,AGAP011135-RA,AGAP004801-RA,AGAP028730-RB,AGAP005147-RA,AGAP028184-RA,AGAP010035-RA,AGAP000850-RA,AGAP001645-RA,AGAP009886-RA,AGAP006…
GO:MF	ATP-dependent activity, acting on DNA	GO:0008094	1.02508e-05	4.98924	69	1413	24	13832	AGAP009746-RA,AGAP004956-RA,AGAP006062-RA,AGAP001820-RA,AGAP004275-RA,AGAP010219-RA,AGAP005800-RA,AGAP009047-RA,AGAP013180-RA,AGAP001135-RA,AGAP005819-RA,AGAP007775-RA,AGAP003190-RA,AGAP004685-RA,AGAP007417-RA,AGAP012009-RA,AGAP005035-RA,AGAP009980-RA,AGAP001234-RA,AGAP010720-RA,AGAP009910-RA,AGAP010699-RA,AGAP028609-RA,AGAP008698-RA
GO:MF	adenyl nucleotide binding	GO:0030554	1.07625e-05	4.96809	831	1413	134	13832	AGAP000651-RB,AGAP007587-RB,AGAP007598-RA,AGAP005567-RA,AGAP009746-RA,AGAP002858-RD,AGAP012010-RB,AGAP007593-RA,AGAP029104-RB,AGAP004956-RA,AGAP010336-RA,AGAP007592-RA,AGAP006960-RA,AGAP000561-RA,AGAP006062-RA,AGAP011441-RA,AGAP003180-RA,AGAP009568-RA,AGAP004008-RA,AGAP008528-RB,AGAP004940-RA,AGAP009317-RB,AGAP001820-RA,AGAP004112-RA,AGAP003874-RC,AGAP006490-RA,AGAP029538-RC,AGAP006427-RA,AGAP009…
GO:MF	transferase activity, transferring phosphorus-containing groups	GO:0016772	1.53323e-05	4.81439	420	1413	79	13832	AGAP007587-RB,AGAP007598-RA,AGAP005567-RA,AGAP012010-RB,AGAP029104-RB,AGAP006960-RA,AGAP003180-RA,AGAP004008-RA,AGAP009317-RB,AGAP004112-RA,AGAP003874-RC,AGAP006490-RA,AGAP029538-RC,AGAP004596-RA,AGAP005216-RA,AGAP003157-RA,AGAP009961-RA,AGAP005884-RA,AGAP002932-RA,AGAP003648-RA,AGAP004615-RA,AGAP005939-RA,AGAP029638-RA,AGAP008881-RA,AGAP007778-RA,AGAP000763-RA,AGAP004890-RB,AGAP007642-RC,AGAP009…
GO:MF	molecular adaptor activity	GO:0060090	2.01653e-05	4.69539	243	1413	53	13832	AGAP028097-RA,AGAP006063-RA,AGAP009574-RA,AGAP012008-RA,AGAP011548-RA,AGAP005042-RA,AGAP009558-RA,AGAP007166-RA,AGAP002840-RA,AGAP009930-RA,AGAP029814-RA,AGAP028643-RA,AGAP010655-RB,AGAP002665-RA,AGAP000317-RA,AGAP012367-RA,AGAP011192-RA,AGAP004224-RA,AGAP010206-RA,AGAP013441-RA,AGAP006574-RA,AGAP011135-RA,AGAP004801-RA,AGAP028730-RB,AGAP005147-RA,AGAP028184-RA,AGAP010035-RA,AGAP000850-RA,AGAP001…
GO:MF	purine nucleotide binding	GO:0017076	2.99919e-05	4.523	989	1413	152	13832	AGAP003541-RA,AGAP000651-RB,AGAP011459-RA,AGAP007587-RB,AGAP007598-RA,AGAP005567-RA,AGAP003405-RA,AGAP009746-RA,AGAP002858-RD,AGAP012010-RB,AGAP007593-RA,AGAP002471-RA,AGAP029104-RB,AGAP004956-RA,AGAP010336-RA,AGAP007592-RA,AGAP006960-RA,AGAP000561-RA,AGAP006062-RA,AGAP011441-RA,AGAP003180-RA,AGAP009568-RA,AGAP004008-RA,AGAP008528-RB,AGAP004940-RA,AGAP009317-RB,AGAP001820-RA,AGAP004112-RA,AGAP005…
GO:MF	catalytic activity, acting on DNA	GO:0140097	3.10995e-05	4.50725	139	1413	36	13832	AGAP009746-RA,AGAP004956-RA,AGAP006062-RA,AGAP011047-RA,AGAP001820-RA,AGAP004275-RA,AGAP010219-RA,AGAP011046-RA,AGAP006388-RA,AGAP003157-RA,AGAP004615-RA,AGAP005939-RA,AGAP005800-RA,AGAP010353-RA,AGAP009047-RA,AGAP001404-RA,AGAP013180-RA,AGAP001135-RA,AGAP004491-RA,AGAP005819-RA,AGAP008352-RA,AGAP007775-RA,AGAP003190-RA,AGAP004685-RA,AGAP007417-RA,AGAP012009-RA,AGAP008651-RA,AGAP005035-RA,AGAP009…
GO:MF	adenyl ribonucleotide binding	GO:0032559	3.19976e-05	4.49488	783	1413	126	13832	AGAP000651-RB,AGAP007587-RB,AGAP007598-RA,AGAP005567-RA,AGAP009746-RA,AGAP002858-RD,AGAP012010-RB,AGAP029104-RB,AGAP004956-RA,AGAP010336-RA,AGAP007592-RA,AGAP006960-RA,AGAP000561-RA,AGAP006062-RA,AGAP011441-RA,AGAP003180-RA,AGAP009568-RA,AGAP004008-RA,AGAP008528-RB,AGAP004940-RA,AGAP009317-RB,AGAP001820-RA,AGAP004112-RA,AGAP003874-RC,AGAP006490-RA,AGAP029538-RC,AGAP006427-RA,AGAP004275-RA,AGAP010…
GO:MF	ATP binding	GO:0005524	3.40483e-05	4.4679	776	1413	125	13832	AGAP000651-RB,AGAP007587-RB,AGAP007598-RA,AGAP005567-RA,AGAP009746-RA,AGAP002858-RD,AGAP012010-RB,AGAP029104-RB,AGAP004956-RA,AGAP010336-RA,AGAP007592-RA,AGAP006960-RA,AGAP000561-RA,AGAP006062-RA,AGAP011441-RA,AGAP003180-RA,AGAP009568-RA,AGAP004008-RA,AGAP008528-RB,AGAP009317-RB,AGAP001820-RA,AGAP004112-RA,AGAP003874-RC,AGAP006490-RA,AGAP029538-RC,AGAP006427-RA,AGAP004275-RA,AGAP010219-RA,AGAP007…
GO:MF	sequence-specific DNA binding	GO:0043565	4.08577e-05	4.38873	593	1413	101	13832	AGAP009088-RA,AGAP003965-RA,AGAP010919-RA,AGAP007973-RA,AGAP004956-RA,AGAP008567-RA,AGAP007954-RA,AGAP007972-RA,AGAP011548-RA,AGAP002434-RC,AGAP003562-RA,AGAP007985-RA,AGAP029503-RA,AGAP010938-RA,AGAP001619-RA,AGAP004275-RA,AGAP010219-RA,AGAP007063-RA,AGAP000061-RA,AGAP007517-RA,AGAP000662-RB,AGAP009542-RA,AGAP009558-RA,AGAP005800-RA,AGAP001856-RA,AGAP000474-RA,AGAP003943-RA,AGAP008796-RA,AGAP003…
GO:MF	purine ribonucleotide binding	GO:0032555	8.20601e-05	4.08587	940	1413	144	13832	AGAP003541-RA,AGAP000651-RB,AGAP011459-RA,AGAP007587-RB,AGAP007598-RA,AGAP005567-RA,AGAP003405-RA,AGAP009746-RA,AGAP002858-RD,AGAP012010-RB,AGAP002471-RA,AGAP029104-RB,AGAP004956-RA,AGAP010336-RA,AGAP007592-RA,AGAP006960-RA,AGAP000561-RA,AGAP006062-RA,AGAP011441-RA,AGAP003180-RA,AGAP009568-RA,AGAP004008-RA,AGAP008528-RB,AGAP004940-RA,AGAP009317-RB,AGAP001820-RA,AGAP004112-RA,AGAP005227-RA,AGAP003…
GO:MF	purine ribonucleoside triphosphate binding	GO:0035639	0.00012173	3.9146	930	1413	142	13832	AGAP003541-RA,AGAP000651-RB,AGAP007587-RB,AGAP007598-RA,AGAP005567-RA,AGAP003405-RA,AGAP009746-RA,AGAP002858-RD,AGAP012010-RB,AGAP002471-RA,AGAP029104-RB,AGAP004956-RA,AGAP010336-RA,AGAP007592-RA,AGAP006960-RA,AGAP000561-RA,AGAP006062-RA,AGAP011441-RA,AGAP003180-RA,AGAP009568-RA,AGAP004008-RA,AGAP008528-RB,AGAP009317-RB,AGAP001820-RA,AGAP004112-RA,AGAP005227-RA,AGAP003874-RC,AGAP006490-RA,AGAP029…
GO:MF	ribonucleotide binding	GO:0032553	0.000164797	3.78305	951	1413	144	13832	AGAP003541-RA,AGAP000651-RB,AGAP011459-RA,AGAP007587-RB,AGAP007598-RA,AGAP005567-RA,AGAP003405-RA,AGAP009746-RA,AGAP002858-RD,AGAP012010-RB,AGAP002471-RA,AGAP029104-RB,AGAP004956-RA,AGAP010336-RA,AGAP007592-RA,AGAP006960-RA,AGAP000561-RA,AGAP006062-RA,AGAP011441-RA,AGAP003180-RA,AGAP009568-RA,AGAP004008-RA,AGAP008528-RB,AGAP004940-RA,AGAP009317-RB,AGAP001820-RA,AGAP004112-RA,AGAP005227-RA,AGAP003…
GO:MF	sequence-specific double-stranded DNA binding	GO:1990837	0.000279118	3.55421	540	1413	91	13832	AGAP009088-RA,AGAP003965-RA,AGAP010919-RA,AGAP007973-RA,AGAP004956-RA,AGAP008567-RA,AGAP007954-RA,AGAP007972-RA,AGAP011548-RA,AGAP002434-RC,AGAP003562-RA,AGAP007985-RA,AGAP029503-RA,AGAP001619-RA,AGAP004275-RA,AGAP010219-RA,AGAP007063-RA,AGAP000061-RA,AGAP007517-RA,AGAP000662-RB,AGAP009542-RA,AGAP009558-RA,AGAP005800-RA,AGAP001856-RA,AGAP000474-RA,AGAP003943-RA,AGAP008796-RA,AGAP003565-RA,AGAP008…
GO:MF	enzyme binding	GO:0019899	0.000431484	3.36504	212	1413	45	13832	AGAP008533-RA,AGAP007587-RB,AGAP005850-RA,AGAP002434-RC,AGAP004940-RA,AGAP007832-RA,AGAP005042-RA,AGAP002685-RA,AGAP008262-RA,AGAP009558-RA,AGAP006127-RA,AGAP029708-RA,AGAP011933-RA,AGAP009930-RA,AGAP003263-RA,AGAP011944-RA,AGAP009571-RA,AGAP003796-RA,AGAP029466-RA,AGAP001559-RA,AGAP001081-RA,AGAP006884-RA,AGAP004291-RA,AGAP006574-RA,AGAP006355-RA,AGAP010713-RA,AGAP011534-RA,AGAP006888-RA,AGAP006…
GO:MF	nucleotide binding	GO:0000166	0.000590085	3.22909	1121	1413	162	13832	AGAP003541-RA,AGAP000651-RB,AGAP011459-RA,AGAP007587-RB,AGAP007598-RA,AGAP005567-RA,AGAP003405-RA,AGAP009746-RA,AGAP002858-RD,AGAP012010-RB,AGAP007593-RA,AGAP002471-RA,AGAP029104-RB,AGAP004956-RA,AGAP010336-RA,AGAP007592-RA,AGAP006960-RA,AGAP000561-RA,AGAP006062-RA,AGAP011441-RA,AGAP003180-RA,AGAP009568-RA,AGAP004008-RA,AGAP008528-RB,AGAP004940-RA,AGAP009317-RB,AGAP001820-RA,AGAP004112-RA,AGAP005…
GO:MF	modification-dependent protein binding	GO:0140030	0.000616086	3.21036	38	1413	15	13832	AGAP002840-RA,AGAP005963-RA,AGAP029708-RA,AGAP007788-RB,AGAP011746-RA,AGAP010345-RA,AGAP006133-RA,AGAP009992-RA,AGAP006428-RA,AGAP002597-RA,AGAP010202-RA,AGAP004723-RA,AGAP001373-RA,AGAP003853-RA,AGAP028452-RA
GO:MF	double-stranded DNA binding	GO:0003690	0.00066446	3.17753	574	1413	94	13832	AGAP009088-RA,AGAP003965-RA,AGAP010919-RA,AGAP007973-RA,AGAP004956-RA,AGAP008567-RA,AGAP007954-RA,AGAP007972-RA,AGAP011548-RA,AGAP002434-RC,AGAP003562-RA,AGAP007985-RA,AGAP029503-RA,AGAP001619-RA,AGAP004275-RA,AGAP010219-RA,AGAP007063-RA,AGAP000061-RA,AGAP007517-RA,AGAP000662-RB,AGAP009542-RA,AGAP009558-RA,AGAP006388-RA,AGAP005800-RA,AGAP001856-RA,AGAP000474-RA,AGAP003943-RA,AGAP008796-RA,AGAP003…
GO:MF	anion binding	GO:0043168	0.000758388	3.12011	1134	1413	163	13832	AGAP003541-RA,AGAP000651-RB,AGAP011459-RA,AGAP007587-RB,AGAP007970-RA,AGAP007598-RA,AGAP005567-RA,AGAP008133-RA,AGAP005557-RD,AGAP003405-RA,AGAP009746-RA,AGAP002858-RD,AGAP012010-RB,AGAP002471-RA,AGAP005910-RA,AGAP029104-RB,AGAP004956-RA,AGAP010336-RA,AGAP007592-RA,AGAP006960-RA,AGAP000561-RA,AGAP006062-RA,AGAP011441-RA,AGAP003180-RA,AGAP009568-RA,AGAP004008-RA,AGAP008528-RB,AGAP004940-RA,AGAP009…
GO:MF	nucleoside phosphate binding	GO:1901265	0.000815089	3.0888	1127	1413	162	13832	AGAP003541-RA,AGAP000651-RB,AGAP011459-RA,AGAP007587-RB,AGAP007598-RA,AGAP005567-RA,AGAP003405-RA,AGAP009746-RA,AGAP002858-RD,AGAP012010-RB,AGAP007593-RA,AGAP002471-RA,AGAP029104-RB,AGAP004956-RA,AGAP010336-RA,AGAP007592-RA,AGAP006960-RA,AGAP000561-RA,AGAP006062-RA,AGAP011441-RA,AGAP003180-RA,AGAP009568-RA,AGAP004008-RA,AGAP008528-RB,AGAP004940-RA,AGAP009317-RB,AGAP001820-RA,AGAP004112-RA,AGAP005…
GO:MF	histone binding	GO:0042393	0.00126567	2.89768	65	1413	20	13832	AGAP002840-RA,AGAP011746-RA,AGAP005075-RB,AGAP003796-RA,AGAP011192-RA,AGAP006133-RA,AGAP009992-RA,AGAP011447-RA,AGAP007544-RA,AGAP012009-RA,AGAP005035-RA,AGAP001877-RA,AGAP002597-RA,AGAP010202-RA,AGAP002132-RA,AGAP004723-RA,AGAP001373-RA,AGAP003118-RA,AGAP028452-RA,AGAP008698-RA
GO:MF	metal ion binding	GO:0046872	0.0016402	2.7851	1828	1413	242	13832	AGAP000277-RA,AGAP000051-RA,AGAP001319-RA,AGAP007160-RB,AGAP009088-RA,AGAP013233-RA,AGAP004437-RD,AGAP007974-RA,AGAP003869-RA,AGAP007646-RA,AGAP004397-RB,AGAP005290-RA,AGAP003975-RA,AGAP005567-RA,AGAP002441-RA,AGAP003405-RA,AGAP002858-RD,AGAP007973-RA,AGAP005618-RA,AGAP006209-RA,AGAP007163-RA,AGAP003339-RA,AGAP000596-RB,AGAP007954-RA,AGAP007972-RA,AGAP007530-RA,AGAP004645-RA,AGAP003562-RA,AGAP004…
GO:MF	DNA replication origin binding	GO:0003688	0.00210248	2.67727	16	1413	9	13832	AGAP004956-RA,AGAP004275-RA,AGAP010219-RA,AGAP007063-RA,AGAP005800-RA,AGAP000474-RA,AGAP001135-RA,AGAP005176-RA,AGAP010406-RA
GO:MF	cation binding	GO:0043169	0.0023827	2.62293	1846	1413	243	13832	AGAP000277-RA,AGAP000051-RA,AGAP001319-RA,AGAP007160-RB,AGAP009088-RA,AGAP013233-RA,AGAP004437-RD,AGAP007974-RA,AGAP003869-RA,AGAP007646-RA,AGAP004397-RB,AGAP005290-RA,AGAP003975-RA,AGAP005567-RA,AGAP002441-RA,AGAP003405-RA,AGAP002858-RD,AGAP007973-RA,AGAP005618-RA,AGAP006209-RA,AGAP007163-RA,AGAP003339-RA,AGAP000596-RB,AGAP007954-RA,AGAP007972-RA,AGAP007530-RA,AGAP004645-RA,AGAP003562-RA,AGAP004…
GO:MF	kinase activity	GO:0016301	0.00282555	2.5489	334	1413	60	13832	AGAP007587-RB,AGAP007598-RA,AGAP005567-RA,AGAP012010-RB,AGAP006960-RA,AGAP003180-RA,AGAP004008-RA,AGAP009317-RB,AGAP004112-RA,AGAP003874-RC,AGAP006490-RA,AGAP029538-RC,AGAP004596-RA,AGAP005216-RA,AGAP009961-RA,AGAP002932-RA,AGAP029638-RA,AGAP000763-RA,AGAP004890-RB,AGAP007642-RC,AGAP009565-RA,AGAP002986-RA,AGAP010710-RB,AGAP029507-RA,AGAP000747-RA,AGAP011036-RA,AGAP029845-RA,AGAP007957-RB,AGAP012…
GO:MF	helicase activity	GO:0004386	0.00295788	2.52902	97	1413	25	13832	AGAP009746-RA,AGAP004956-RA,AGAP008528-RB,AGAP004275-RA,AGAP010219-RA,AGAP004028-RB,AGAP007212-RA,AGAP005800-RA,AGAP001135-RA,AGAP007775-RA,AGAP005391-RA,AGAP004711-RA,AGAP002829-RA,AGAP004685-RA,AGAP012523-RA,AGAP001133-RA,AGAP010656-RA,AGAP011545-RA,AGAP003047-RC,AGAP012009-RA,AGAP009075-RA,AGAP001234-RA,AGAP010720-RA,AGAP009910-RA,AGAP028609-RA
GO:MF	ATP-dependent activity	GO:0140657	0.00617748	2.20919	395	1413	67	13832	AGAP009746-RA,AGAP002858-RD,AGAP004956-RA,AGAP007592-RA,AGAP000561-RA,AGAP006062-RA,AGAP011441-RA,AGAP009568-RA,AGAP008528-RB,AGAP001820-RA,AGAP006427-RA,AGAP004275-RA,AGAP010219-RA,AGAP004028-RB,AGAP007063-RA,AGAP007212-RA,AGAP006388-RA,AGAP001763-RA,AGAP011967-RA,AGAP005800-RA,AGAP002427-RA,AGAP001473-RA,AGAP004012-RA,AGAP007763-RA,AGAP009047-RA,AGAP010396-RA,AGAP013180-RA,AGAP001522-RA,AGAP001…
GO:MF	transferase activity	GO:0016740	0.00640797	2.19328	1185	1413	164	13832	AGAP010142-RB,AGAP007587-RB,AGAP013233-RA,AGAP007598-RA,AGAP028121-RA,AGAP004397-RB,AGAP005567-RA,AGAP012010-RB,AGAP029104-RB,AGAP000596-RB,AGAP006960-RA,AGAP003180-RA,AGAP004008-RA,AGAP002021-RA,AGAP009317-RB,AGAP008884-RA,AGAP004112-RA,AGAP003874-RC,AGAP006903-RA,AGAP006490-RA,AGAP029538-RC,AGAP002670-RB,AGAP003857-RA,AGAP004596-RA,AGAP005216-RA,AGAP006127-RA,AGAP012258-RA,AGAP003157-RA,AGAP009…
GO:MF	heterocyclic compound binding	GO:1901363	0.00671572	2.17291	1186	1413	164	13832	AGAP003541-RA,AGAP000651-RB,AGAP011459-RA,AGAP007587-RB,AGAP007598-RA,AGAP005567-RA,AGAP003405-RA,AGAP009746-RA,AGAP002858-RD,AGAP012010-RB,AGAP007593-RA,AGAP002471-RA,AGAP029104-RB,AGAP004956-RA,AGAP010336-RA,AGAP007592-RA,AGAP006960-RA,AGAP000561-RA,AGAP006062-RA,AGAP011441-RA,AGAP003180-RA,AGAP009568-RA,AGAP004008-RA,AGAP008528-RB,AGAP004940-RA,AGAP009317-RB,AGAP001820-RA,AGAP004112-RA,AGAP005…
GO:MF	methylation-dependent protein binding	GO:0140034	0.00738775	2.13149	18	1413	9	13832	AGAP002840-RA,AGAP011746-RA,AGAP006133-RA,AGAP009992-RA,AGAP006428-RA,AGAP010202-RA,AGAP004723-RA,AGAP001373-RA,AGAP028452-RA
GO:MF	ubiquitin-protein transferase activity	GO:0004842	0.00814318	2.08921	147	1413	32	13832	AGAP013233-RA,AGAP002670-RB,AGAP003857-RA,AGAP006127-RA,AGAP012366-RA,AGAP007788-RB,AGAP007870-RA,AGAP009511-RB,AGAP005324-RB,AGAP005897-RA,AGAP002758-RA,AGAP006900-RA,AGAP003090-RA,AGAP011177-RA,AGAP011965-RA,AGAP010713-RA,AGAP002028-RA,AGAP010891-RA,AGAP011474-RA,AGAP012333-RA,AGAP006041-RA,AGAP007417-RA,AGAP011275-RA,AGAP000339-RA,AGAP000355-RA,AGAP007538-RA,AGAP008575-RA,AGAP011217-RA,AGAP004…
GO:MF	protein serine/threonine kinase activity	GO:0004674	0.00850742	2.0702	174	1413	36	13832	AGAP007587-RB,AGAP007598-RA,AGAP005567-RA,AGAP003180-RA,AGAP004008-RA,AGAP004112-RA,AGAP029538-RC,AGAP009961-RA,AGAP000763-RA,AGAP009565-RA,AGAP002986-RA,AGAP029507-RA,AGAP000747-RA,AGAP012368-RA,AGAP002710-RA,AGAP007863-RA,AGAP010115-RA,AGAP001384-RA,AGAP010837-RA,AGAP008247-RA,AGAP000713-RA,AGAP003158-RA,AGAP029513-RA,AGAP029812-RA,AGAP013380-RA,AGAP002110-RA,AGAP000810-RA,AGAP029453-RB,AGAP003…
GO:MF	histone modifying activity	GO:0140993	0.00873832	2.05857	51	1413	16	13832	AGAP028643-RA,AGAP011180-RA,AGAP011192-RA,AGAP005192-RA,AGAP002246-RA,AGAP004854-RA,AGAP007978-RA,AGAP013017-RA,AGAP005187-RA,AGAP001895-RA,AGAP001877-RA,AGAP012229-RA,AGAP029129-RA,AGAP003282-RA,AGAP001535-RA,AGAP000042-RA
GO:MF	ubiquitin protein ligase activity	GO:0061630	0.0103183	1.98639	110	1413	26	13832	AGAP013233-RA,AGAP002670-RB,AGAP006127-RA,AGAP012366-RA,AGAP007788-RB,AGAP007870-RA,AGAP009511-RB,AGAP005897-RA,AGAP002758-RA,AGAP006900-RA,AGAP011177-RA,AGAP011965-RA,AGAP010713-RA,AGAP002028-RA,AGAP010891-RA,AGAP011474-RA,AGAP012333-RA,AGAP006041-RA,AGAP007417-RA,AGAP011275-RA,AGAP000339-RA,AGAP000355-RA,AGAP007538-RA,AGAP011217-RA,AGAP004573-RA,AGAP011892-RA
GO:MF	transcription regulator activity	GO:0140110	0.0131829	1.87999	698	1413	104	13832	AGAP006063-RA,AGAP009088-RA,AGAP003965-RA,AGAP010919-RA,AGAP007973-RA,AGAP008567-RA,AGAP007972-RA,AGAP011548-RA,AGAP003562-RA,AGAP007985-RA,AGAP029503-RA,AGAP001619-RA,AGAP000061-RA,AGAP007517-RA,AGAP000662-RB,AGAP009542-RA,AGAP001794-RA,AGAP002840-RA,AGAP008762-RA,AGAP003943-RA,AGAP008796-RA,AGAP028643-RA,AGAP029804-RC,AGAP003565-RA,AGAP008845-RA,AGAP005570-RA,AGAP000528-RA,AGAP029808-RA,AGAP004…
GO:MF	phosphotransferase activity, alcohol group as acceptor	GO:0016773	0.013422	1.87218	299	1413	53	13832	AGAP007587-RB,AGAP007598-RA,AGAP005567-RA,AGAP012010-RB,AGAP006960-RA,AGAP003180-RA,AGAP004008-RA,AGAP004112-RA,AGAP006490-RA,AGAP029538-RC,AGAP004596-RA,AGAP005216-RA,AGAP009961-RA,AGAP002932-RA,AGAP000763-RA,AGAP007642-RC,AGAP009565-RA,AGAP002986-RA,AGAP010710-RB,AGAP029507-RA,AGAP000747-RA,AGAP011036-RA,AGAP007957-RB,AGAP012368-RA,AGAP002710-RA,AGAP007863-RA,AGAP010115-RA,AGAP001384-RA,AGAP010…
GO:MF	ATP hydrolysis activity	GO:0016887	0.0145	1.83863	213	1413	41	13832	AGAP009746-RA,AGAP002858-RD,AGAP004956-RA,AGAP007592-RA,AGAP000561-RA,AGAP006062-RA,AGAP009568-RA,AGAP001820-RA,AGAP006427-RA,AGAP010219-RA,AGAP007063-RA,AGAP006388-RA,AGAP011967-RA,AGAP005800-RA,AGAP002427-RA,AGAP004012-RA,AGAP007763-RA,AGAP010396-RA,AGAP013180-RA,AGAP001522-RA,AGAP001135-RA,AGAP001777-RA,AGAP005176-RA,AGAP004603-RA,AGAP002829-RA,AGAP002060-RA,AGAP011545-RA,AGAP000159-RA,AGAP001…
GO:MF	transcription regulatory region nucleic acid binding	GO:0001067	0.016907	1.77193	517	1413	81	13832	AGAP009088-RA,AGAP003965-RA,AGAP010919-RA,AGAP007973-RA,AGAP008567-RA,AGAP007954-RA,AGAP007972-RA,AGAP011548-RA,AGAP002434-RC,AGAP003562-RA,AGAP007985-RA,AGAP029503-RA,AGAP001619-RA,AGAP000061-RA,AGAP007517-RA,AGAP000662-RB,AGAP009542-RA,AGAP009558-RA,AGAP001856-RA,AGAP003943-RA,AGAP008796-RA,AGAP003565-RA,AGAP008845-RA,AGAP005570-RA,AGAP007778-RA,AGAP000528-RA,AGAP029808-RA,AGAP004767-RA,AGAP006…
GO:MF	transcription cis-regulatory region binding	GO:0000976	0.016907	1.77193	517	1413	81	13832	AGAP009088-RA,AGAP003965-RA,AGAP010919-RA,AGAP007973-RA,AGAP008567-RA,AGAP007954-RA,AGAP007972-RA,AGAP011548-RA,AGAP002434-RC,AGAP003562-RA,AGAP007985-RA,AGAP029503-RA,AGAP001619-RA,AGAP000061-RA,AGAP007517-RA,AGAP000662-RB,AGAP009542-RA,AGAP009558-RA,AGAP001856-RA,AGAP003943-RA,AGAP008796-RA,AGAP003565-RA,AGAP008845-RA,AGAP005570-RA,AGAP007778-RA,AGAP000528-RA,AGAP029808-RA,AGAP004767-RA,AGAP006…
GO:MF	ATP-dependent chromatin remodeler activity	GO:0140658	0.0211097	1.67552	20	1413	9	13832	AGAP001820-RA,AGAP005819-RA,AGAP007417-RA,AGAP012009-RA,AGAP005035-RA,AGAP009980-RA,AGAP010699-RA,AGAP028609-RA,AGAP008698-RA
GO:MF	catalytic activity, acting on a nucleic acid	GO:0140640	0.0280897	1.55145	391	1413	64	13832	AGAP009746-RA,AGAP004956-RA,AGAP006062-RA,AGAP008528-RB,AGAP011047-RA,AGAP001820-RA,AGAP004275-RA,AGAP010219-RA,AGAP004028-RB,AGAP007212-RA,AGAP011046-RA,AGAP006388-RA,AGAP002791-RA,AGAP003157-RA,AGAP003648-RA,AGAP004615-RA,AGAP011933-RA,AGAP005939-RA,AGAP005800-RA,AGAP010353-RA,AGAP001272-RA,AGAP008862-RA,AGAP007778-RA,AGAP009047-RA,AGAP001404-RA,AGAP004585-RA,AGAP013180-RA,AGAP001135-RA,AGAP004…
GO:MF	enzyme activator activity	GO:0008047	0.0289999	1.5376	123	1413	27	13832	AGAP008533-RA,AGAP011218-RA,AGAP003718-RA,AGAP004096-RA,AGAP006629-RA,AGAP000232-RA,AGAP010189-RA,AGAP010841-RA,AGAP006678-RA,AGAP004080-RA,AGAP003796-RA,AGAP001953-RA,AGAP004143-RA,AGAP029118-RA,AGAP006888-RA,AGAP005881-RA,AGAP003158-RA,AGAP001533-RA,AGAP002354-RA,AGAP008312-RA,AGAP007010-RA,AGAP007925-RB,AGAP029772-RA,AGAP002597-RA,AGAP004692-RD,AGAP002982-RA,AGAP013143-RA
GO:MF	carbohydrate derivative binding	GO:0097367	0.0300448	1.52223	1125	1413	153	13832	AGAP003541-RA,AGAP009022-RA,AGAP000651-RB,AGAP011459-RA,AGAP007587-RB,AGAP007598-RA,AGAP005567-RA,AGAP003405-RA,AGAP009746-RA,AGAP002858-RD,AGAP012010-RB,AGAP002471-RA,AGAP029104-RB,AGAP004956-RA,AGAP010336-RA,AGAP007592-RA,AGAP006960-RA,AGAP000561-RA,AGAP006062-RA,AGAP011441-RA,AGAP003180-RA,AGAP009568-RA,AGAP004008-RA,AGAP008528-RB,AGAP004940-RA,AGAP009317-RB,AGAP001820-RA,AGAP004112-RA,AGAP005…
GO:MF	ubiquitin-like protein ligase activity	GO:0061659	0.0313038	1.5044	117	1413	26	13832	AGAP013233-RA,AGAP002670-RB,AGAP006127-RA,AGAP012366-RA,AGAP007788-RB,AGAP007870-RA,AGAP009511-RB,AGAP005897-RA,AGAP002758-RA,AGAP006900-RA,AGAP011177-RA,AGAP011965-RA,AGAP010713-RA,AGAP002028-RA,AGAP010891-RA,AGAP011474-RA,AGAP012333-RA,AGAP006041-RA,AGAP007417-RA,AGAP011275-RA,AGAP000339-RA,AGAP000355-RA,AGAP007538-RA,AGAP011217-RA,AGAP004573-RA,AGAP011892-RA
GO:MF	methylated histone binding	GO:0035064	0.0367612	1.43461	17	1413	8	13832	AGAP002840-RA,AGAP011746-RA,AGAP006133-RA,AGAP009992-RA,AGAP010202-RA,AGAP004723-RA,AGAP001373-RA,AGAP028452-RA
GO:MF	pyrophosphatase activity	GO:0016462	0.0450003	1.34679	374	1413	61	13832	AGAP003541-RA,AGAP009746-RA,AGAP002858-RD,AGAP002471-RA,AGAP004956-RA,AGAP007592-RA,AGAP000561-RA,AGAP006062-RA,AGAP004158-RA,AGAP009568-RA,AGAP001820-RA,AGAP005227-RA,AGAP006427-RA,AGAP010971-RA,AGAP010219-RA,AGAP007063-RA,AGAP006388-RA,AGAP011967-RA,AGAP005800-RA,AGAP008224-RA,AGAP012857-RA,AGAP002427-RA,AGAP008896-RA,AGAP011565-RA,AGAP012590-RA,AGAP004012-RA,AGAP007763-RA,AGAP001902-RA,AGAP010…
GO:MF	DNA helicase activity	GO:0003678	0.0450965	1.34586	31	1413	11	13832	AGAP009746-RA,AGAP004956-RA,AGAP004275-RA,AGAP010219-RA,AGAP005800-RA,AGAP001135-RA,AGAP007775-RA,AGAP004685-RA,AGAP001234-RA,AGAP010720-RA,AGAP009910-RA
GO:MF	protein kinase activity	GO:0004672	0.0484231	1.31495	239	1413	43	13832	AGAP007587-RB,AGAP007598-RA,AGAP005567-RA,AGAP006960-RA,AGAP003180-RA,AGAP004008-RA,AGAP004112-RA,AGAP006490-RA,AGAP029538-RC,AGAP009961-RA,AGAP000763-RA,AGAP009565-RA,AGAP002986-RA,AGAP010710-RB,AGAP029507-RA,AGAP000747-RA,AGAP012368-RA,AGAP002710-RA,AGAP007863-RA,AGAP010115-RA,AGAP001384-RA,AGAP010837-RA,AGAP008247-RA,AGAP000713-RA,AGAP003158-RA,AGAP029513-RA,AGAP029812-RA,AGAP013380-RA,AGAP002…
GO:BP	biological regulation	GO:0065007	2.94137e-27	26.5315	2962	1413	477	13832	AGAP001429-RA,AGAP009616-RA,AGAP006627-RA,AGAP005034-RA,AGAP010787-RA,AGAP006115-RA,AGAP003284-RA,AGAP003238-RA,AGAP006063-RA,AGAP002548-RA,AGAP009088-RA,AGAP003965-RA,AGAP009063-RA,AGAP007587-RB,AGAP000592-RA,AGAP010919-RA,AGAP002438-RA,AGAP013233-RA,AGAP029221-RA,AGAP002881-RB,AGAP010195-RA,AGAP000243-RA,AGAP006134-RA,AGAP007646-RA,AGAP007598-RA,AGAP010249-RA,AGAP005290-RA,AGAP005567-RA,AGAP000…
GO:BP	regulation of biological process	GO:0050789	3.75026e-26	25.4259	2834	1413	458	13832	AGAP001429-RA,AGAP006627-RA,AGAP005034-RA,AGAP010787-RA,AGAP003284-RA,AGAP003238-RA,AGAP006063-RA,AGAP002548-RA,AGAP009088-RA,AGAP003965-RA,AGAP009063-RA,AGAP007587-RB,AGAP000592-RA,AGAP010919-RA,AGAP002438-RA,AGAP013233-RA,AGAP029221-RA,AGAP002881-RB,AGAP010195-RA,AGAP000243-RA,AGAP006134-RA,AGAP007646-RA,AGAP007598-RA,AGAP005290-RA,AGAP005567-RA,AGAP000045-RB,AGAP009746-RA,AGAP011163-RA,AGAP007…
GO:BP	regulation of cellular process	GO:0050794	3.29134e-25	24.4826	2785	1413	449	13832	AGAP001429-RA,AGAP005034-RA,AGAP010787-RA,AGAP003284-RA,AGAP003238-RA,AGAP006063-RA,AGAP002548-RA,AGAP009088-RA,AGAP003965-RA,AGAP009063-RA,AGAP007587-RB,AGAP000592-RA,AGAP010919-RA,AGAP002438-RA,AGAP013233-RA,AGAP029221-RA,AGAP002881-RB,AGAP010195-RA,AGAP000243-RA,AGAP006134-RA,AGAP007646-RA,AGAP007598-RA,AGAP005290-RA,AGAP005567-RA,AGAP000045-RB,AGAP009746-RA,AGAP011163-RA,AGAP007973-RA,AGAP011…
GO:BP	cellular process	GO:0009987	1.55314e-23	22.8088	7915	1413	992	13832	AGAP011540-RA,AGAP003541-RA,AGAP001429-RA,AGAP000051-RA,AGAP008843-RA,AGAP009616-RA,AGAP009594-RA,AGAP004455-RA,AGAP008842-RA,AGAP009022-RA,AGAP005034-RA,AGAP009318-RA,AGAP010787-RA,AGAP011296-RA,AGAP007160-RB,AGAP008689-RB,AGAP003709-RD,AGAP006115-RA,AGAP006882-RA,AGAP003284-RA,AGAP005468-RB,AGAP012241-RA,AGAP002093-RA,AGAP001570-RA,AGAP003238-RA,AGAP003120-RA,AGAP006063-RA,AGAP004881-RA,AGAP010…
GO:BP	cellular component organization	GO:0016043	2.96985e-23	22.5273	1628	1413	297	13832	AGAP011540-RA,AGAP001429-RA,AGAP009594-RA,AGAP008689-RB,AGAP006882-RA,AGAP005468-RB,AGAP001570-RA,AGAP003120-RA,AGAP002548-RA,AGAP009063-RA,AGAP008533-RA,AGAP002438-RA,AGAP000219-RA,AGAP012726-RA,AGAP007970-RA,AGAP012018-RA,AGAP005250-RA,AGAP000243-RA,AGAP006134-RA,AGAP009333-RB,AGAP007598-RA,AGAP028030-RA,AGAP010249-RA,AGAP008133-RA,AGAP013430-RA,AGAP005101-RA,AGAP009746-RA,AGAP000246-RA,AGAP004…
GO:BP	biological_process	GO:0008150	1.6815e-22	21.7743	8185	1413	1014	13832	AGAP011540-RA,AGAP003541-RA,AGAP001429-RA,AGAP000051-RA,AGAP008843-RA,AGAP009616-RA,AGAP009594-RA,AGAP004455-RA,AGAP008842-RA,AGAP009022-RA,AGAP006627-RA,AGAP005034-RA,AGAP009318-RA,AGAP010787-RA,AGAP011296-RA,AGAP007160-RB,AGAP008689-RB,AGAP003709-RD,AGAP028097-RA,AGAP006115-RA,AGAP006882-RA,AGAP003284-RA,AGAP005468-RB,AGAP012241-RA,AGAP002093-RA,AGAP001570-RA,AGAP003238-RA,AGAP003120-RA,AGAP006…
GO:BP	microtubule-based process	GO:0007017	1.03185e-20	19.9864	265	1413	86	13832	AGAP011540-RA,AGAP001429-RA,AGAP009594-RA,AGAP009318-RA,AGAP008689-RB,AGAP006882-RA,AGAP001570-RA,AGAP003120-RA,AGAP002548-RA,AGAP000219-RA,AGAP012726-RA,AGAP005250-RA,AGAP006134-RA,AGAP013430-RA,AGAP004416-RA,AGAP011644-RA,AGAP010336-RA,AGAP007592-RA,AGAP001727-RA,AGAP010165-RA,AGAP011141-RA,AGAP000990-RA,AGAP000561-RA,AGAP011441-RA,AGAP001809-RA,AGAP002434-RC,AGAP005330-RA,AGAP009568-RA,AGAP029…
GO:BP	cilium organization	GO:0044782	8.92848e-20	19.0492	121	1413	54	13832	AGAP011540-RA,AGAP001429-RA,AGAP009594-RA,AGAP008689-RB,AGAP006882-RA,AGAP005468-RB,AGAP002548-RA,AGAP000219-RA,AGAP005250-RA,AGAP006134-RA,AGAP028030-RA,AGAP013430-RA,AGAP005101-RA,AGAP000246-RA,AGAP004416-RA,AGAP001727-RA,AGAP010165-RA,AGAP000990-RA,AGAP001809-RA,AGAP005330-RA,AGAP029274-RA,AGAP001165-RA,AGAP013263-RA,AGAP005448-RA,AGAP000187-RA,AGAP006324-RA,AGAP029281-RA,AGAP002427-RA,AGAP005…
GO:BP	cellular component organization or biogenesis	GO:0071840	4.3905e-18	17.3575	1789	1413	302	13832	AGAP011540-RA,AGAP001429-RA,AGAP009594-RA,AGAP008689-RB,AGAP006882-RA,AGAP005468-RB,AGAP001570-RA,AGAP003120-RA,AGAP002548-RA,AGAP009063-RA,AGAP008533-RA,AGAP002438-RA,AGAP000219-RA,AGAP012726-RA,AGAP007970-RA,AGAP012018-RA,AGAP005250-RA,AGAP000243-RA,AGAP006134-RA,AGAP009333-RB,AGAP007598-RA,AGAP028030-RA,AGAP010249-RA,AGAP008133-RA,AGAP013430-RA,AGAP005101-RA,AGAP009746-RA,AGAP011163-RA,AGAP000…
GO:BP	organelle organization	GO:0006996	1.23981e-16	15.9066	928	1413	183	13832	AGAP011540-RA,AGAP001429-RA,AGAP009594-RA,AGAP008689-RB,AGAP006882-RA,AGAP005468-RB,AGAP001570-RA,AGAP003120-RA,AGAP002548-RA,AGAP000219-RA,AGAP012726-RA,AGAP007970-RA,AGAP005250-RA,AGAP000243-RA,AGAP006134-RA,AGAP009333-RB,AGAP007598-RA,AGAP028030-RA,AGAP008133-RA,AGAP013430-RA,AGAP005101-RA,AGAP009746-RA,AGAP000246-RA,AGAP004416-RA,AGAP005910-RA,AGAP004956-RA,AGAP010336-RA,AGAP001727-RA,AGAP010…
GO:BP	cell projection organization	GO:0030030	4.84735e-16	15.3145	257	1413	77	13832	AGAP011540-RA,AGAP001429-RA,AGAP009594-RA,AGAP008689-RB,AGAP006882-RA,AGAP005468-RB,AGAP001570-RA,AGAP002548-RA,AGAP009063-RA,AGAP008533-RA,AGAP000219-RA,AGAP012018-RA,AGAP005250-RA,AGAP006134-RA,AGAP028030-RA,AGAP013430-RA,AGAP005101-RA,AGAP000246-RA,AGAP004416-RA,AGAP001727-RA,AGAP003339-RA,AGAP010165-RA,AGAP000990-RA,AGAP000561-RA,AGAP001809-RA,AGAP005330-RA,AGAP029274-RA,AGAP001165-RA,AGAP007…
GO:BP	plasma membrane bounded cell projection organization	GO:0120036	9.96423e-16	15.0016	249	1413	75	13832	AGAP011540-RA,AGAP001429-RA,AGAP009594-RA,AGAP008689-RB,AGAP006882-RA,AGAP005468-RB,AGAP001570-RA,AGAP002548-RA,AGAP009063-RA,AGAP008533-RA,AGAP000219-RA,AGAP012018-RA,AGAP005250-RA,AGAP006134-RA,AGAP028030-RA,AGAP013430-RA,AGAP005101-RA,AGAP000246-RA,AGAP004416-RA,AGAP001727-RA,AGAP003339-RA,AGAP010165-RA,AGAP000990-RA,AGAP000561-RA,AGAP001809-RA,AGAP005330-RA,AGAP029274-RA,AGAP001165-RA,AGAP007…
GO:BP	cilium assembly	GO:0060271	1.50062e-14	13.8237	105	1413	44	13832	AGAP011540-RA,AGAP001429-RA,AGAP009594-RA,AGAP008689-RB,AGAP006882-RA,AGAP005468-RB,AGAP002548-RA,AGAP000219-RA,AGAP005250-RA,AGAP006134-RA,AGAP028030-RA,AGAP013430-RA,AGAP005101-RA,AGAP000246-RA,AGAP004416-RA,AGAP001727-RA,AGAP010165-RA,AGAP000990-RA,AGAP001809-RA,AGAP029274-RA,AGAP001165-RA,AGAP005448-RA,AGAP006324-RA,AGAP029281-RA,AGAP002427-RA,AGAP028647-RA,AGAP010418-RA,AGAP002293-RA,AGAP011…
GO:BP	plasma membrane bounded cell projection assembly	GO:0120031	1.98972e-14	13.7012	110	1413	45	13832	AGAP011540-RA,AGAP001429-RA,AGAP009594-RA,AGAP008689-RB,AGAP006882-RA,AGAP005468-RB,AGAP002548-RA,AGAP000219-RA,AGAP005250-RA,AGAP006134-RA,AGAP028030-RA,AGAP013430-RA,AGAP005101-RA,AGAP000246-RA,AGAP004416-RA,AGAP001727-RA,AGAP010165-RA,AGAP000990-RA,AGAP001809-RA,AGAP029274-RA,AGAP001165-RA,AGAP005448-RA,AGAP006324-RA,AGAP029281-RA,AGAP002427-RA,AGAP005425-RB,AGAP028647-RA,AGAP010418-RA,AGAP002…
GO:BP	cell projection assembly	GO:0030031	2.23288e-13	12.6511	116	1413	45	13832	AGAP011540-RA,AGAP001429-RA,AGAP009594-RA,AGAP008689-RB,AGAP006882-RA,AGAP005468-RB,AGAP002548-RA,AGAP000219-RA,AGAP005250-RA,AGAP006134-RA,AGAP028030-RA,AGAP013430-RA,AGAP005101-RA,AGAP000246-RA,AGAP004416-RA,AGAP001727-RA,AGAP010165-RA,AGAP000990-RA,AGAP001809-RA,AGAP029274-RA,AGAP001165-RA,AGAP005448-RA,AGAP006324-RA,AGAP029281-RA,AGAP002427-RA,AGAP005425-RB,AGAP028647-RA,AGAP010418-RA,AGAP002…
GO:BP	regulation of metabolic process	GO:0019222	4.69602e-13	12.3283	1531	1413	252	13832	AGAP010787-RA,AGAP006063-RA,AGAP009088-RA,AGAP003965-RA,AGAP010919-RA,AGAP013233-RA,AGAP029221-RA,AGAP009746-RA,AGAP011163-RA,AGAP007973-RA,AGAP007163-RA,AGAP008567-RA,AGAP012013-RA,AGAP007954-RA,AGAP007972-RA,AGAP011548-RA,AGAP002434-RC,AGAP004096-RA,AGAP003562-RA,AGAP009156-RA,AGAP029050-RA,AGAP004940-RA,AGAP007985-RA,AGAP029503-RA,AGAP002875-RA,AGAP001619-RA,AGAP005747-RA,AGAP000061-RA,AGAP000…
GO:BP	regulation of macromolecule metabolic process	GO:0060255	5.53285e-13	12.2571	1470	1413	244	13832	AGAP010787-RA,AGAP006063-RA,AGAP009088-RA,AGAP003965-RA,AGAP010919-RA,AGAP013233-RA,AGAP029221-RA,AGAP009746-RA,AGAP011163-RA,AGAP007973-RA,AGAP007163-RA,AGAP008567-RA,AGAP012013-RA,AGAP007954-RA,AGAP007972-RA,AGAP011548-RA,AGAP002434-RC,AGAP004096-RA,AGAP003562-RA,AGAP009156-RA,AGAP029050-RA,AGAP004940-RA,AGAP007985-RA,AGAP029503-RA,AGAP002875-RA,AGAP001619-RA,AGAP005747-RA,AGAP000061-RA,AGAP000…
GO:BP	microtubule-based movement	GO:0007018	7.35563e-13	12.1334	110	1413	43	13832	AGAP011540-RA,AGAP001429-RA,AGAP009318-RA,AGAP008689-RB,AGAP006882-RA,AGAP000219-RA,AGAP006134-RA,AGAP011644-RA,AGAP007592-RA,AGAP001727-RA,AGAP010165-RA,AGAP000990-RA,AGAP000561-RA,AGAP011441-RA,AGAP001809-RA,AGAP005330-RA,AGAP009568-RA,AGAP029274-RA,AGAP008870-RA,AGAP000187-RA,AGAP000161-RA,AGAP006324-RA,AGAP002427-RA,AGAP002677-RA,AGAP005872-RA,AGAP010418-RA,AGAP002293-RA,AGAP002877-RA,AGAP001…
GO:BP	regulation of macromolecule biosynthetic process	GO:0010556	2.022e-11	10.6942	1302	1413	217	13832	AGAP006063-RA,AGAP009088-RA,AGAP003965-RA,AGAP010919-RA,AGAP029221-RA,AGAP009746-RA,AGAP007973-RA,AGAP007163-RA,AGAP008567-RA,AGAP012013-RA,AGAP007954-RA,AGAP007972-RA,AGAP011548-RA,AGAP002434-RC,AGAP003562-RA,AGAP009156-RA,AGAP029050-RA,AGAP007985-RA,AGAP029503-RA,AGAP002875-RA,AGAP001619-RA,AGAP005747-RA,AGAP000061-RA,AGAP000662-RB,AGAP009542-RA,AGAP001794-RA,AGAP009558-RA,AGAP000281-RA,AGAP002…
GO:BP	regulation of biosynthetic process	GO:0009889	3.96262e-11	10.402	1318	1413	218	13832	AGAP006063-RA,AGAP009088-RA,AGAP003965-RA,AGAP010919-RA,AGAP029221-RA,AGAP009746-RA,AGAP007973-RA,AGAP007163-RA,AGAP008567-RA,AGAP012013-RA,AGAP007954-RA,AGAP007972-RA,AGAP011548-RA,AGAP002434-RC,AGAP003562-RA,AGAP009156-RA,AGAP029050-RA,AGAP007985-RA,AGAP029503-RA,AGAP002875-RA,AGAP001619-RA,AGAP005747-RA,AGAP000061-RA,AGAP000662-RB,AGAP009542-RA,AGAP001794-RA,AGAP009558-RA,AGAP000281-RA,AGAP002…
GO:BP	regulation of gene expression	GO:0010468	4.47214e-11	10.3495	1296	1413	215	13832	AGAP006063-RA,AGAP009088-RA,AGAP003965-RA,AGAP010919-RA,AGAP029221-RA,AGAP009746-RA,AGAP007973-RA,AGAP007163-RA,AGAP008567-RA,AGAP012013-RA,AGAP007954-RA,AGAP007972-RA,AGAP011548-RA,AGAP002434-RC,AGAP003562-RA,AGAP029050-RA,AGAP007985-RA,AGAP029503-RA,AGAP002875-RA,AGAP001619-RA,AGAP005747-RA,AGAP000061-RA,AGAP000662-RB,AGAP009542-RA,AGAP001794-RA,AGAP009558-RA,AGAP000281-RA,AGAP002840-RA,AGAP003…
GO:BP	regulation of nucleobase-containing compound metabolic process	GO:0019219	6.34341e-11	10.1977	1122	1413	192	13832	AGAP010787-RA,AGAP006063-RA,AGAP009088-RA,AGAP003965-RA,AGAP010919-RA,AGAP029221-RA,AGAP009746-RA,AGAP011163-RA,AGAP007973-RA,AGAP007163-RA,AGAP008567-RA,AGAP007954-RA,AGAP007972-RA,AGAP011548-RA,AGAP002434-RC,AGAP003562-RA,AGAP029050-RA,AGAP007985-RA,AGAP029503-RA,AGAP002875-RA,AGAP001619-RA,AGAP005747-RA,AGAP000061-RA,AGAP000662-RB,AGAP009542-RA,AGAP001794-RA,AGAP009558-RA,AGAP000281-RA,AGAP002…
GO:BP	microtubule cytoskeleton organization	GO:0000226	2.8358e-10	9.54732	185	1413	54	13832	AGAP011540-RA,AGAP001429-RA,AGAP009594-RA,AGAP008689-RB,AGAP006882-RA,AGAP001570-RA,AGAP003120-RA,AGAP002548-RA,AGAP012726-RA,AGAP005250-RA,AGAP013430-RA,AGAP004416-RA,AGAP010336-RA,AGAP001727-RA,AGAP011141-RA,AGAP000990-RA,AGAP002434-RC,AGAP029274-RA,AGAP029051-RF,AGAP003241-RA,AGAP010971-RA,AGAP008854-RA,AGAP029281-RA,AGAP007888-RA,AGAP003805-RA,AGAP004033-RA,AGAP001726-RA,AGAP011109-RA,AGAP010…
GO:BP	organelle assembly	GO:0070925	2.93475e-10	9.53243	242	1413	64	13832	AGAP011540-RA,AGAP001429-RA,AGAP009594-RA,AGAP008689-RB,AGAP006882-RA,AGAP005468-RB,AGAP002548-RA,AGAP000219-RA,AGAP007970-RA,AGAP005250-RA,AGAP006134-RA,AGAP028030-RA,AGAP013430-RA,AGAP005101-RA,AGAP000246-RA,AGAP004416-RA,AGAP005910-RA,AGAP001727-RA,AGAP010165-RA,AGAP000990-RA,AGAP001809-RA,AGAP002434-RC,AGAP029274-RA,AGAP001165-RA,AGAP005448-RA,AGAP002685-RA,AGAP002036-RA,AGAP006324-RA,AGAP029…
GO:BP	regulation of RNA metabolic process	GO:0051252	4.68554e-10	9.32924	1099	1413	186	13832	AGAP006063-RA,AGAP009088-RA,AGAP003965-RA,AGAP010919-RA,AGAP029221-RA,AGAP009746-RA,AGAP007973-RA,AGAP007163-RA,AGAP008567-RA,AGAP007954-RA,AGAP007972-RA,AGAP011548-RA,AGAP002434-RC,AGAP003562-RA,AGAP029050-RA,AGAP007985-RA,AGAP029503-RA,AGAP002875-RA,AGAP001619-RA,AGAP005747-RA,AGAP000061-RA,AGAP000662-RB,AGAP009542-RA,AGAP001794-RA,AGAP009558-RA,AGAP000281-RA,AGAP002840-RA,AGAP003439-RN,AGAP008…
GO:BP	cytoskeleton organization	GO:0007010	5.34182e-10	9.27231	343	1413	80	13832	AGAP011540-RA,AGAP001429-RA,AGAP009594-RA,AGAP008689-RB,AGAP006882-RA,AGAP001570-RA,AGAP003120-RA,AGAP002548-RA,AGAP012726-RA,AGAP005250-RA,AGAP000243-RA,AGAP013430-RA,AGAP004416-RA,AGAP010336-RA,AGAP001727-RA,AGAP011141-RA,AGAP000990-RA,AGAP009073-RA,AGAP002434-RC,AGAP029274-RA,AGAP029051-RF,AGAP007832-RA,AGAP004112-RA,AGAP003241-RA,AGAP010971-RA,AGAP000235-RA,AGAP008854-RA,AGAP029281-RA,AGAP012…
GO:BP	regulation of RNA biosynthetic process	GO:2001141	1.93628e-09	8.71303	1008	1413	172	13832	AGAP006063-RA,AGAP009088-RA,AGAP003965-RA,AGAP010919-RA,AGAP009746-RA,AGAP007973-RA,AGAP007163-RA,AGAP008567-RA,AGAP007954-RA,AGAP007972-RA,AGAP011548-RA,AGAP002434-RC,AGAP003562-RA,AGAP029050-RA,AGAP007985-RA,AGAP029503-RA,AGAP002875-RA,AGAP001619-RA,AGAP005747-RA,AGAP000061-RA,AGAP000662-RB,AGAP009542-RA,AGAP001794-RA,AGAP009558-RA,AGAP000281-RA,AGAP002840-RA,AGAP003439-RN,AGAP008762-RA,AGAP005…
GO:BP	regulation of DNA-templated transcription	GO:0006355	1.93628e-09	8.71303	1008	1413	172	13832	AGAP006063-RA,AGAP009088-RA,AGAP003965-RA,AGAP010919-RA,AGAP009746-RA,AGAP007973-RA,AGAP007163-RA,AGAP008567-RA,AGAP007954-RA,AGAP007972-RA,AGAP011548-RA,AGAP002434-RC,AGAP003562-RA,AGAP029050-RA,AGAP007985-RA,AGAP029503-RA,AGAP002875-RA,AGAP001619-RA,AGAP005747-RA,AGAP000061-RA,AGAP000662-RB,AGAP009542-RA,AGAP001794-RA,AGAP009558-RA,AGAP000281-RA,AGAP002840-RA,AGAP003439-RN,AGAP008762-RA,AGAP005…
GO:BP	nucleic acid metabolic process	GO:0090304	3.37574e-09	8.47163	1958	1413	289	13832	AGAP010787-RA,AGAP006063-RA,AGAP009088-RA,AGAP003965-RA,AGAP010919-RA,AGAP029221-RA,AGAP005290-RA,AGAP009746-RA,AGAP011163-RA,AGAP007973-RA,AGAP004956-RA,AGAP007163-RA,AGAP008567-RA,AGAP007954-RA,AGAP007972-RA,AGAP011548-RA,AGAP002434-RC,AGAP003562-RA,AGAP029050-RA,AGAP008528-RB,AGAP011047-RA,AGAP007985-RA,AGAP029503-RA,AGAP002875-RA,AGAP001619-RA,AGAP004275-RA,AGAP010219-RA,AGAP005747-RA,AGAP004…
GO:BP	regulation of primary metabolic process	GO:0080090	4.96581e-09	8.30401	1325	1413	211	13832	AGAP010787-RA,AGAP006063-RA,AGAP009088-RA,AGAP003965-RA,AGAP010919-RA,AGAP029221-RA,AGAP009746-RA,AGAP011163-RA,AGAP007973-RA,AGAP007163-RA,AGAP008567-RA,AGAP007954-RA,AGAP007972-RA,AGAP011548-RA,AGAP002434-RC,AGAP004096-RA,AGAP003562-RA,AGAP009156-RA,AGAP029050-RA,AGAP004940-RA,AGAP007985-RA,AGAP029503-RA,AGAP002875-RA,AGAP001619-RA,AGAP005747-RA,AGAP000061-RA,AGAP000662-RB,AGAP009542-RA,AGAP001…
GO:BP	DNA-templated transcription	GO:0006351	8.841e-09	8.0535	1088	1413	180	13832	AGAP006063-RA,AGAP009088-RA,AGAP003965-RA,AGAP010919-RA,AGAP009746-RA,AGAP007973-RA,AGAP007163-RA,AGAP008567-RA,AGAP007954-RA,AGAP007972-RA,AGAP011548-RA,AGAP002434-RC,AGAP003562-RA,AGAP029050-RA,AGAP007985-RA,AGAP029503-RA,AGAP002875-RA,AGAP001619-RA,AGAP005747-RA,AGAP000061-RA,AGAP007517-RA,AGAP000662-RB,AGAP009542-RA,AGAP001794-RA,AGAP009558-RA,AGAP000281-RA,AGAP002840-RA,AGAP003439-RN,AGAP003…
GO:BP	nucleobase-containing compound metabolic process	GO:0006139	1.46755e-08	7.83341	2220	1413	317	13832	AGAP010787-RA,AGAP006063-RA,AGAP009088-RA,AGAP003965-RA,AGAP010919-RA,AGAP029221-RA,AGAP005290-RA,AGAP003405-RA,AGAP009746-RA,AGAP011163-RA,AGAP007593-RA,AGAP029104-RB,AGAP007973-RA,AGAP004956-RA,AGAP010785-RA,AGAP007163-RA,AGAP008567-RA,AGAP007954-RA,AGAP007972-RA,AGAP011548-RA,AGAP002434-RC,AGAP003562-RA,AGAP004158-RA,AGAP029050-RA,AGAP008528-RB,AGAP011047-RA,AGAP007985-RA,AGAP029503-RA,AGAP002…
GO:BP	cellular component assembly	GO:0022607	3.53864e-08	7.45116	621	1413	116	13832	AGAP011540-RA,AGAP001429-RA,AGAP009594-RA,AGAP008689-RB,AGAP006882-RA,AGAP005468-RB,AGAP002548-RA,AGAP000219-RA,AGAP007970-RA,AGAP005250-RA,AGAP000243-RA,AGAP006134-RA,AGAP028030-RA,AGAP013430-RA,AGAP005101-RA,AGAP009746-RA,AGAP000246-RA,AGAP004416-RA,AGAP028412-RA,AGAP005910-RA,AGAP004956-RA,AGAP001727-RA,AGAP010165-RA,AGAP011141-RA,AGAP000990-RA,AGAP009073-RA,AGAP001809-RA,AGAP002434-RC,AGAP029…
GO:BP	cellular response to stimulus	GO:0051716	5.38056e-08	7.26917	1399	1413	216	13832	AGAP000051-RA,AGAP005034-RA,AGAP010787-RA,AGAP003284-RA,AGAP003238-RA,AGAP009063-RA,AGAP007587-RB,AGAP002438-RA,AGAP002881-RB,AGAP010195-RA,AGAP000243-RA,AGAP011054-RA,AGAP007598-RA,AGAP005290-RA,AGAP005567-RA,AGAP005557-RD,AGAP000045-RB,AGAP009746-RA,AGAP004956-RA,AGAP007163-RA,AGAP003718-RA,AGAP002089-RA,AGAP010205-RA,AGAP002434-RC,AGAP004096-RA,AGAP006629-RA,AGAP010782-RA,AGAP004272-RA,AGAP004…
GO:BP	cell cycle	GO:0007049	6.97026e-08	7.15675	349	1413	76	13832	AGAP010787-RA,AGAP002548-RA,AGAP000651-RB,AGAP000592-RA,AGAP002438-RA,AGAP007598-RA,AGAP005290-RA,AGAP004956-RA,AGAP002434-RC,AGAP002875-RA,AGAP029274-RA,AGAP006998-RA,AGAP007690-RA,AGAP010971-RA,AGAP004275-RA,AGAP002822-RA,AGAP010219-RA,AGAP003213-RA,AGAP011219-RA,AGAP006388-RA,AGAP005216-RA,AGAP007166-RA,AGAP004615-RA,AGAP005800-RA,AGAP002427-RA,AGAP003805-RA,AGAP004033-RA,AGAP008862-RA,AGAP001…
GO:BP	microtubule-based transport	GO:0099111	1.06928e-07	6.97091	43	1413	21	13832	AGAP001429-RA,AGAP007592-RA,AGAP010165-RA,AGAP000561-RA,AGAP001809-RA,AGAP005330-RA,AGAP029274-RA,AGAP000161-RA,AGAP006324-RA,AGAP002427-RA,AGAP005872-RA,AGAP010418-RA,AGAP002293-RA,AGAP002877-RA,AGAP009914-RA,AGAP007478-RA,AGAP008725-RA,AGAP010115-RA,AGAP000686-RA,AGAP005268-RA,AGAP000136-RA
GO:BP	regulation of signal transduction	GO:0009966	1.6432e-07	6.78431	221	1413	55	13832	AGAP007598-RA,AGAP007163-RA,AGAP003718-RA,AGAP002089-RA,AGAP002434-RC,AGAP006629-RA,AGAP000236-RB,AGAP008705-RA,AGAP006992-RA,AGAP000232-RA,AGAP005042-RA,AGAP002840-RA,AGAP012366-RA,AGAP028501-RA,AGAP008228-RB,AGAP029624-RA,AGAP008737-RB,AGAP003559-RA,AGAP003263-RA,AGAP009511-RB,AGAP006514-RA,AGAP002986-RA,AGAP005897-RA,AGAP008906-RA,AGAP001081-RA,AGAP004143-RA,AGAP006574-RA,AGAP005799-RA,AGAP008…
GO:BP	transport along microtubule	GO:0010970	3.01219e-07	6.52112	41	1413	20	13832	AGAP001429-RA,AGAP007592-RA,AGAP010165-RA,AGAP000561-RA,AGAP001809-RA,AGAP005330-RA,AGAP029274-RA,AGAP000161-RA,AGAP006324-RA,AGAP002427-RA,AGAP005872-RA,AGAP010418-RA,AGAP002293-RA,AGAP002877-RA,AGAP009914-RA,AGAP007478-RA,AGAP008725-RA,AGAP010115-RA,AGAP000686-RA,AGAP000136-RA
GO:BP	intraciliary transport	GO:0042073	5.06029e-07	6.29582	21	1413	14	13832	AGAP001429-RA,AGAP010165-RA,AGAP001809-RA,AGAP005330-RA,AGAP029274-RA,AGAP006324-RA,AGAP005872-RA,AGAP010418-RA,AGAP002293-RA,AGAP002877-RA,AGAP008725-RA,AGAP010115-RA,AGAP000686-RA,AGAP000136-RA
GO:BP	regulation of cell communication	GO:0010646	9.70682e-07	6.01292	282	1413	63	13832	AGAP007646-RA,AGAP007598-RA,AGAP007163-RA,AGAP003718-RA,AGAP002089-RA,AGAP002434-RC,AGAP006629-RA,AGAP000236-RB,AGAP008705-RA,AGAP006992-RA,AGAP012179-RA,AGAP002670-RB,AGAP000232-RA,AGAP005042-RA,AGAP002840-RA,AGAP008113-RA,AGAP012366-RA,AGAP028501-RA,AGAP008228-RB,AGAP029624-RA,AGAP008737-RB,AGAP003559-RA,AGAP011412-RA,AGAP003263-RA,AGAP009511-RB,AGAP006514-RA,AGAP002986-RA,AGAP005897-RA,AGAP008…
GO:BP	transcription by RNA polymerase II	GO:0006366	9.81489e-07	6.00811	875	1413	145	13832	AGAP006063-RA,AGAP009088-RA,AGAP003965-RA,AGAP010919-RA,AGAP009746-RA,AGAP007973-RA,AGAP007163-RA,AGAP008567-RA,AGAP007954-RA,AGAP007972-RA,AGAP011548-RA,AGAP003562-RA,AGAP007985-RA,AGAP029503-RA,AGAP002875-RA,AGAP001619-RA,AGAP005747-RA,AGAP000061-RA,AGAP007517-RA,AGAP000662-RB,AGAP009542-RA,AGAP001794-RA,AGAP009558-RA,AGAP000281-RA,AGAP002840-RA,AGAP003439-RN,AGAP003648-RA,AGAP005748-RA,AGAP001…
GO:BP	regulation of signaling	GO:0023051	1.12733e-06	5.94795	283	1413	63	13832	AGAP007646-RA,AGAP007598-RA,AGAP007163-RA,AGAP003718-RA,AGAP002089-RA,AGAP002434-RC,AGAP006629-RA,AGAP000236-RB,AGAP008705-RA,AGAP006992-RA,AGAP012179-RA,AGAP002670-RB,AGAP000232-RA,AGAP005042-RA,AGAP002840-RA,AGAP008113-RA,AGAP012366-RA,AGAP028501-RA,AGAP008228-RB,AGAP029624-RA,AGAP008737-RB,AGAP003559-RA,AGAP011412-RA,AGAP003263-RA,AGAP009511-RB,AGAP006514-RA,AGAP002986-RA,AGAP005897-RA,AGAP008…
GO:BP	cytoskeleton-dependent intracellular transport	GO:0030705	1.23176e-06	5.90947	52	1413	22	13832	AGAP001429-RA,AGAP007592-RA,AGAP010165-RA,AGAP000561-RA,AGAP001809-RA,AGAP005330-RA,AGAP029274-RA,AGAP000161-RA,AGAP008854-RA,AGAP006324-RA,AGAP002427-RA,AGAP005872-RA,AGAP010418-RA,AGAP002293-RA,AGAP002877-RA,AGAP009914-RA,AGAP007478-RA,AGAP008725-RA,AGAP010115-RA,AGAP000686-RA,AGAP002527-RA,AGAP000136-RA
GO:BP	DNA metabolic process	GO:0006259	1.40855e-06	5.85123	278	1413	62	13832	AGAP010787-RA,AGAP005290-RA,AGAP009746-RA,AGAP011163-RA,AGAP004956-RA,AGAP011047-RA,AGAP004275-RA,AGAP010219-RA,AGAP007063-RA,AGAP003213-RA,AGAP003857-RA,AGAP011046-RA,AGAP012691-RA,AGAP003157-RA,AGAP004615-RA,AGAP005939-RA,AGAP005800-RA,AGAP011746-RA,AGAP000474-RA,AGAP010353-RA,AGAP007778-RA,AGAP009511-RB,AGAP009047-RA,AGAP001404-RA,AGAP013180-RA,AGAP001522-RA,AGAP001135-RA,AGAP004491-RA,AGAP005…
GO:BP	regulation of response to stimulus	GO:0048583	3.18673e-06	5.49665	264	1413	59	13832	AGAP007598-RA,AGAP007163-RA,AGAP003718-RA,AGAP002089-RA,AGAP002434-RC,AGAP006629-RA,AGAP000236-RB,AGAP008705-RA,AGAP006992-RA,AGAP000232-RA,AGAP005042-RA,AGAP002840-RA,AGAP012366-RA,AGAP028501-RA,AGAP008228-RB,AGAP029624-RA,AGAP008737-RB,AGAP003559-RA,AGAP003263-RA,AGAP005164-RA,AGAP009511-RB,AGAP006514-RA,AGAP002986-RA,AGAP005897-RA,AGAP008906-RA,AGAP001081-RA,AGAP004143-RA,AGAP006574-RA,AGAP005…
GO:BP	cell communication	GO:0007154	3.65892e-06	5.43665	1203	1413	184	13832	AGAP005034-RA,AGAP010787-RA,AGAP003284-RA,AGAP003238-RA,AGAP009063-RA,AGAP007587-RB,AGAP002438-RA,AGAP002881-RB,AGAP010195-RA,AGAP000243-RA,AGAP007646-RA,AGAP007598-RA,AGAP005567-RA,AGAP000045-RB,AGAP007163-RA,AGAP003718-RA,AGAP002089-RA,AGAP010205-RA,AGAP002434-RC,AGAP004096-RA,AGAP006629-RA,AGAP008028-RA,AGAP010782-RA,AGAP004272-RA,AGAP004008-RA,AGAP000236-RB,AGAP008705-RA,AGAP006992-RA,AGAP006…
GO:BP	signaling	GO:0023052	3.93378e-06	5.40519	1196	1413	183	13832	AGAP005034-RA,AGAP010787-RA,AGAP003284-RA,AGAP003238-RA,AGAP009063-RA,AGAP007587-RB,AGAP002438-RA,AGAP002881-RB,AGAP010195-RA,AGAP000243-RA,AGAP007646-RA,AGAP007598-RA,AGAP005567-RA,AGAP000045-RB,AGAP007163-RA,AGAP003718-RA,AGAP002089-RA,AGAP010205-RA,AGAP002434-RC,AGAP004096-RA,AGAP006629-RA,AGAP008028-RA,AGAP010782-RA,AGAP004272-RA,AGAP004008-RA,AGAP000236-RB,AGAP008705-RA,AGAP006992-RA,AGAP006…
GO:BP	nucleic acid biosynthetic process	GO:0141187	4.19086e-06	5.3777	1610	1413	233	13832	AGAP006063-RA,AGAP009088-RA,AGAP003965-RA,AGAP010919-RA,AGAP029221-RA,AGAP009746-RA,AGAP011163-RA,AGAP007973-RA,AGAP007163-RA,AGAP008567-RA,AGAP007954-RA,AGAP007972-RA,AGAP011548-RA,AGAP002434-RC,AGAP003562-RA,AGAP029050-RA,AGAP008528-RB,AGAP007985-RA,AGAP029503-RA,AGAP002875-RA,AGAP001619-RA,AGAP005747-RA,AGAP004028-RB,AGAP000061-RA,AGAP007517-RA,AGAP000662-RB,AGAP009542-RA,AGAP007212-RA,AGAP001…
GO:BP	regulation of transcription by RNA polymerase II	GO:0006357	4.59493e-06	5.33772	817	1413	135	13832	AGAP006063-RA,AGAP009088-RA,AGAP003965-RA,AGAP010919-RA,AGAP009746-RA,AGAP007973-RA,AGAP007163-RA,AGAP008567-RA,AGAP007954-RA,AGAP007972-RA,AGAP011548-RA,AGAP003562-RA,AGAP007985-RA,AGAP029503-RA,AGAP002875-RA,AGAP001619-RA,AGAP005747-RA,AGAP000061-RA,AGAP000662-RB,AGAP009542-RA,AGAP001794-RA,AGAP000281-RA,AGAP003439-RN,AGAP005748-RA,AGAP001856-RA,AGAP006402-RA,AGAP005021-RA,AGAP000585-RA,AGAP003…
GO:BP	chromatin organization	GO:0006325	4.89991e-06	5.30981	191	1413	47	13832	AGAP009746-RA,AGAP012013-RA,AGAP001820-RA,AGAP005963-RA,AGAP011746-RA,AGAP005021-RA,AGAP028643-RA,AGAP011180-RA,AGAP011192-RA,AGAP012202-RA,AGAP005192-RA,AGAP012201-RA,AGAP004291-RA,AGAP005819-RA,AGAP002246-RA,AGAP004854-RA,AGAP012199-RA,AGAP007978-RA,AGAP003137-RA,AGAP009992-RA,AGAP013017-RA,AGAP005187-RA,AGAP001895-RA,AGAP006680-RA,AGAP011447-RA,AGAP011881-RA,AGAP028592-RA,AGAP007544-RA,AGAP007…
GO:BP	intracellular signal transduction	GO:0035556	5.58166e-06	5.25324	453	1413	86	13832	AGAP010787-RA,AGAP007587-RB,AGAP002438-RA,AGAP007598-RA,AGAP007163-RA,AGAP003718-RA,AGAP002089-RA,AGAP002434-RC,AGAP006629-RA,AGAP010782-RA,AGAP004008-RA,AGAP006992-RA,AGAP029538-RC,AGAP000232-RA,AGAP005042-RA,AGAP003213-RA,AGAP007166-RA,AGAP002529-RA,AGAP008228-RB,AGAP029624-RA,AGAP008737-RB,AGAP011565-RA,AGAP011097-RA,AGAP003263-RA,AGAP006514-RA,AGAP001902-RA,AGAP002476-RA,AGAP002986-RA,AGAP004…
GO:BP	microtubule bundle formation	GO:0001578	6.76088e-06	5.17	35	1413	17	13832	AGAP011540-RA,AGAP009594-RA,AGAP008689-RB,AGAP006882-RA,AGAP005250-RA,AGAP013430-RA,AGAP004416-RA,AGAP001727-RA,AGAP000990-RA,AGAP002434-RC,AGAP029281-RA,AGAP001018-RA,AGAP006735-RA,AGAP002143-RA,AGAP009084-RA,AGAP011078-RA,AGAP005268-RA
GO:BP	axoneme assembly	GO:0035082	1.08712e-05	4.96372	32	1413	16	13832	AGAP011540-RA,AGAP009594-RA,AGAP008689-RB,AGAP006882-RA,AGAP005250-RA,AGAP013430-RA,AGAP004416-RA,AGAP001727-RA,AGAP000990-RA,AGAP029281-RA,AGAP001018-RA,AGAP006735-RA,AGAP002143-RA,AGAP009084-RA,AGAP011078-RA,AGAP005268-RA
GO:BP	signal transduction	GO:0007165	2.05189e-05	4.68785	1108	1413	169	13832	AGAP005034-RA,AGAP010787-RA,AGAP003284-RA,AGAP003238-RA,AGAP009063-RA,AGAP007587-RB,AGAP002438-RA,AGAP002881-RB,AGAP010195-RA,AGAP000243-RA,AGAP007598-RA,AGAP005567-RA,AGAP000045-RB,AGAP007163-RA,AGAP003718-RA,AGAP002089-RA,AGAP010205-RA,AGAP002434-RC,AGAP004096-RA,AGAP006629-RA,AGAP010782-RA,AGAP004272-RA,AGAP004008-RA,AGAP000236-RB,AGAP008705-RA,AGAP006992-RA,AGAP006490-RA,AGAP029538-RC,AGAP000…
GO:BP	RNA biosynthetic process	GO:0032774	2.11171e-05	4.67537	1589	1413	227	13832	AGAP006063-RA,AGAP009088-RA,AGAP003965-RA,AGAP010919-RA,AGAP029221-RA,AGAP009746-RA,AGAP011163-RA,AGAP007973-RA,AGAP007163-RA,AGAP008567-RA,AGAP007954-RA,AGAP007972-RA,AGAP011548-RA,AGAP002434-RC,AGAP003562-RA,AGAP029050-RA,AGAP008528-RB,AGAP007985-RA,AGAP029503-RA,AGAP002875-RA,AGAP001619-RA,AGAP005747-RA,AGAP004028-RB,AGAP000061-RA,AGAP007517-RA,AGAP000662-RB,AGAP009542-RA,AGAP007212-RA,AGAP001…
GO:BP	DNA replication	GO:0006260	2.98825e-05	4.52458	101	1413	30	13832	AGAP010787-RA,AGAP011163-RA,AGAP004956-RA,AGAP004275-RA,AGAP010219-RA,AGAP007063-RA,AGAP012691-RA,AGAP004615-RA,AGAP005800-RA,AGAP011746-RA,AGAP000474-RA,AGAP009047-RA,AGAP001135-RA,AGAP008352-RA,AGAP007775-RA,AGAP005176-RA,AGAP003137-RA,AGAP004685-RA,AGAP005881-RA,AGAP010835-RA,AGAP000668-RA,AGAP002059-RA,AGAP001166-RA,AGAP006387-RA,AGAP006055-RA,AGAP010406-RA,AGAP001421-RA,AGAP006065-RA,AGAP010…
GO:BP	DNA-templated DNA replication	GO:0006261	3.10646e-05	4.50773	80	1413	26	13832	AGAP010787-RA,AGAP011163-RA,AGAP004956-RA,AGAP004275-RA,AGAP010219-RA,AGAP007063-RA,AGAP012691-RA,AGAP004615-RA,AGAP005800-RA,AGAP011746-RA,AGAP009047-RA,AGAP001135-RA,AGAP008352-RA,AGAP005176-RA,AGAP004685-RA,AGAP005881-RA,AGAP010835-RA,AGAP002059-RA,AGAP001166-RA,AGAP006387-RA,AGAP006055-RA,AGAP010406-RA,AGAP001421-RA,AGAP006065-RA,AGAP010720-RA,AGAP011536-RA
GO:BP	chromatin remodeling	GO:0006338	5.86114e-05	4.23202	156	1413	39	13832	AGAP009746-RA,AGAP012013-RA,AGAP001820-RA,AGAP011746-RA,AGAP005021-RA,AGAP028643-RA,AGAP011180-RA,AGAP011192-RA,AGAP012202-RA,AGAP005192-RA,AGAP012201-RA,AGAP004291-RA,AGAP005819-RA,AGAP002246-RA,AGAP004854-RA,AGAP012199-RA,AGAP007978-RA,AGAP003137-RA,AGAP013017-RA,AGAP005187-RA,AGAP001895-RA,AGAP007544-RA,AGAP007417-RA,AGAP012009-RA,AGAP000668-RA,AGAP005035-RA,AGAP001877-RA,AGAP009980-RA,AGAP012…
GO:BP	cell cycle process	GO:0022402	7.67448e-05	4.11495	260	1413	55	13832	AGAP010787-RA,AGAP002548-RA,AGAP000651-RB,AGAP000592-RA,AGAP007598-RA,AGAP005290-RA,AGAP004956-RA,AGAP002434-RC,AGAP029274-RA,AGAP006998-RA,AGAP007690-RA,AGAP004275-RA,AGAP002822-RA,AGAP010219-RA,AGAP003213-RA,AGAP011219-RA,AGAP006388-RA,AGAP007166-RA,AGAP005800-RA,AGAP003805-RA,AGAP004033-RA,AGAP001726-RA,AGAP002476-RA,AGAP011109-RA,AGAP005192-RA,AGAP001522-RA,AGAP001135-RA,AGAP005819-RA,AGAP005…
GO:BP	nucleobase-containing compound biosynthetic process	GO:0034654	0.000111681	3.95202	1758	1413	243	13832	AGAP006063-RA,AGAP009088-RA,AGAP003965-RA,AGAP010919-RA,AGAP029221-RA,AGAP003405-RA,AGAP009746-RA,AGAP011163-RA,AGAP029104-RB,AGAP007973-RA,AGAP007163-RA,AGAP008567-RA,AGAP007954-RA,AGAP007972-RA,AGAP011548-RA,AGAP002434-RC,AGAP003562-RA,AGAP029050-RA,AGAP008528-RB,AGAP007985-RA,AGAP029503-RA,AGAP002875-RA,AGAP009317-RB,AGAP003874-RC,AGAP001619-RA,AGAP005747-RA,AGAP004028-RB,AGAP000061-RA,AGAP007…
GO:BP	cellular response to stress	GO:0033554	0.000118991	3.92449	339	1413	66	13832	AGAP010787-RA,AGAP011054-RA,AGAP005290-RA,AGAP005557-RD,AGAP009746-RA,AGAP004956-RA,AGAP004275-RA,AGAP010219-RA,AGAP003213-RA,AGAP002685-RA,AGAP003857-RA,AGAP007166-RA,AGAP003157-RA,AGAP004615-RA,AGAP005939-RA,AGAP005800-RA,AGAP010353-RA,AGAP005164-RA,AGAP009511-RB,AGAP002476-RA,AGAP009047-RA,AGAP029048-RA,AGAP001404-RA,AGAP013180-RA,AGAP001135-RA,AGAP004491-RA,AGAP005819-RA,AGAP008352-RA,AGAP007…
GO:BP	localization	GO:0051179	0.00011908	3.92416	1648	1413	230	13832	AGAP001429-RA,AGAP008843-RA,AGAP009616-RA,AGAP008842-RA,AGAP006627-RA,AGAP011296-RA,AGAP003709-RD,AGAP028097-RA,AGAP006115-RA,AGAP012241-RA,AGAP002093-RA,AGAP004881-RA,AGAP010786-RA,AGAP010854-RA,AGAP010893-RA,AGAP011459-RA,AGAP000579-RA,AGAP011839-RA,AGAP007970-RA,AGAP002280-RA,AGAP007646-RA,AGAP009333-RB,AGAP010249-RA,AGAP005113-RA,AGAP009745-RA,AGAP005557-RD,AGAP005101-RA,AGAP009116-RA,AGAP002…
GO:BP	RNA metabolic process	GO:0016070	0.000119898	3.92119	1708	1413	237	13832	AGAP006063-RA,AGAP009088-RA,AGAP003965-RA,AGAP010919-RA,AGAP029221-RA,AGAP009746-RA,AGAP011163-RA,AGAP007973-RA,AGAP007163-RA,AGAP008567-RA,AGAP007954-RA,AGAP007972-RA,AGAP011548-RA,AGAP002434-RC,AGAP003562-RA,AGAP029050-RA,AGAP008528-RB,AGAP007985-RA,AGAP029503-RA,AGAP002875-RA,AGAP001619-RA,AGAP005747-RA,AGAP004028-RB,AGAP000061-RA,AGAP007517-RA,AGAP000662-RB,AGAP009542-RA,AGAP007212-RA,AGAP001…
GO:BP	cilium movement	GO:0003341	0.000124202	3.90587	41	1413	17	13832	AGAP011540-RA,AGAP008689-RB,AGAP006882-RA,AGAP000219-RA,AGAP006134-RA,AGAP011644-RA,AGAP001727-RA,AGAP000990-RA,AGAP011441-RA,AGAP009568-RA,AGAP008870-RA,AGAP002677-RA,AGAP001018-RA,AGAP006735-RA,AGAP002143-RA,AGAP008661-RA,AGAP005268-RA
GO:BP	protein-containing complex localization	GO:0031503	0.000124443	3.90503	50	1413	19	13832	AGAP001429-RA,AGAP010165-RA,AGAP000561-RA,AGAP001809-RA,AGAP005330-RA,AGAP029274-RA,AGAP000161-RA,AGAP006324-RA,AGAP005872-RA,AGAP010418-RA,AGAP002293-RA,AGAP029508-RC,AGAP002877-RA,AGAP008725-RA,AGAP010115-RA,AGAP000686-RA,AGAP000255-RB,AGAP009929-RB,AGAP000136-RA
GO:BP	axonemal dynein complex assembly	GO:0070286	0.000137086	3.86301	25	1413	13	13832	AGAP011540-RA,AGAP008689-RB,AGAP006882-RA,AGAP005250-RA,AGAP004416-RA,AGAP001727-RA,AGAP000990-RA,AGAP029281-RA,AGAP001018-RA,AGAP002143-RA,AGAP009084-RA,AGAP011078-RA,AGAP005268-RA
GO:BP	macromolecule metabolic process	GO:0043170	0.000512229	3.29054	3926	1413	480	13832	AGAP003541-RA,AGAP009022-RA,AGAP010787-RA,AGAP007160-RB,AGAP006063-RA,AGAP009088-RA,AGAP003965-RA,AGAP007587-RB,AGAP010919-RA,AGAP002438-RA,AGAP013233-RA,AGAP029221-RA,AGAP003869-RA,AGAP007598-RA,AGAP028121-RA,AGAP004397-RB,AGAP005290-RA,AGAP005567-RA,AGAP002441-RA,AGAP009746-RA,AGAP011163-RA,AGAP012194-RB,AGAP005910-RA,AGAP007973-RA,AGAP004956-RA,AGAP010336-RA,AGAP009574-RA,AGAP006209-RA,AGAP007…
GO:BP	positive regulation of cellular process	GO:0048522	0.000597514	3.22365	593	1413	98	13832	AGAP006063-RA,AGAP003965-RA,AGAP000592-RA,AGAP010919-RA,AGAP006134-RA,AGAP007598-RA,AGAP011644-RA,AGAP007163-RA,AGAP008567-RA,AGAP007954-RA,AGAP002089-RA,AGAP002434-RC,AGAP004008-RA,AGAP008705-RA,AGAP007832-RA,AGAP012179-RA,AGAP005042-RA,AGAP000061-RA,AGAP000662-RB,AGAP008113-RA,AGAP010841-RA,AGAP011627-RA,AGAP005622-RA,AGAP008796-RA,AGAP028643-RA,AGAP011412-RA,AGAP029804-RC,AGAP006678-RA,AGAP005…
GO:BP	positive regulation of biological process	GO:0048518	0.000673412	3.17172	610	1413	100	13832	AGAP006063-RA,AGAP003965-RA,AGAP000592-RA,AGAP010919-RA,AGAP006134-RA,AGAP007598-RA,AGAP011644-RA,AGAP007163-RA,AGAP008567-RA,AGAP007954-RA,AGAP002089-RA,AGAP002434-RC,AGAP004008-RA,AGAP008705-RA,AGAP007832-RA,AGAP012179-RA,AGAP005042-RA,AGAP000061-RA,AGAP000662-RB,AGAP008113-RA,AGAP010841-RA,AGAP011627-RA,AGAP005622-RA,AGAP008796-RA,AGAP028643-RA,AGAP011412-RA,AGAP029804-RC,AGAP006678-RA,AGAP005…
GO:BP	response to stimulus	GO:0050896	0.000829842	3.081	1663	1413	227	13832	AGAP000051-RA,AGAP005034-RA,AGAP010787-RA,AGAP007160-RB,AGAP003284-RA,AGAP003238-RA,AGAP009063-RA,AGAP007587-RB,AGAP002438-RA,AGAP002881-RB,AGAP010195-RA,AGAP000243-RA,AGAP011054-RA,AGAP007598-RA,AGAP005290-RA,AGAP003975-RA,AGAP005567-RA,AGAP005557-RD,AGAP000045-RB,AGAP009746-RA,AGAP004956-RA,AGAP007163-RA,AGAP003718-RA,AGAP002089-RA,AGAP010205-RA,AGAP002434-RC,AGAP004096-RA,AGAP006629-RA,AGAP010…
GO:BP	DNA damage response	GO:0006974	0.000889706	3.05075	218	1413	46	13832	AGAP010787-RA,AGAP005290-RA,AGAP009746-RA,AGAP004956-RA,AGAP004275-RA,AGAP010219-RA,AGAP003213-RA,AGAP003857-RA,AGAP007166-RA,AGAP003157-RA,AGAP004615-RA,AGAP005939-RA,AGAP005800-RA,AGAP010353-RA,AGAP009511-RB,AGAP002476-RA,AGAP009047-RA,AGAP001404-RA,AGAP013180-RA,AGAP001135-RA,AGAP004491-RA,AGAP005819-RA,AGAP008352-RA,AGAP007775-RA,AGAP012368-RA,AGAP003190-RA,AGAP004685-RA,AGAP000884-RA,AGAP008…
GO:BP	protein polyubiquitination	GO:0000209	0.000939038	3.02732	61	1413	20	13832	AGAP009574-RA,AGAP003857-RA,AGAP012366-RA,AGAP007788-RB,AGAP007870-RA,AGAP006203-RA,AGAP009511-RB,AGAP005324-RB,AGAP005897-RA,AGAP003090-RA,AGAP010713-RA,AGAP010891-RA,AGAP011474-RA,AGAP005578-RA,AGAP007417-RA,AGAP000355-RA,AGAP007538-RA,AGAP008575-RA,AGAP004573-RA,AGAP009239-RA
GO:BP	protein modification process	GO:0036211	0.00158606	2.79968	764	1413	118	13832	AGAP007587-RB,AGAP002438-RA,AGAP007598-RA,AGAP004397-RB,AGAP005567-RA,AGAP005910-RA,AGAP010336-RA,AGAP009574-RA,AGAP006960-RA,AGAP003180-RA,AGAP004096-RA,AGAP004008-RA,AGAP004940-RA,AGAP002875-RA,AGAP004112-RA,AGAP003976-RA,AGAP007690-RA,AGAP006903-RA,AGAP006490-RA,AGAP029538-RC,AGAP003857-RA,AGAP006127-RA,AGAP028637-RA,AGAP009961-RA,AGAP012366-RA,AGAP008362-RA,AGAP007788-RB,AGAP008228-RB,AGAP010…
GO:BP	cellular component biogenesis	GO:0044085	0.00168378	2.77372	789	1413	121	13832	AGAP011540-RA,AGAP001429-RA,AGAP009594-RA,AGAP008689-RB,AGAP006882-RA,AGAP005468-RB,AGAP002548-RA,AGAP000219-RA,AGAP007970-RA,AGAP005250-RA,AGAP000243-RA,AGAP006134-RA,AGAP028030-RA,AGAP013430-RA,AGAP005101-RA,AGAP009746-RA,AGAP011163-RA,AGAP000246-RA,AGAP004416-RA,AGAP028412-RA,AGAP005910-RA,AGAP004956-RA,AGAP001727-RA,AGAP010165-RA,AGAP011141-RA,AGAP000990-RA,AGAP009073-RA,AGAP001809-RA,AGAP002…
GO:BP	negative regulation of biological process	GO:0048519	0.00204967	2.68832	524	1413	87	13832	AGAP010787-RA,AGAP002548-RA,AGAP000243-RA,AGAP007598-RA,AGAP012013-RA,AGAP009073-RA,AGAP003718-RA,AGAP002434-RC,AGAP006629-RA,AGAP009156-RA,AGAP002875-RA,AGAP006992-RA,AGAP000232-RA,AGAP003213-RA,AGAP007166-RA,AGAP002840-RA,AGAP002529-RA,AGAP003346-RA,AGAP008228-RB,AGAP029624-RA,AGAP001856-RA,AGAP006402-RA,AGAP004033-RA,AGAP028643-RA,AGAP011292-RA,AGAP029804-RC,AGAP003131-RA,AGAP008862-RA,AGAP006…
GO:BP	DNA repair	GO:0006281	0.00228887	2.64038	185	1413	40	13832	AGAP010787-RA,AGAP005290-RA,AGAP009746-RA,AGAP004956-RA,AGAP004275-RA,AGAP010219-RA,AGAP003213-RA,AGAP003857-RA,AGAP003157-RA,AGAP004615-RA,AGAP005939-RA,AGAP005800-RA,AGAP010353-RA,AGAP009511-RB,AGAP009047-RA,AGAP001404-RA,AGAP013180-RA,AGAP001135-RA,AGAP004491-RA,AGAP005819-RA,AGAP008352-RA,AGAP007775-RA,AGAP003190-RA,AGAP004685-RA,AGAP000884-RA,AGAP008393-RA,AGAP011447-RA,AGAP002110-RA,AGAP005…
GO:BP	negative regulation of cellular process	GO:0048523	0.00234139	2.63053	518	1413	86	13832	AGAP010787-RA,AGAP002548-RA,AGAP000243-RA,AGAP007598-RA,AGAP012013-RA,AGAP009073-RA,AGAP003718-RA,AGAP002434-RC,AGAP006629-RA,AGAP009156-RA,AGAP002875-RA,AGAP006992-RA,AGAP000232-RA,AGAP003213-RA,AGAP007166-RA,AGAP002840-RA,AGAP002529-RA,AGAP003346-RA,AGAP008228-RB,AGAP029624-RA,AGAP001856-RA,AGAP006402-RA,AGAP004033-RA,AGAP028643-RA,AGAP011292-RA,AGAP029804-RC,AGAP003131-RA,AGAP008862-RA,AGAP006…
GO:BP	DNA duplex unwinding	GO:0032508	0.00253733	2.59562	35	1413	14	13832	AGAP009746-RA,AGAP004956-RA,AGAP004275-RA,AGAP010219-RA,AGAP003213-RA,AGAP005800-RA,AGAP001135-RA,AGAP007775-RA,AGAP004685-RA,AGAP001166-RA,AGAP001234-RA,AGAP001421-RA,AGAP010720-RA,AGAP009910-RA
GO:BP	phosphorylation	GO:0016310	0.00296217	2.52839	348	1413	63	13832	AGAP007587-RB,AGAP007598-RA,AGAP005567-RA,AGAP012010-RB,AGAP006960-RA,AGAP003180-RA,AGAP004096-RA,AGAP004008-RA,AGAP004940-RA,AGAP002875-RA,AGAP009317-RB,AGAP004112-RA,AGAP003874-RC,AGAP006490-RA,AGAP029538-RC,AGAP004596-RA,AGAP005216-RA,AGAP009961-RA,AGAP002932-RA,AGAP010841-RA,AGAP029638-RA,AGAP000763-RA,AGAP004890-RB,AGAP007642-RC,AGAP009565-RA,AGAP003796-RA,AGAP002986-RA,AGAP010710-RB,AGAP029…
GO:BP	regulation of intracellular signal transduction	GO:1902531	0.00311055	2.50716	117	1413	29	13832	AGAP007598-RA,AGAP007163-RA,AGAP002089-RA,AGAP002434-RC,AGAP005042-RA,AGAP008228-RB,AGAP008737-RB,AGAP003263-RA,AGAP006514-RA,AGAP002986-RA,AGAP008906-RA,AGAP001081-RA,AGAP004143-RA,AGAP006574-RA,AGAP008149-RA,AGAP007422-RA,AGAP006888-RA,AGAP028184-RA,AGAP001159-RA,AGAP004353-RA,AGAP007010-RA,AGAP008331-RA,AGAP007925-RB,AGAP006340-RC,AGAP011768-RA,AGAP004548-RA,AGAP000015-RB,AGAP002686-RA,AGAP001…
GO:BP	DNA geometric change	GO:0032392	0.00376343	2.42442	36	1413	14	13832	AGAP009746-RA,AGAP004956-RA,AGAP004275-RA,AGAP010219-RA,AGAP003213-RA,AGAP005800-RA,AGAP001135-RA,AGAP007775-RA,AGAP004685-RA,AGAP001166-RA,AGAP001234-RA,AGAP001421-RA,AGAP010720-RA,AGAP009910-RA
GO:BP	metabolic process	GO:0008152	0.00434434	2.36208	5128	1413	600	13832	AGAP003541-RA,AGAP004455-RA,AGAP009022-RA,AGAP010787-RA,AGAP007160-RB,AGAP006063-RA,AGAP009088-RA,AGAP003965-RA,AGAP007587-RB,AGAP010919-RA,AGAP002438-RA,AGAP013233-RA,AGAP004437-RD,AGAP029221-RA,AGAP007970-RA,AGAP003869-RA,AGAP011054-RA,AGAP007598-RA,AGAP028121-RA,AGAP004397-RB,AGAP005290-RA,AGAP003975-RA,AGAP005567-RA,AGAP002441-RA,AGAP003405-RA,AGAP009746-RA,AGAP011163-RA,AGAP012010-RB,AGAP007…
GO:BP	pre-replicative complex assembly involved in cell cycle DNA replication	GO:1902299	0.00492613	2.30749	7	1413	6	13832	AGAP004956-RA,AGAP004275-RA,AGAP010219-RA,AGAP005800-RA,AGAP001135-RA,AGAP010406-RA
GO:BP	pre-replicative complex assembly involved in nuclear cell cycle DNA replication	GO:0006267	0.00492613	2.30749	7	1413	6	13832	AGAP004956-RA,AGAP004275-RA,AGAP010219-RA,AGAP005800-RA,AGAP001135-RA,AGAP010406-RA
GO:BP	pre-replicative complex assembly	GO:0036388	0.00492613	2.30749	7	1413	6	13832	AGAP004956-RA,AGAP004275-RA,AGAP010219-RA,AGAP005800-RA,AGAP001135-RA,AGAP010406-RA
GO:BP	cilium-dependent cell motility	GO:0060285	0.00539638	2.2679	28	1413	12	13832	AGAP006882-RA,AGAP000219-RA,AGAP005250-RA,AGAP006134-RA,AGAP011644-RA,AGAP000990-RA,AGAP011441-RA,AGAP009568-RA,AGAP002677-RA,AGAP003805-RA,AGAP006735-RA,AGAP002143-RA
GO:BP	centrosome cycle	GO:0007098	0.00590056	2.22911	24	1413	11	13832	AGAP002548-RA,AGAP002434-RC,AGAP029274-RA,AGAP004033-RA,AGAP011109-RA,AGAP009914-RA,AGAP001897-RA,AGAP003868-RA,AGAP010494-RA,AGAP001702-RA,AGAP012499-RA
GO:BP	cilium or flagellum-dependent cell motility	GO:0001539	0.00835259	2.07818	29	1413	12	13832	AGAP006882-RA,AGAP000219-RA,AGAP005250-RA,AGAP006134-RA,AGAP011644-RA,AGAP000990-RA,AGAP011441-RA,AGAP009568-RA,AGAP002677-RA,AGAP003805-RA,AGAP006735-RA,AGAP002143-RA
GO:BP	regulation of microtubule-based process	GO:0032886	0.0101325	1.99428	34	1413	13	13832	AGAP001429-RA,AGAP002548-RA,AGAP006134-RA,AGAP011644-RA,AGAP002434-RC,AGAP029274-RA,AGAP008870-RA,AGAP004033-RA,AGAP010206-RA,AGAP002143-RA,AGAP001194-RA,AGAP002334-RA,AGAP007623-RA
GO:BP	macromolecule biosynthetic process	GO:0009059	0.0105388	1.97721	2371	1413	300	13832	AGAP003541-RA,AGAP007160-RB,AGAP006063-RA,AGAP009088-RA,AGAP003965-RA,AGAP010919-RA,AGAP029221-RA,AGAP028121-RA,AGAP004397-RB,AGAP002441-RA,AGAP009746-RA,AGAP011163-RA,AGAP012194-RB,AGAP005910-RA,AGAP007973-RA,AGAP007163-RA,AGAP008567-RA,AGAP000509-RA,AGAP012013-RA,AGAP007954-RA,AGAP011141-RA,AGAP007972-RA,AGAP011548-RA,AGAP002434-RC,AGAP003562-RA,AGAP009156-RA,AGAP029050-RA,AGAP008528-RB,AGAP007…
GO:BP	DNA conformation change	GO:0071103	0.0111399	1.95312	39	1413	14	13832	AGAP009746-RA,AGAP004956-RA,AGAP004275-RA,AGAP010219-RA,AGAP003213-RA,AGAP005800-RA,AGAP001135-RA,AGAP007775-RA,AGAP004685-RA,AGAP001166-RA,AGAP001234-RA,AGAP001421-RA,AGAP010720-RA,AGAP009910-RA
GO:BP	response to stress	GO:0006950	0.0132301	1.87844	502	1413	81	13832	AGAP000051-RA,AGAP010787-RA,AGAP007160-RB,AGAP011054-RA,AGAP005290-RA,AGAP003975-RA,AGAP005557-RD,AGAP009746-RA,AGAP004956-RA,AGAP001751-RB,AGAP029051-RF,AGAP004275-RA,AGAP010219-RA,AGAP003213-RA,AGAP002685-RA,AGAP008360-RA,AGAP003857-RA,AGAP007166-RA,AGAP003157-RA,AGAP004615-RA,AGAP005939-RA,AGAP005800-RA,AGAP010353-RA,AGAP005164-RA,AGAP009511-RB,AGAP002476-RA,AGAP009047-RA,AGAP029048-RA,AGAP001…
GO:BP	protein ubiquitination	GO:0016567	0.0134285	1.87197	178	1413	37	13832	AGAP009574-RA,AGAP007690-RA,AGAP003857-RA,AGAP006127-RA,AGAP012366-RA,AGAP008362-RA,AGAP007788-RB,AGAP007870-RA,AGAP005622-RA,AGAP006203-RA,AGAP009641-RA,AGAP009511-RB,AGAP005324-RB,AGAP005897-RA,AGAP029597-RA,AGAP003090-RA,AGAP011177-RA,AGAP010713-RA,AGAP010041-RA,AGAP010891-RA,AGAP011474-RA,AGAP012333-RA,AGAP005578-RA,AGAP002599-RA,AGAP006041-RA,AGAP007417-RA,AGAP011275-RA,AGAP000339-RA,AGAP004…
GO:BP	regulation of cell cycle process	GO:0010564	0.0142332	1.8467	101	1413	25	13832	AGAP010787-RA,AGAP002548-RA,AGAP000592-RA,AGAP007598-RA,AGAP005290-RA,AGAP002434-RC,AGAP029274-RA,AGAP007690-RA,AGAP003213-RA,AGAP007166-RA,AGAP004033-RA,AGAP002476-RA,AGAP001522-RA,AGAP005176-RA,AGAP012368-RA,AGAP005881-RA,AGAP003868-RA,AGAP003158-RA,AGAP005578-RA,AGAP011495-RA,AGAP002110-RA,AGAP012499-RA,AGAP003282-RA,AGAP002651-RA,AGAP003858-RA
GO:BP	microtubule organizing center organization	GO:0031023	0.0150548	1.82233	26	1413	11	13832	AGAP002548-RA,AGAP002434-RC,AGAP029274-RA,AGAP004033-RA,AGAP011109-RA,AGAP009914-RA,AGAP001897-RA,AGAP003868-RA,AGAP010494-RA,AGAP001702-RA,AGAP012499-RA
GO:BP	macromolecule modification	GO:0043412	0.0153449	1.81403	867	1413	126	13832	AGAP007587-RB,AGAP002438-RA,AGAP007598-RA,AGAP004397-RB,AGAP005567-RA,AGAP005910-RA,AGAP010336-RA,AGAP009574-RA,AGAP006960-RA,AGAP003180-RA,AGAP004096-RA,AGAP004008-RA,AGAP004940-RA,AGAP002875-RA,AGAP004112-RA,AGAP003976-RA,AGAP007690-RA,AGAP006903-RA,AGAP006490-RA,AGAP029538-RC,AGAP003857-RA,AGAP002791-RA,AGAP006127-RA,AGAP028637-RA,AGAP009961-RA,AGAP012366-RA,AGAP008362-RA,AGAP007788-RB,AGAP008…
GO:BP	gene expression	GO:0010467	0.0157419	1.80294	2212	1413	281	13832	AGAP003541-RA,AGAP007160-RB,AGAP006063-RA,AGAP009088-RA,AGAP003965-RA,AGAP010919-RA,AGAP029221-RA,AGAP028121-RA,AGAP002441-RA,AGAP009746-RA,AGAP011163-RA,AGAP012194-RB,AGAP007973-RA,AGAP007163-RA,AGAP008567-RA,AGAP000509-RA,AGAP012013-RA,AGAP007954-RA,AGAP011141-RA,AGAP007972-RA,AGAP011548-RA,AGAP002434-RC,AGAP003562-RA,AGAP029050-RA,AGAP008528-RB,AGAP007985-RA,AGAP029503-RA,AGAP002875-RA,AGAP005…
GO:BP	phosphate-containing compound metabolic process	GO:0006796	0.0171162	1.76659	762	1413	113	13832	AGAP007587-RB,AGAP002438-RA,AGAP004437-RD,AGAP007598-RA,AGAP028121-RA,AGAP005567-RA,AGAP003405-RA,AGAP012010-RB,AGAP007593-RA,AGAP029104-RB,AGAP011644-RA,AGAP010785-RA,AGAP007163-RA,AGAP000509-RA,AGAP000596-RB,AGAP006960-RA,AGAP003180-RA,AGAP004096-RA,AGAP004158-RA,AGAP004008-RA,AGAP002021-RA,AGAP004940-RA,AGAP002875-RA,AGAP009317-RB,AGAP004112-RA,AGAP003976-RA,AGAP003874-RC,AGAP006490-RA,AGAP029…
GO:BP	phosphorus metabolic process	GO:0006793	0.0181393	1.74138	763	1413	113	13832	AGAP007587-RB,AGAP002438-RA,AGAP004437-RD,AGAP007598-RA,AGAP028121-RA,AGAP005567-RA,AGAP003405-RA,AGAP012010-RB,AGAP007593-RA,AGAP029104-RB,AGAP011644-RA,AGAP010785-RA,AGAP007163-RA,AGAP000509-RA,AGAP000596-RB,AGAP006960-RA,AGAP003180-RA,AGAP004096-RA,AGAP004158-RA,AGAP004008-RA,AGAP002021-RA,AGAP004940-RA,AGAP002875-RA,AGAP009317-RB,AGAP004112-RA,AGAP003976-RA,AGAP003874-RC,AGAP006490-RA,AGAP029…
GO:BP	response to starvation	GO:0042594	0.018703	1.72809	31	1413	12	13832	AGAP005557-RD,AGAP002685-RA,AGAP028184-RA,AGAP010035-RA,AGAP029513-RA,AGAP001159-RA,AGAP012246-RA,AGAP007010-RA,AGAP008331-RA,AGAP000653-RA,AGAP002686-RA,AGAP003858-RA
GO:BP	negative regulation of cell cycle	GO:0045786	0.0207505	1.68297	62	1413	18	13832	AGAP010787-RA,AGAP002548-RA,AGAP007598-RA,AGAP002434-RC,AGAP002875-RA,AGAP003213-RA,AGAP007166-RA,AGAP004033-RA,AGAP002476-RA,AGAP008130-RA,AGAP001522-RA,AGAP005176-RA,AGAP012368-RA,AGAP003868-RA,AGAP003158-RA,AGAP011495-RA,AGAP002110-RA,AGAP003282-RA
GO:BP	regulation of cell cycle	GO:0051726	0.0223659	1.65041	155	1413	33	13832	AGAP010787-RA,AGAP002548-RA,AGAP000592-RA,AGAP007598-RA,AGAP005290-RA,AGAP002434-RC,AGAP002875-RA,AGAP029274-RA,AGAP007690-RA,AGAP003213-RA,AGAP007166-RA,AGAP004033-RA,AGAP002476-RA,AGAP003796-RA,AGAP010843-RA,AGAP008130-RA,AGAP001522-RA,AGAP005176-RA,AGAP012368-RA,AGAP010518-RA,AGAP005881-RA,AGAP003868-RA,AGAP004624-RA,AGAP003158-RA,AGAP005578-RA,AGAP010629-RA,AGAP011495-RA,AGAP002110-RA,AGAP006…
GO:BP	DNA replication initiation	GO:0006270	0.0230683	1.63698	27	1413	11	13832	AGAP011163-RA,AGAP004956-RA,AGAP004275-RA,AGAP010219-RA,AGAP007063-RA,AGAP012691-RA,AGAP005800-RA,AGAP001135-RA,AGAP005176-RA,AGAP006387-RA,AGAP010406-RA
GO:BP	cellular response to starvation	GO:0009267	0.0230683	1.63698	27	1413	11	13832	AGAP005557-RD,AGAP002685-RA,AGAP028184-RA,AGAP010035-RA,AGAP001159-RA,AGAP012246-RA,AGAP007010-RA,AGAP008331-RA,AGAP000653-RA,AGAP002686-RA,AGAP003858-RA
GO:BP	cellular response to nutrient levels	GO:0031669	0.0230683	1.63698	27	1413	11	13832	AGAP005557-RD,AGAP002685-RA,AGAP028184-RA,AGAP010035-RA,AGAP001159-RA,AGAP012246-RA,AGAP007010-RA,AGAP008331-RA,AGAP000653-RA,AGAP002686-RA,AGAP003858-RA
GO:BP	cellular localization	GO:0051641	0.0286642	1.54266	730	1413	108	13832	AGAP001429-RA,AGAP010786-RA,AGAP007970-RA,AGAP007646-RA,AGAP009116-RA,AGAP005910-RA,AGAP007592-RA,AGAP012008-RA,AGAP002732-RB,AGAP010165-RA,AGAP000561-RA,AGAP001809-RA,AGAP002434-RC,AGAP005330-RA,AGAP029274-RA,AGAP007832-RA,AGAP002529-RA,AGAP004049-RA,AGAP000161-RA,AGAP001733-RA,AGAP008854-RA,AGAP007895-RA,AGAP006324-RA,AGAP028501-RA,AGAP001893-RA,AGAP002711-RE,AGAP002427-RA,AGAP011565-RA,AGAP003…
GO:BP	chromosome organization	GO:0051276	0.0288585	1.53973	137	1413	30	13832	AGAP007598-RA,AGAP009746-RA,AGAP004956-RA,AGAP002434-RC,AGAP006998-RA,AGAP007690-RA,AGAP004275-RA,AGAP002822-RA,AGAP010219-RA,AGAP003213-RA,AGAP011219-RA,AGAP006388-RA,AGAP005800-RA,AGAP013180-RA,AGAP001135-RA,AGAP007775-RA,AGAP004685-RA,AGAP005578-RA,AGAP004560-RA,AGAP001166-RA,AGAP001234-RA,AGAP009290-RA,AGAP010393-RA,AGAP001421-RA,AGAP007623-RA,AGAP001947-RA,AGAP010720-RA,AGAP002947-RA,AGAP009…
GO:BP	regulation of cellular component organization	GO:0051128	0.0328895	1.48294	199	1413	39	13832	AGAP001429-RA,AGAP002548-RA,AGAP000243-RA,AGAP007598-RA,AGAP003339-RA,AGAP009073-RA,AGAP002434-RC,AGAP029274-RA,AGAP007832-RA,AGAP007690-RA,AGAP004033-RA,AGAP011292-RA,AGAP002665-RA,AGAP000562-RA,AGAP007181-RA,AGAP002986-RA,AGAP007494-RB,AGAP010206-RA,AGAP001081-RA,AGAP001522-RA,AGAP011177-RA,AGAP003137-RA,AGAP010035-RA,AGAP001480-RD,AGAP001194-RA,AGAP003158-RA,AGAP005578-RA,AGAP011495-RA,AGAP000…
GO:BP	double-strand break repair via homologous recombination	GO:0000724	0.0335522	1.47428	53	1413	16	13832	AGAP005290-RA,AGAP004956-RA,AGAP004275-RA,AGAP010219-RA,AGAP003213-RA,AGAP005800-RA,AGAP013180-RA,AGAP001135-RA,AGAP005819-RA,AGAP002110-RA,AGAP004560-RA,AGAP001166-RA,AGAP006055-RA,AGAP009290-RA,AGAP001421-RA,AGAP001361-RA
GO:BP	recombinational repair	GO:0000725	0.0335522	1.47428	53	1413	16	13832	AGAP005290-RA,AGAP004956-RA,AGAP004275-RA,AGAP010219-RA,AGAP003213-RA,AGAP005800-RA,AGAP013180-RA,AGAP001135-RA,AGAP005819-RA,AGAP002110-RA,AGAP004560-RA,AGAP001166-RA,AGAP006055-RA,AGAP009290-RA,AGAP001421-RA,AGAP001361-RA
GO:BP	double-strand break repair via break-induced replication	GO:0000727	0.0390509	1.40837	12	1413	7	13832	AGAP004956-RA,AGAP004275-RA,AGAP010219-RA,AGAP005800-RA,AGAP001135-RA,AGAP002110-RA,AGAP001166-RA
GO:BP	protein modification by small protein conjugation or removal	GO:0070647	0.0470401	1.32753	245	1413	45	13832	AGAP009574-RA,AGAP007690-RA,AGAP003857-RA,AGAP006127-RA,AGAP012366-RA,AGAP008362-RA,AGAP007788-RB,AGAP007870-RA,AGAP005622-RA,AGAP006203-RA,AGAP009641-RA,AGAP009511-RB,AGAP008412-RD,AGAP005324-RB,AGAP005897-RA,AGAP029597-RA,AGAP002421-RA,AGAP003090-RA,AGAP011177-RA,AGAP010713-RA,AGAP010041-RA,AGAP000884-RA,AGAP010891-RA,AGAP002086-RA,AGAP011474-RA,AGAP012333-RA,AGAP005578-RA,AGAP002599-RA,AGAP006…
GO:BP	protein phosphorylation	GO:0006468	0.0491949	1.30808	260	1413	47	13832	AGAP007587-RB,AGAP007598-RA,AGAP005567-RA,AGAP006960-RA,AGAP003180-RA,AGAP004096-RA,AGAP004008-RA,AGAP004940-RA,AGAP002875-RA,AGAP004112-RA,AGAP006490-RA,AGAP029538-RC,AGAP009961-RA,AGAP010841-RA,AGAP000763-RA,AGAP009565-RA,AGAP003796-RA,AGAP002986-RA,AGAP010710-RB,AGAP029507-RA,AGAP000747-RA,AGAP012368-RA,AGAP002710-RA,AGAP007863-RA,AGAP010115-RA,AGAP001384-RA,AGAP010837-RA,AGAP008247-RA,AGAP000…
GO:CC	intracellular anatomical structure	GO:0005622	3.52492e-31	30.4529	6029	1413	829	13832	AGAP011540-RA,AGAP003541-RA,AGAP011462-RA,AGAP001429-RA,AGAP009594-RA,AGAP029439-RA,AGAP000041-RA,AGAP010142-RB,AGAP006627-RA,AGAP009318-RA,AGAP010787-RA,AGAP007160-RB,AGAP008689-RB,AGAP028097-RA,AGAP007348-RA,AGAP006882-RA,AGAP029905-RA,AGAP001570-RA,AGAP003238-RA,AGAP003120-RA,AGAP006063-RA,AGAP010786-RA,AGAP009088-RA,AGAP003965-RA,AGAP000651-RB,AGAP010893-RA,AGAP008533-RA,AGAP007587-RB,AGAP008…
GO:CC	organelle	GO:0043226	9.05176e-27	26.0433	5049	1413	710	13832	AGAP011540-RA,AGAP011462-RA,AGAP001429-RA,AGAP009594-RA,AGAP029439-RA,AGAP000041-RA,AGAP006627-RA,AGAP009318-RA,AGAP010787-RA,AGAP007160-RB,AGAP008689-RB,AGAP005556-RA,AGAP028097-RA,AGAP007348-RA,AGAP006882-RA,AGAP005468-RB,AGAP029905-RA,AGAP001570-RA,AGAP003120-RA,AGAP006063-RA,AGAP010786-RA,AGAP002548-RA,AGAP009088-RA,AGAP003965-RA,AGAP000651-RB,AGAP010893-RA,AGAP007587-RB,AGAP000592-RA,AGAP010…
GO:CC	cytoskeleton	GO:0005856	3.30301e-24	23.4811	441	1413	123	13832	AGAP011540-RA,AGAP011462-RA,AGAP001429-RA,AGAP009594-RA,AGAP029439-RA,AGAP009318-RA,AGAP008689-RB,AGAP007348-RA,AGAP006882-RA,AGAP001570-RA,AGAP003120-RA,AGAP000651-RB,AGAP000592-RA,AGAP000219-RA,AGAP012726-RA,AGAP006134-RA,AGAP005290-RA,AGAP013430-RA,AGAP005101-RA,AGAP000246-RA,AGAP010336-RA,AGAP007592-RA,AGAP001727-RA,AGAP005850-RA,AGAP003339-RA,AGAP010165-RA,AGAP011141-RA,AGAP000990-RA,AGAP000…
GO:CC	intracellular organelle	GO:0043229	4.40872e-24	23.3557	4984	1413	693	13832	AGAP011540-RA,AGAP011462-RA,AGAP001429-RA,AGAP009594-RA,AGAP029439-RA,AGAP000041-RA,AGAP006627-RA,AGAP009318-RA,AGAP010787-RA,AGAP007160-RB,AGAP008689-RB,AGAP028097-RA,AGAP007348-RA,AGAP006882-RA,AGAP029905-RA,AGAP001570-RA,AGAP003120-RA,AGAP006063-RA,AGAP010786-RA,AGAP009088-RA,AGAP003965-RA,AGAP000651-RB,AGAP010893-RA,AGAP007587-RB,AGAP000592-RA,AGAP010919-RA,AGAP000219-RA,AGAP004437-RD,AGAP012…
GO:CC	cilium	GO:0005929	1.25418e-21	20.9016	153	1413	63	13832	AGAP011540-RA,AGAP001429-RA,AGAP009594-RA,AGAP008689-RB,AGAP005468-RB,AGAP003120-RA,AGAP002548-RA,AGAP000219-RA,AGAP012726-RA,AGAP006134-RA,AGAP028030-RA,AGAP013430-RA,AGAP005101-RA,AGAP000246-RA,AGAP011644-RA,AGAP010336-RA,AGAP001727-RA,AGAP005850-RA,AGAP003339-RA,AGAP010165-RA,AGAP000990-RA,AGAP011441-RA,AGAP001809-RA,AGAP005330-RA,AGAP009568-RA,AGAP029274-RA,AGAP001165-RA,AGAP013263-RA,AGAP004…
GO:CC	nucleus	GO:0005634	7.81488e-21	20.1071	2595	1413	409	13832	AGAP010787-RA,AGAP007160-RB,AGAP028097-RA,AGAP006063-RA,AGAP009088-RA,AGAP003965-RA,AGAP007587-RB,AGAP010919-RA,AGAP007974-RA,AGAP004982-RA,AGAP005101-RA,AGAP009746-RA,AGAP011163-RA,AGAP011956-RA,AGAP012194-RB,AGAP007973-RA,AGAP004956-RA,AGAP011644-RA,AGAP005618-RA,AGAP007163-RA,AGAP008567-RA,AGAP001727-RA,AGAP012013-RA,AGAP007954-RA,AGAP007972-RA,AGAP011548-RA,AGAP006062-RA,AGAP003180-RA,AGAP004…
GO:CC	cellular_component	GO:0005575	1.40013e-20	19.8538	9164	1413	1096	13832	AGAP011540-RA,AGAP003541-RA,AGAP011462-RA,AGAP006118-RA,AGAP001429-RA,AGAP008843-RA,AGAP006830-RA,AGAP009616-RA,AGAP009594-RA,AGAP029439-RA,AGAP000041-RA,AGAP008842-RA,AGAP009022-RA,AGAP007553-RA,AGAP010142-RB,AGAP010543-RA,AGAP006627-RA,AGAP005034-RA,AGAP009318-RA,AGAP010787-RA,AGAP011296-RA,AGAP007160-RB,AGAP008689-RB,AGAP003709-RD,AGAP005556-RA,AGAP028097-RA,AGAP013362-RA,AGAP006115-RA,AGAP007…
GO:CC	microtubule cytoskeleton	GO:0015630	2.28051e-19	18.642	255	1413	81	13832	AGAP011540-RA,AGAP001429-RA,AGAP009318-RA,AGAP008689-RB,AGAP006882-RA,AGAP001570-RA,AGAP003120-RA,AGAP000592-RA,AGAP000219-RA,AGAP012726-RA,AGAP006134-RA,AGAP005290-RA,AGAP013430-RA,AGAP005101-RA,AGAP000246-RA,AGAP010336-RA,AGAP007592-RA,AGAP001727-RA,AGAP005850-RA,AGAP003339-RA,AGAP010165-RA,AGAP000990-RA,AGAP000561-RA,AGAP011441-RA,AGAP001809-RA,AGAP002434-RC,AGAP005330-RA,AGAP009568-RA,AGAP029…
GO:CC	cellular anatomical structure	GO:0110165	1.50208e-18	17.8233	9063	1413	1079	13832	AGAP011540-RA,AGAP003541-RA,AGAP011462-RA,AGAP006118-RA,AGAP001429-RA,AGAP008843-RA,AGAP006830-RA,AGAP009616-RA,AGAP009594-RA,AGAP029439-RA,AGAP000041-RA,AGAP008842-RA,AGAP009022-RA,AGAP007553-RA,AGAP010142-RB,AGAP010543-RA,AGAP006627-RA,AGAP005034-RA,AGAP009318-RA,AGAP010787-RA,AGAP011296-RA,AGAP007160-RB,AGAP008689-RB,AGAP003709-RD,AGAP005556-RA,AGAP028097-RA,AGAP013362-RA,AGAP006115-RA,AGAP007…
GO:CC	membrane-bounded organelle	GO:0043227	4.26953e-18	17.3696	4535	1413	620	13832	AGAP011540-RA,AGAP001429-RA,AGAP009594-RA,AGAP006627-RA,AGAP010787-RA,AGAP007160-RB,AGAP008689-RB,AGAP028097-RA,AGAP005468-RB,AGAP029905-RA,AGAP003120-RA,AGAP006063-RA,AGAP010786-RA,AGAP002548-RA,AGAP009088-RA,AGAP003965-RA,AGAP010893-RA,AGAP007587-RB,AGAP010919-RA,AGAP000219-RA,AGAP004437-RD,AGAP012726-RA,AGAP007974-RA,AGAP004982-RA,AGAP006134-RA,AGAP002280-RA,AGAP007646-RA,AGAP009333-RB,AGAP028…
GO:CC	cell projection	GO:0042995	5.21454e-18	17.2828	445	1413	112	13832	AGAP011540-RA,AGAP011462-RA,AGAP001429-RA,AGAP009616-RA,AGAP009594-RA,AGAP029439-RA,AGAP008689-RB,AGAP005468-RB,AGAP001570-RA,AGAP003120-RA,AGAP002548-RA,AGAP008533-RA,AGAP000219-RA,AGAP012726-RA,AGAP010195-RA,AGAP006134-RA,AGAP028030-RA,AGAP000045-RB,AGAP013430-RA,AGAP005101-RA,AGAP000246-RA,AGAP011644-RA,AGAP010336-RA,AGAP001727-RA,AGAP005850-RA,AGAP003339-RA,AGAP010165-RA,AGAP000990-RA,AGAP000…
GO:CC	plasma membrane bounded cell projection	GO:0120025	6.32189e-16	15.1992	422	1413	104	13832	AGAP011540-RA,AGAP001429-RA,AGAP009616-RA,AGAP009594-RA,AGAP008689-RB,AGAP005468-RB,AGAP001570-RA,AGAP003120-RA,AGAP002548-RA,AGAP008533-RA,AGAP000219-RA,AGAP012726-RA,AGAP010195-RA,AGAP006134-RA,AGAP028030-RA,AGAP000045-RB,AGAP013430-RA,AGAP005101-RA,AGAP000246-RA,AGAP011644-RA,AGAP010336-RA,AGAP001727-RA,AGAP005850-RA,AGAP003339-RA,AGAP010165-RA,AGAP000990-RA,AGAP000561-RA,AGAP003718-RA,AGAP010…
GO:CC	microtubule organizing center	GO:0005815	6.91795e-15	14.16	129	1413	49	13832	AGAP001429-RA,AGAP006882-RA,AGAP003120-RA,AGAP000592-RA,AGAP012726-RA,AGAP006134-RA,AGAP005290-RA,AGAP005101-RA,AGAP000246-RA,AGAP001727-RA,AGAP010165-RA,AGAP001809-RA,AGAP002434-RC,AGAP005330-RA,AGAP029274-RA,AGAP001165-RA,AGAP008870-RA,AGAP013115-RA,AGAP008854-RA,AGAP006324-RA,AGAP007888-RA,AGAP004033-RA,AGAP010655-RB,AGAP008412-RD,AGAP002293-RA,AGAP006158-RA,AGAP011109-RA,AGAP002877-RA,AGAP001…
GO:CC	intracellular membraneless organelle	GO:0043232	2.3051e-12	11.6373	1216	1413	207	13832	AGAP011540-RA,AGAP011462-RA,AGAP001429-RA,AGAP009594-RA,AGAP029439-RA,AGAP009318-RA,AGAP010787-RA,AGAP008689-RB,AGAP007348-RA,AGAP006882-RA,AGAP001570-RA,AGAP003120-RA,AGAP000651-RB,AGAP000592-RA,AGAP000219-RA,AGAP012726-RA,AGAP006134-RA,AGAP005290-RA,AGAP013430-RA,AGAP005101-RA,AGAP009746-RA,AGAP000246-RA,AGAP010336-RA,AGAP007592-RA,AGAP001727-RA,AGAP005850-RA,AGAP003339-RA,AGAP012013-RA,AGAP010…
GO:CC	membraneless organelle	GO:0043228	2.7431e-12	11.5618	1218	1413	207	13832	AGAP011540-RA,AGAP011462-RA,AGAP001429-RA,AGAP009594-RA,AGAP029439-RA,AGAP009318-RA,AGAP010787-RA,AGAP008689-RB,AGAP007348-RA,AGAP006882-RA,AGAP001570-RA,AGAP003120-RA,AGAP000651-RB,AGAP000592-RA,AGAP000219-RA,AGAP012726-RA,AGAP006134-RA,AGAP005290-RA,AGAP013430-RA,AGAP005101-RA,AGAP009746-RA,AGAP000246-RA,AGAP010336-RA,AGAP007592-RA,AGAP001727-RA,AGAP005850-RA,AGAP003339-RA,AGAP012013-RA,AGAP010…
GO:CC	plasma membrane bounded cell projection cytoplasm	GO:0032838	3.26124e-11	10.4866	62	1413	29	13832	AGAP011540-RA,AGAP001429-RA,AGAP009594-RA,AGAP008689-RB,AGAP003120-RA,AGAP012726-RA,AGAP013430-RA,AGAP003339-RA,AGAP010165-RA,AGAP000990-RA,AGAP000561-RA,AGAP011441-RA,AGAP005330-RA,AGAP009568-RA,AGAP008870-RA,AGAP000187-RA,AGAP000161-RA,AGAP029281-RA,AGAP002427-RA,AGAP004030-RA,AGAP005872-RA,AGAP003805-RA,AGAP002877-RA,AGAP006735-RA,AGAP002143-RA,AGAP007478-RA,AGAP029674-RA,AGAP000686-RA,AGAP005…
GO:CC	cytoplasmic region	GO:0099568	4.94763e-11	10.3056	71	1413	31	13832	AGAP011540-RA,AGAP001429-RA,AGAP009594-RA,AGAP008689-RB,AGAP003120-RA,AGAP012726-RA,AGAP013430-RA,AGAP003339-RA,AGAP010165-RA,AGAP000990-RA,AGAP000561-RA,AGAP011441-RA,AGAP005330-RA,AGAP009568-RA,AGAP008870-RA,AGAP000187-RA,AGAP000161-RA,AGAP029281-RA,AGAP002427-RA,AGAP004030-RA,AGAP005872-RA,AGAP003805-RA,AGAP002877-RA,AGAP006735-RA,AGAP010286-RB,AGAP002143-RA,AGAP007478-RA,AGAP029674-RA,AGAP000…
GO:CC	axoneme	GO:0005930	6.94271e-10	9.15847	52	1413	25	13832	AGAP011540-RA,AGAP001429-RA,AGAP009594-RA,AGAP008689-RB,AGAP003120-RA,AGAP012726-RA,AGAP013430-RA,AGAP003339-RA,AGAP010165-RA,AGAP000990-RA,AGAP011441-RA,AGAP005330-RA,AGAP009568-RA,AGAP008870-RA,AGAP000187-RA,AGAP029281-RA,AGAP004030-RA,AGAP005872-RA,AGAP003805-RA,AGAP002877-RA,AGAP006735-RA,AGAP002143-RA,AGAP029674-RA,AGAP000686-RA,AGAP005268-RA
GO:CC	ciliary plasm	GO:0097014	1.18749e-09	8.92537	53	1413	25	13832	AGAP011540-RA,AGAP001429-RA,AGAP009594-RA,AGAP008689-RB,AGAP003120-RA,AGAP012726-RA,AGAP013430-RA,AGAP003339-RA,AGAP010165-RA,AGAP000990-RA,AGAP011441-RA,AGAP005330-RA,AGAP009568-RA,AGAP008870-RA,AGAP000187-RA,AGAP029281-RA,AGAP004030-RA,AGAP005872-RA,AGAP003805-RA,AGAP002877-RA,AGAP006735-RA,AGAP002143-RA,AGAP029674-RA,AGAP000686-RA,AGAP005268-RA
GO:CC	intracellular membrane-bounded organelle	GO:0043231	1.90599e-09	8.71988	4394	1413	562	13832	AGAP006627-RA,AGAP010787-RA,AGAP007160-RB,AGAP028097-RA,AGAP029905-RA,AGAP006063-RA,AGAP010786-RA,AGAP009088-RA,AGAP003965-RA,AGAP010893-RA,AGAP007587-RB,AGAP010919-RA,AGAP004437-RD,AGAP007974-RA,AGAP004982-RA,AGAP002280-RA,AGAP007646-RA,AGAP009333-RB,AGAP028121-RA,AGAP004397-RB,AGAP008133-RA,AGAP005557-RD,AGAP005101-RA,AGAP009746-RA,AGAP009116-RA,AGAP011163-RA,AGAP011956-RA,AGAP012194-RB,AGAP011…
GO:CC	centrosome	GO:0005813	5.33827e-08	7.2726	89	1413	31	13832	AGAP001429-RA,AGAP006882-RA,AGAP000592-RA,AGAP005290-RA,AGAP005101-RA,AGAP000246-RA,AGAP001727-RA,AGAP002434-RC,AGAP029274-RA,AGAP013115-RA,AGAP008854-RA,AGAP007888-RA,AGAP004033-RA,AGAP010655-RB,AGAP008412-RD,AGAP002293-RA,AGAP006158-RA,AGAP011109-RA,AGAP010190-RA,AGAP009914-RA,AGAP001897-RA,AGAP000159-RA,AGAP001783-RB,AGAP002334-RA,AGAP001702-RA,AGAP002059-RA,AGAP002527-RA,AGAP003821-RA,AGAP012…
GO:CC	transferase complex	GO:1990234	5.36236e-08	7.27064	398	1413	82	13832	AGAP008533-RA,AGAP028121-RA,AGAP009746-RA,AGAP009574-RA,AGAP004940-RA,AGAP007690-RA,AGAP003857-RA,AGAP005216-RA,AGAP003346-RA,AGAP003648-RA,AGAP007788-RB,AGAP004615-RA,AGAP029624-RA,AGAP006402-RA,AGAP010493-RA,AGAP007870-RA,AGAP005622-RA,AGAP006678-RA,AGAP007778-RA,AGAP000763-RA,AGAP004890-RB,AGAP007642-RC,AGAP012367-RA,AGAP003796-RA,AGAP011192-RA,AGAP008130-RA,AGAP029597-RA,AGAP001559-RA,AGAP011…
GO:CC	microtubule	GO:0005874	7.95435e-07	6.0994	114	1413	34	13832	AGAP011540-RA,AGAP001570-RA,AGAP003120-RA,AGAP000592-RA,AGAP012726-RA,AGAP006134-RA,AGAP013430-RA,AGAP010336-RA,AGAP007592-RA,AGAP005850-RA,AGAP003339-RA,AGAP010165-RA,AGAP000561-RA,AGAP011441-RA,AGAP002434-RC,AGAP009568-RA,AGAP029051-RF,AGAP010971-RA,AGAP008854-RA,AGAP002427-RA,AGAP008896-RA,AGAP002877-RA,AGAP010396-RA,AGAP006887-RA,AGAP007923-RA,AGAP001194-RA,AGAP000159-RA,AGAP008694-RA,AGAP001…
GO:CC	ciliary basal body	GO:0036064	1.26465e-05	4.89803	31	1413	15	13832	AGAP001429-RA,AGAP003120-RA,AGAP012726-RA,AGAP006134-RA,AGAP010165-RA,AGAP001809-RA,AGAP005330-RA,AGAP001165-RA,AGAP008870-RA,AGAP006324-RA,AGAP002877-RA,AGAP001018-RA,AGAP009125-RA,AGAP000686-RA,AGAP002510-RA
GO:CC	chromosome	GO:0005694	1.39372e-05	4.85582	340	1413	67	13832	AGAP010787-RA,AGAP009746-RA,AGAP012013-RA,AGAP006998-RA,AGAP002822-RA,AGAP007063-RA,AGAP003857-RA,AGAP011219-RA,AGAP006388-RA,AGAP004615-RA,AGAP011746-RA,AGAP000474-RA,AGAP009047-RA,AGAP004753-RB,AGAP011180-RA,AGAP001404-RA,AGAP008130-RA,AGAP012202-RA,AGAP013180-RA,AGAP001522-RA,AGAP006133-RA,AGAP012201-RA,AGAP010982-RA,AGAP008352-RA,AGAP007775-RA,AGAP009914-RA,AGAP004854-RA,AGAP012199-RA,AGAP007…
GO:CC	protein-containing complex	GO:0032991	3.13692e-05	4.5035	2100	1413	282	13832	AGAP011540-RA,AGAP001429-RA,AGAP009318-RA,AGAP010787-RA,AGAP008689-RB,AGAP028097-RA,AGAP007348-RA,AGAP012241-RA,AGAP006063-RA,AGAP002548-RA,AGAP008533-RA,AGAP011459-RA,AGAP004437-RD,AGAP004982-RA,AGAP028121-RA,AGAP005567-RA,AGAP009746-RA,AGAP011163-RA,AGAP007593-RA,AGAP000246-RA,AGAP004956-RA,AGAP012964-RA,AGAP007592-RA,AGAP009574-RA,AGAP010165-RA,AGAP000990-RA,AGAP000561-RA,AGAP000413-RA,AGAP011…
GO:CC	intraciliary transport particle	GO:0030990	3.14847e-05	4.5019	18	1413	11	13832	AGAP001429-RA,AGAP000246-RA,AGAP001809-RA,AGAP005330-RA,AGAP010418-RA,AGAP002293-RA,AGAP002877-RA,AGAP010190-RA,AGAP008725-RA,AGAP000686-RA,AGAP000136-RA
GO:CC	polymeric cytoskeletal fiber	GO:0099513	7.48871e-05	4.12559	141	1413	35	13832	AGAP011540-RA,AGAP001570-RA,AGAP003120-RA,AGAP000592-RA,AGAP012726-RA,AGAP006134-RA,AGAP013430-RA,AGAP010336-RA,AGAP007592-RA,AGAP005850-RA,AGAP003339-RA,AGAP010165-RA,AGAP000561-RA,AGAP011441-RA,AGAP002434-RC,AGAP009568-RA,AGAP029051-RF,AGAP010971-RA,AGAP008854-RA,AGAP002427-RA,AGAP008896-RA,AGAP002877-RA,AGAP010396-RA,AGAP001081-RA,AGAP006887-RA,AGAP007923-RA,AGAP001194-RA,AGAP000159-RA,AGAP008…
GO:CC	cytoplasm	GO:0005737	0.000103096	3.98676	3875	1413	475	13832	AGAP011540-RA,AGAP003541-RA,AGAP011462-RA,AGAP001429-RA,AGAP009594-RA,AGAP029439-RA,AGAP010142-RB,AGAP006627-RA,AGAP009318-RA,AGAP007160-RB,AGAP008689-RB,AGAP006882-RA,AGAP029905-RA,AGAP001570-RA,AGAP003238-RA,AGAP003120-RA,AGAP010786-RA,AGAP000651-RB,AGAP010893-RA,AGAP008533-RA,AGAP008003-RA,AGAP011836-RA,AGAP002438-RA,AGAP004437-RD,AGAP012726-RA,AGAP007970-RA,AGAP004982-RA,AGAP005250-RA,AGAP006…
GO:CC	supramolecular complex	GO:0099080	0.000432692	3.36382	251	1413	50	13832	AGAP011540-RA,AGAP001570-RA,AGAP003120-RA,AGAP000592-RA,AGAP012726-RA,AGAP006134-RA,AGAP013430-RA,AGAP010336-RA,AGAP007592-RA,AGAP005850-RA,AGAP003339-RA,AGAP010165-RA,AGAP000561-RA,AGAP011441-RA,AGAP002434-RC,AGAP009568-RA,AGAP029051-RF,AGAP010971-RA,AGAP008854-RA,AGAP002427-RA,AGAP008896-RA,AGAP001272-RA,AGAP003131-RA,AGAP008862-RA,AGAP004753-RB,AGAP002877-RA,AGAP010396-RA,AGAP001081-RA,AGAP006…
GO:CC	catalytic complex	GO:1902494	0.000481433	3.31746	768	1413	118	13832	AGAP011540-RA,AGAP009318-RA,AGAP008689-RB,AGAP008533-RA,AGAP004437-RD,AGAP028121-RA,AGAP009746-RA,AGAP007593-RA,AGAP009574-RA,AGAP010165-RA,AGAP000990-RA,AGAP011441-RA,AGAP004096-RA,AGAP009568-RA,AGAP004940-RA,AGAP007690-RA,AGAP004028-RB,AGAP007212-RA,AGAP003857-RA,AGAP005216-RA,AGAP003346-RA,AGAP029281-RA,AGAP003648-RA,AGAP007788-RB,AGAP007827-RB,AGAP004615-RA,AGAP029624-RA,AGAP006402-RA,AGAP010…
GO:CC	ubiquitin ligase complex	GO:0000151	0.000605603	3.21781	116	1413	29	13832	AGAP009574-RA,AGAP007690-RA,AGAP003857-RA,AGAP005216-RA,AGAP003346-RA,AGAP007788-RB,AGAP006402-RA,AGAP007870-RA,AGAP005622-RA,AGAP012367-RA,AGAP003796-RA,AGAP029597-RA,AGAP005961-RA,AGAP010713-RA,AGAP010041-RA,AGAP010891-RA,AGAP029480-RA,AGAP006357-RA,AGAP005578-RA,AGAP004683-RA,AGAP008105-RA,AGAP007538-RA,AGAP008007-RA,AGAP004573-RA,AGAP011892-RA,AGAP028452-RA,AGAP000780-RA,AGAP002260-RA,AGAP009…
GO:CC	intraciliary transport particle B	GO:0030992	0.000633223	3.19844	12	1413	8	13832	AGAP001429-RA,AGAP000246-RA,AGAP001809-RA,AGAP005330-RA,AGAP002293-RA,AGAP002877-RA,AGAP010190-RA,AGAP008725-RA
GO:CC	centriole	GO:0005814	0.000823763	3.0842	23	1413	11	13832	AGAP003120-RA,AGAP012726-RA,AGAP001165-RA,AGAP006324-RA,AGAP011109-RA,AGAP008725-RA,AGAP001897-RA,AGAP003868-RA,AGAP001702-RA,AGAP011398-RA,AGAP012499-RA
GO:CC	microtubule associated complex	GO:0005875	0.00138739	2.8578	79	1413	22	13832	AGAP011540-RA,AGAP009318-RA,AGAP008689-RB,AGAP007592-RA,AGAP010165-RA,AGAP000990-RA,AGAP000561-RA,AGAP011441-RA,AGAP009568-RA,AGAP000187-RA,AGAP011219-RA,AGAP029281-RA,AGAP002427-RA,AGAP010396-RA,AGAP006887-RA,AGAP009914-RA,AGAP002143-RA,AGAP001194-RA,AGAP000159-RA,AGAP008694-RA,AGAP005268-RA,AGAP010790-RA
GO:CC	supramolecular fiber	GO:0099512	0.00201048	2.6967	168	1413	36	13832	AGAP011540-RA,AGAP001570-RA,AGAP003120-RA,AGAP000592-RA,AGAP012726-RA,AGAP006134-RA,AGAP013430-RA,AGAP010336-RA,AGAP007592-RA,AGAP005850-RA,AGAP003339-RA,AGAP010165-RA,AGAP000561-RA,AGAP011441-RA,AGAP002434-RC,AGAP009568-RA,AGAP029051-RF,AGAP010971-RA,AGAP008854-RA,AGAP002427-RA,AGAP008896-RA,AGAP002877-RA,AGAP010396-RA,AGAP001081-RA,AGAP006887-RA,AGAP007923-RA,AGAP001194-RA,AGAP000159-RA,AGAP008…
GO:CC	supramolecular polymer	GO:0099081	0.00201048	2.6967	168	1413	36	13832	AGAP011540-RA,AGAP001570-RA,AGAP003120-RA,AGAP000592-RA,AGAP012726-RA,AGAP006134-RA,AGAP013430-RA,AGAP010336-RA,AGAP007592-RA,AGAP005850-RA,AGAP003339-RA,AGAP010165-RA,AGAP000561-RA,AGAP011441-RA,AGAP002434-RC,AGAP009568-RA,AGAP029051-RF,AGAP010971-RA,AGAP008854-RA,AGAP002427-RA,AGAP008896-RA,AGAP002877-RA,AGAP010396-RA,AGAP001081-RA,AGAP006887-RA,AGAP007923-RA,AGAP001194-RA,AGAP000159-RA,AGAP008…
GO:CC	chromatin	GO:0000785	0.00230827	2.63671	169	1413	36	13832	AGAP009746-RA,AGAP006998-RA,AGAP003857-RA,AGAP011746-RA,AGAP011180-RA,AGAP008130-RA,AGAP012202-RA,AGAP006133-RA,AGAP012201-RA,AGAP004854-RA,AGAP012199-RA,AGAP003137-RA,AGAP005187-RA,AGAP006680-RA,AGAP004479-RA,AGAP011881-RA,AGAP012273-RA,AGAP012009-RA,AGAP000668-RA,AGAP005035-RA,AGAP002321-RA,AGAP003755-RA,AGAP006428-RA,AGAP012229-RA,AGAP029129-RA,AGAP007892-RA,AGAP008026-RA,AGAP009180-RA,AGAP002…
GO:CC	transferase complex, transferring phosphorus-containing groups	GO:0061695	0.00322018	2.49212	145	1413	32	13832	AGAP008533-RA,AGAP004940-RA,AGAP003648-RA,AGAP004615-RA,AGAP029624-RA,AGAP010493-RA,AGAP006678-RA,AGAP007778-RA,AGAP000763-RA,AGAP004890-RB,AGAP007642-RC,AGAP003796-RA,AGAP001559-RA,AGAP011036-RA,AGAP008352-RA,AGAP001326-RA,AGAP006355-RA,AGAP001384-RA,AGAP008247-RA,AGAP005881-RA,AGAP008393-RA,AGAP000189-RA,AGAP012246-RA,AGAP006387-RA,AGAP000954-RD,AGAP004780-RA,AGAP005731-RA,AGAP006065-RA,AGAP029…
GO:CC	nuclear protein-containing complex	GO:0140513	0.00343405	2.46419	614	1413	95	13832	AGAP010787-RA,AGAP028097-RA,AGAP006063-RA,AGAP009746-RA,AGAP011163-RA,AGAP008528-RB,AGAP007690-RA,AGAP004028-RB,AGAP007063-RA,AGAP003213-RA,AGAP007212-RA,AGAP005216-RA,AGAP003648-RA,AGAP004615-RA,AGAP006402-RA,AGAP010493-RA,AGAP005021-RA,AGAP000474-RA,AGAP029814-RA,AGAP006678-RA,AGAP008047-RA,AGAP000317-RA,AGAP013008-RA,AGAP003159-RA,AGAP011192-RA,AGAP004224-RA,AGAP008130-RA,AGAP013180-RA,AGAP001…
GO:CC	cell junction	GO:0030054	0.0039346	2.4051	271	1413	50	13832	AGAP009616-RA,AGAP003709-RD,AGAP029909-RC,AGAP007646-RA,AGAP000045-RB,AGAP002089-RA,AGAP010205-RA,AGAP008028-RA,AGAP029051-RF,AGAP007832-RA,AGAP012179-RA,AGAP002670-RB,AGAP004510-RA,AGAP000161-RA,AGAP012185-RA,AGAP002711-RE,AGAP008943-RA,AGAP003559-RA,AGAP029508-RC,AGAP000562-RA,AGAP000329-RA,AGAP029048-RA,AGAP001478-RA,AGAP000456-RA,AGAP011135-RA,AGAP004039-RA,AGAP000452-RA,AGAP010286-RB,AGAP006…
GO:CC	axonemal dynein complex	GO:0005858	0.00620758	2.20708	15	1413	8	13832	AGAP011540-RA,AGAP008689-RB,AGAP000990-RA,AGAP011441-RA,AGAP009568-RA,AGAP029281-RA,AGAP002143-RA,AGAP005268-RA
GO:CC	ciliary transition zone	GO:0035869	0.00913692	2.0392	12	1413	7	13832	AGAP005468-RB,AGAP002548-RA,AGAP028030-RA,AGAP005101-RA,AGAP005448-RA,AGAP000187-RA,AGAP028647-RA
GO:CC	nucleoplasm	GO:0005654	0.0126804	1.89687	261	1413	47	13832	AGAP009746-RA,AGAP011163-RA,AGAP002875-RA,AGAP003648-RA,AGAP010493-RA,AGAP005021-RA,AGAP006678-RA,AGAP009511-RB,AGAP006668-RA,AGAP011192-RA,AGAP008130-RA,AGAP006681-RA,AGAP001559-RA,AGAP006355-RA,AGAP002246-RA,AGAP004854-RA,AGAP007808-RA,AGAP013017-RA,AGAP013289-RA,AGAP029458-RA,AGAP010686-RA,AGAP010835-RA,AGAP008393-RA,AGAP004624-RA,AGAP000189-RA,AGAP011881-RA,AGAP029520-RA,AGAP002290-RA,AGAP003…
GO:CC	MCM complex	GO:0042555	0.0263251	1.57963	10	1413	6	13832	AGAP004956-RA,AGAP004275-RA,AGAP010219-RA,AGAP012691-RA,AGAP005800-RA,AGAP001135-RA
GO:CC	dynein complex	GO:0030286	0.0321307	1.49308	37	1413	12	13832	AGAP011540-RA,AGAP009318-RA,AGAP008689-RB,AGAP010165-RA,AGAP000990-RA,AGAP011441-RA,AGAP009568-RA,AGAP029281-RA,AGAP006887-RA,AGAP002143-RA,AGAP005268-RA,AGAP010790-RA
GO:CC	intracellular protein-containing complex	GO:0140535	0.0372152	1.42928	443	1413	69	13832	AGAP028121-RA,AGAP009746-RA,AGAP009574-RA,AGAP009618-RA,AGAP004940-RA,AGAP007690-RA,AGAP003857-RA,AGAP005216-RA,AGAP003346-RA,AGAP003648-RA,AGAP007788-RB,AGAP004615-RA,AGAP006402-RA,AGAP010493-RA,AGAP007870-RA,AGAP005622-RA,AGAP007778-RA,AGAP012367-RA,AGAP003796-RA,AGAP029597-RA,AGAP001559-RA,AGAP005961-RA,AGAP002242-RA,AGAP008352-RA,AGAP001326-RA,AGAP006355-RA,AGAP010713-RA,AGAP010041-RA,AGAP005…
KEGG	DNA replication	KEGG:03030	0.000509722	3.29267	25	1413	11	13832	AGAP004956-RA,AGAP004275-RA,AGAP010219-RA,AGAP004615-RA,AGAP005800-RA,AGAP009047-RA,AGAP001135-RA,AGAP004685-RA,AGAP006387-RA,AGAP001421-RA,AGAP006065-RA
